# Supplementary material for: Cultivation-independent high-quality microbial genome reconstruction from environmental samples with midi-metagenomics
Source: Genome Res. 2026 Jul;36(7):1493–501. doi: 10.1101/gr.280099.124 (PMC13322193; doi:10.1101/gr.280099.124)
Supplement: Supplement 1 [file Supplemental_Table_S1-S8.xlsx]

## Sheet: S1
Supplemental Table S1: Samples and corresponding sorted fractions, Forward Scatter Signal (FSC) and Side Scatter Signal (SSC) ranges, FACs configurations and final DNA yield (ng).
Sample	Fraction Groups	type	FSC-gating	SSC-gating	Fluorescence-gating	Total DNA Yield (ng)	Compensation	Fluidics Configuration	optical configuration	electronic configuration
spring20	unsorted	metagenomic	-	-	-	372	None (only one fluorochrome used)	Buffer: PBS; Sort Mode: Purity; Nozzle Size: 100 micron; Pressure: 2296 PSI; Drop Frequency: 34.0 kHz	Blue Laser - Filter BP/527/32/LP/507/5	PMT Voltages: 207 (FSC), 377 (SSC), 322 SybrGreen1
autumn20	unsorted	metagenomic	-	-	-	189
	Small	midi-metagenomic	1 × 102 – 1 × 105	2.5 × 102 - 104	-	14
	Big	midi-metagenomic		2.5 × 104 – 1 × 105	-	27.6
summer21	unsorted	metagenomic	-	-	-	2479
	Small Non-Complex (SNC)	midi-metagenomic	1 × 102 – 2.5 × 103	1 × 101 – 7.5 × 102	-	5.57
	Big Non-Complex (BNC)	midi-metagenomic		7.5 × 102 – 1 × 105	-	7.43
	Small Complex (SC)	midi-metagenomic	2.5 × 103 – 1 × 105	1 × 101 – 3 × 103	-	8.8
	Medium Complex (MC)	midi-metagenomic		3 × 103 – 8 × 103	-	16.09
	Big Complex (BC)	midi-metagenomic		8 × 103 – 1 × 106	-	14.94
winter21/22	unsorted	metagenomic	-	-	-	2592
	Small Non-Complex (SNC)	midi-metagenomic	1 × 102 – 2.5 × 103	1 × 101 – 7.5 × 102	-	5.57
	Big Non-Complex (BNC)	midi-metagenomic		7.5 × 102 – 1 × 105	-	7.43
	Small Complex (SC)	midi-metagenomic	2.5 × 103 – 1 × 105	1 × 101 – 3 × 103	-	8.8
	Medium Complex (MC)	midi-metagenomic		3 × 103 – 8 × 103	-	16.09
	Big Complex (BC)	midi-metagenomic		8 × 103 – 1 × 106	-	14.94
autumn22	unsorted	metagenomic	-	-	-	338
	M5_E8.MDA	single-cell	1 × 102 – 1 × 105	1 × 101 – 1 × 106	-	0.9
	M5_E9.MDA	single-cell			-	0.9
	M4_E21.MDA	single-cell			-	0.9
	M6_E7.MDA	single-cell			-	0.9
	M6_G12.MDA	single-cell			-	0.9
	M7_G3.MDA	single-cell			-	405
	M7_E4.MDA	single-cell			-	405
	M6_G11.MDA	single-cell			-	5.64
	M5_G6.MDA	minimetagenomics (20 cells)			-	280.8
	M5_G7.MDA	minimetagenomics (20 cells)			-	16.23
	M5_G8.MDA	minimetagenomics (20 cells)			-	20.43
	M5_G9.MDA	minimetagenomics (20 cells)			-	128.7
	M5_G15.MDA	minimetagenomics (20 cells)			-	45
	M5_I6.MDA	minimetagenomics (100 cells)			-	366
	M5_I7.MDA	minimetagenomics (100 cells)			-	405
	M5_I8.MDA	minimetagenomics (100 cells)			-	456
	M5_I9.MDA	minimetagenomics (100 cells)			-	336
	M5_I10.MDA	minimetagenomics (100 cells)			-	369
winter22/23	unsorted	metagenomic	-	-	-	54
	Small Non-Complex (SNC)	midi-metagenomic (amplicons only)	1 × 102 – 2.5 × 103	1 × 101 – 7.5 × 102	-	6
	Big Non-Complex (BNC)	midi-metagenomic (amplicons only)		7.5 × 102 – 1 × 105	-	5.9
	Small Complex (SC)	midi-metagenomic (amplicons only)	2.5 × 103 – 1 × 105	1 × 101 – 3 × 103	-	6
	Medium Complex (MC)	midi-metagenomic (amplicons only)		3 × 103 – 8 × 103	-	6.84
	Big Complex (BC)	midi-metagenomic (amplicons only)		8 × 103 – 1 × 106	-	6.26

## Sheet: S2
Supplemental Table S2: complete OTU table for all dereplicated shotgun derived 16S rRNA gene sequence clusters of all samples and fractions
	Autumn20			Summer21						Spring20	Winter21/22						Autumn22	Winter22/23	Taxonomic Classification
#OTU ID / Fraction	unsorted	Big	Small	unsorted	BC	BNC	MC	SC	SNC	unsorted	unsorted	BC	BNC	MC	SC	SNC	unsorted	unsorted	domain	phylum	class	order	family	genus
16S_rRNA::k131_1000080:25213-26680(-)	1.7688	1.3957	0	1	0.733	1.7829	1	0	0	0	0	0	0	0	0	0	0	0	Archaea	Nitrososphaerota	Nitrososphaeria	Nitrososphaerales	Nitrososphaeraceae	Nitrososphaera
16S_rRNA::k131_1000230:0-1511(-)	1.4102	0.103	0	0	0	0	0	0.2207	0	0.0015	0	0	0	0	0	0	0	0	Bacteria	Acidobacteriota	Blastocatellia	Blastocatellales	Arenimicrobiaceae	Arenimicrobium
16S_rRNA::k131_1000487:80-1246(+)	0	0	0	0	0.1925	0.2933	0.3607	0.1369	0	0.0745	0	0	0	0	0	0	0	0	Bacteria	unclassified_Bacteria
16S_rRNA::k131_100088:46-1274(+)	0.0277	0.1074	0	0	0	0.4481	0	0	0	0.0009	0	0	0	0	0	0	0	0	Bacteria	Acidobacteriota	Blastocatellia	Blastocatellales	Blastocatellaceae	unclassified_Blastocatellaceae
16S_rRNA::k131_1001053:216-1764(-)	0	0	0	3.8037	0	12.7135	0	3.3129	0	0.0037	0	0	0	0	0	0	0.0066	0	Bacteria	Bacillota	Bacilli	Caryophanales	Staphylococcaceae	Staphylococcus
16S_rRNA::k131_1001950:3-1057(-)	0	0	0	0	0.0034	0	0.2362	0	0.0368	0.3496	1	0	1	1	0.0674	1.6274	0	0	Bacteria	Actinomycetota	Thermoleophilia	Gaiellales	Gaiellaceae	Gaiella
16S_rRNA::k131_1002836:8-1128(+)	0	0	0	0	0	0	0	0	0	0.164	0	0	0	0	0	0	0	0	Bacteria	unclassified_Bacteria
16S_rRNA::k131_1003127:31-1359(+)	0	0	0	0.588	2.8158	0.3109	2.6638	0	0	0.7749	0	0	0	0	0	0	0	0	Bacteria	Pseudomonadota	unclassified_Pseudomonadota
16S_rRNA::k131_1003292:0-1027(-)	0	0	0	0	0	0	0	0	0	0.006	0	0	0	0	0	0	0	0	Bacteria	Pseudomonadota	Betaproteobacteria	unclassified_Betaproteobacteria
16S_rRNA::k131_1003713:1-1284(-)	0	0.1943	0	0.0183	0.4082	0	0	0	0	0.3147	0	0	0	0	0.1728	0.1515	0	0	Bacteria	Planctomycetota	Planctomycetia	Gemmatales	Gemmataceae	unclassified_Gemmataceae
16S_rRNA::k131_1003913:1-1190(-)	0	0	0	0	0	0	0	0	0	0.4179	0	0	0	0	0	0	0	0	Bacteria	Verrucomicrobiota	Subdivision3	unclassified_Subdivision3
16S_rRNA::k131_1004232:3-1108(-)	0	0	0	0.1308	0	0	0.1285	0	0	4.8916	0	0.0593	0	0	0.136	0	0	0	Bacteria	Gemmatimonadota	Gemmatimonadia	Gemmatimonadales	Gemmatimonadaceae	unclassified_Gemmatimonadaceae
16S_rRNA::k131_1004248:0-1032(+)	0.2503	1	0.3457	0.4783	0.0013	0	0.2652	0.1384	0	2.8536	1	0	0	0	0	1	0.0111	0	Bacteria	Actinomycetota	Actinobacteria	Micrococcales	Micrococcaceae	Arthrobacter
16S_rRNA::k131_1004426:229-1729(+)	0	0	0	0	0	0	0	0	0	0.0008	0	0	0	0	0	0	0	0	Bacteria	Chloroflexota	unclassified_Chloroflexota
16S_rRNA::k131_1004487:0-1051(+)	1	0.7426	0	0.3702	0.6086	0	0.2467	0.2535	0	1.908	0	0	0.1659	0	0	0	0	0.4262	Bacteria	Pseudomonadota	Alphaproteobacteria	Sphingomonadales	Sphingomonadaceae	Sphingomonas
16S_rRNA::k131_1004893:52-1313(+)	0	0.1338	0	0	0	0	0	0	0	0.2552	0	0	0	0	0.4027	0	0	0	Bacteria	Pseudomonadota	unclassified_Pseudomonadota
16S_rRNA::k131_1004925:2-1067(-)	0	0	0	0	0	0	0	0	0.2133	0.0708	0	0	0	0	0	0	0	0	Bacteria	Actinomycetota	unclassified_Actinomycetota
16S_rRNA::k131_100568:1-1299(-)	0	0	0	0.1318	0.2877	0.3715	0.2257	0	0	1.181	0	0	0	0	0	0	0.3264	0	Bacteria	Bacillota	Bacilli	Caryophanales	Bacillaceae	unclassified_Bacillaceae
16S_rRNA::k131_1005762:54-1550(+)	0	0	0	0	0	0	0	0	0	0.0101	0	0	0	0	0	0	0	0	Bacteria	Chloroflexota	unclassified_Chloroflexota
16S_rRNA::k131_1005874:3649-5190(-)	0	0	0	22.4964	40.9661	17.7562	14.639	2.8142	0	0.0824	0	0	0	0	0	0	0	0	Bacteria	Pseudomonadota	Gammaproteobacteria	Xanthomonadales	Xanthomonadaceae	Pseudoxanthomonas
16S_rRNA::k131_1006087:155-1367(+)	0	0.1271	0	0	0	0	0.2636	0	0	0.1601	0.4953	0.2558	0	0	0.1765	0.1126	0	0	Bacteria	Pseudomonadota	Alphaproteobacteria	Hyphomicrobiales	Devosiaceae	unclassified_Devosiaceae
16S_rRNA::k131_1006213:94-1414(-)	0	0	0	0	0.0411	0.0344	0	0	0	0.2023	0	0	0	0	0	0	0	0	Bacteria	Planctomycetota	unclassified_Planctomycetota
16S_rRNA::k131_1006999:0-1097(-)	0	0	0	0	0.3023	0	0.3137	0	0	0.1703	0	0	0	0	0	0	0	0	Bacteria	Pseudomonadota	Alphaproteobacteria	Hyphomicrobiales	Hyphomicrobiaceae	Pedomicrobium
16S_rRNA::k131_1007433:0-1489(+)	0	0	0	0	0	0.2677	0	0	0	0.2663	0	0	0	0	0	0	0	0	Bacteria	Bacteroidota	Chitinophagia	Chitinophagales	Chitinophagaceae	unclassified_Chitinophagaceae
16S_rRNA::k131_1008084:0-1217(-)	0	0	0	0	0.2458	0.4019	0	0	0.1009	0	0	0.5132	0	0.1249	0	0	0	0	Bacteria	Verrucomicrobiota	Subdivision3	unclassified_Subdivision3
16S_rRNA::k131_100875:462-1962(+)	0	0	0	0	0	0	0	0	0	0	0	0	0	0	0	0	0	0	Bacteria	Chloroflexota	unclassified_Chloroflexota
16S_rRNA::k131_1009245:136-1104(-)	0	0	0	0	0	0	0	0	0	0	0	0	0	0	0	1	0	0	unclassified_Root
16S_rRNA::k131_1010085:41-1090(+)	0	0	0	0	0	0	0	0	0.3995	0	0	0	0	0	0	0.189	0.1819	0.4945	Bacteria	unclassified_Bacteria
16S_rRNA::k131_1011107:77-1217(-)	0	0.3158	0	0.1178	0	0	0	0	0	0.3102	0	0	0	0	0	0	0.3636	0	Bacteria	Bacteroidota	Chitinophagia	Chitinophagales	Chitinophagaceae	unclassified_Chitinophagaceae
16S_rRNA::k131_1011844:0-1217(+)	0.0402	0.3935	0	1.5165	0	0.6918	1	0.353	0.9854	0.8485	0.1521	0	0	0	0	0.3227	0.9022	2.1261	Bacteria	Actinomycetota	Actinobacteria	Streptomycetales	Streptomycetaceae	Streptomyces
16S_rRNA::k131_101186:83-1200(-)	0	0	0	0	0	0	0	0	0	0.1057	0	0	0	0	0	0	0	0	Bacteria	Planctomycetota	Phycisphaerae	Tepidisphaerales	Tepidisphaeraceae	Tepidisphaera
16S_rRNA::k131_1012855:0-1354(+)	0	0.3421	0	0.4866	0	0	0	0.128	0	0.0008	0	0	0	0	0	0	0	0	Bacteria	Chloroflexota	Tepidiformia	Tepidiformales	Tepidiformaceae	Tepidiforma
16S_rRNA::k131_1013167:1-1442(+)	0	0.008	0	0	0	0.2502	0	0	0	0.0168	0	0	0	0	0	0	0	0	Bacteria	Pseudomonadota	Deltaproteobacteria	Myxococcales	unclassified_Myxococcales
16S_rRNA::k131_1013301:13-1321(+)	0.2964	0	0.1229	0	0	0	0	0	0.6041	0.4495	0	0	0	0.1857	0	0.3408	0.403	0.3974	Bacteria	Pseudomonadota	Alphaproteobacteria	Hyphomicrobiales	Hyphomicrobiaceae	Pedomicrobium
16S_rRNA::k131_1013955:0-1082(+)	0	0	0	0	0	0	0	0	0	0.0203	0	0	0	0	0	0	0.2703	0	Bacteria	Bacillota	Bacilli	Caryophanales	Paenibacillaceae	Paenibacillus
16S_rRNA::k131_1014477:0-1026(+)	0	0	0	0	0	0	0	0	0	0	0	0	0.2486	0	0	0	0	0	Bacteria	Chlamydiota	Chlamydiia	Chlamydiales	Parachlamydiaceae	unclassified_Parachlamydiaceae
16S_rRNA::k131_1014479:114-1659(-)	0	0	0	0	0	0	0	0.3988	0	0	0	0	0	0	0	0	0.4603	0	Bacteria	unclassified_Bacteria
16S_rRNA::k131_1014959:180-1338(+)	0	0	0	0	0	0	0	0	0	0.2584	0	0	0	0.2782	0	0	0	0	Bacteria	unclassified_Bacteria
16S_rRNA::k131_1015298:6-1068(-)	0	0	0	0	0	0.1636	0.1832	0	0	0.0011	0	0	0	0	0	0	0	0	Bacteria	Actinomycetota	Acidimicrobiia	Acidimicrobiales	Iamiaceae	unclassified_Iamiaceae
16S_rRNA::k131_1015714:151-1685(+)	0	0	0	3.8248	3.7929	1.9656	2.3729	0	0	1.4045	0	0	0	0	0	0	0	0	Bacteria	Pseudomonadota	Betaproteobacteria	unclassified_Betaproteobacteria
16S_rRNA::k131_1016345:3108-4582(-)	0	0	0	0.2933	0	0.2572	0	0.0977	0	0.0008	0	0	0	0	0	0	0	0.1721	Bacteria	Pseudomonadota	Alphaproteobacteria	Hyphomicrobiales	Hyphomicrobiaceae	unclassified_Hyphomicrobiaceae
16S_rRNA::k131_101687:70-1593(-)	0.2928	0.0564	0	0	0	0	0	0	0.3404	0.0022	0	0	0	0	0.4318	0	0	0.2649	Bacteria	Gemmatimonadota	Gemmatimonadia	Gemmatimonadales	Gemmatimonadaceae	Gemmatimonas
16S_rRNA::k131_1017039:0-1187(+)	0	0	0	0	0	0	0	0	0	2.1429	0	0	0	0	0	0	0	0	Bacteria	unclassified_Bacteria
16S_rRNA::k131_1017351:159-1678(+)	0.174	0	0	0	0	0	0.1608	0	0	0	0	0	0	0	0	0	0	0	Bacteria	Bacteroidota	unclassified_Bacteroidota
16S_rRNA::k131_1017551:0-1460(+)	0	0	0	0	0	0	0	0	0	0.0176	0	0	0	0	0	0	0	0	Bacteria	unclassified_Bacteria
16S_rRNA::k131_1018075:3-1273(+)	0	0.3256	0	0	0	0	0.2043	0	0	0.0581	0	0	0.1282	0	0	0	0	0	Bacteria	Gemmatimonadota	Gemmatimonadia	Gemmatimonadales	Gemmatimonadaceae	unclassified_Gemmatimonadaceae
16S_rRNA::k131_101882:419-1554(+)	0	0	0	0	0	0	0	0	0	0.1957	0.5033	0	0	1	0	0	0	0	Bacteria	Pseudomonadota	Alphaproteobacteria	Rhodospirillales	Rhodospirillaceae	unclassified_Rhodospirillaceae
16S_rRNA::k131_1020019:44-1525(+)	0	0	0	0	0	0	0	0	0	0.0038	0	0	0	0	0	0	0	0	Bacteria	Pseudomonadota	Alphaproteobacteria	Hyphomicrobiales	Aestuariivirgaceae	Aestuariivirga
16S_rRNA::k131_1020234:1338-2861(+)	0	0	0	0.1448	0	0	0	0.3856	0	0.006	0	0	0.3422	0	1	0	0	0	Bacteria	Gemmatimonadota	Gemmatimonadia	Gemmatimonadales	Gemmatimonadaceae	Gemmatimonas
16S_rRNA::k131_1020576:0-1268(+)	0	0	0	0	0	0	0	0	0	0.5345	0	0	0	0	0	0	0.4043	0	Bacteria	Bacillota	Bacilli	Caryophanales	Bacillaceae	Peribacillus
16S_rRNA::k131_102066:4-1349(+)	0	0	0.3911	0	0	0	0	0.1307	0	0.2636	0	0	0	0	0	0	0.1063	1	Bacteria	Pseudomonadota	Alphaproteobacteria	Rhodobacterales	Paracoccaceae	Amaricoccus
16S_rRNA::k131_1020844:420-1641(-)	0	0.085	0	0	0	0	0	0	0	7.8874	0.2075	0	0.1088	1.2474	0.3171	0	0	0	Bacteria	Pseudomonadota	Betaproteobacteria	unclassified_Betaproteobacteria
16S_rRNA::k131_1020976:0-1059(+)	0	0.0833	0	0	0	0	0.3526	0	0	0.0022	0	0	0	0	0	0	0	0	Bacteria	Chloroflexota	unclassified_Chloroflexota
16S_rRNA::k131_1021453:3-1396(+)	0	0	0	0	0	0.0332	0	0	0	0.0008	0	0	0	0	0	0	0	0.2396	Bacteria	Pseudomonadota	unclassified_Pseudomonadota
16S_rRNA::k131_1021864:0-1041(-)	0	0	0	0	0	0	0	0	0	0	0	0	0	0.2575	0	0	0	0	Bacteria	unclassified_Bacteria
16S_rRNA::k131_1023318:79-1246(+)	0.1406	0	0	0	0	0	0	0	0	0.1219	0	0	0	0	0	0.0231	0	0	Bacteria	Candidatus Saccharibacteria	unclassified_Candidatus Saccharibacteria			Saccharibacteria_genera_incertae_sedis
16S_rRNA::k131_1023917:75-1439(+)	0	0	0	0	0	0	0	0.1682	0	0.5707	0	0.2095	0	0	0	0	0	0	Bacteria	Pseudomonadota	Alphaproteobacteria	unclassified_Alphaproteobacteria
16S_rRNA::k131_1024673:72-1333(-)	0	0.2483	0	0	0	0	0	0.1491	0	0.0055	0	0	0	0	0	0	0.2378	0	Bacteria	Planctomycetota	Planctomycetia	Gemmatales	unclassified_Gemmatales
16S_rRNA::k131_1024689:1-1094(-)	0	0.3746	0	0	0	0	0	0	0	0.0078	0	0.2349	0.3155	0.2764	0	0	0.0404	0	Bacteria	Bacteroidota	Chitinophagia	Chitinophagales	Chitinophagaceae	unclassified_Chitinophagaceae
16S_rRNA::k131_102509:1-1124(-)	0	0	0	0	0	0	0	0	0	0	0	0	0	0	0	0	0	0	Archaea	Nitrososphaerota	Nitrososphaeria	Nitrososphaerales	Nitrososphaeraceae	Nitrososphaera
16S_rRNA::k131_1026367:270-1518(+)	0	0	0	0	0	0	0	0	0	0.136	0.4315	0	0	0	0	0	0	0	Bacteria	unclassified_Bacteria
16S_rRNA::k131_1026443:217-1433(-)	0	0	0	0	0	0	0	0	0	0.1939	0	0	0	0	0.2267	0	0.2906	0	Bacteria	Pseudomonadota	Alphaproteobacteria	Hyphomicrobiales	Hyphomicrobiaceae	Methyloceanibacter
16S_rRNA::k131_1026904:503-2022(-)	0	0	0.0652	0	0	0	0	0	0	0.003	0	0	0	0	0	0	0	0	Bacteria	unclassified_Bacteria
16S_rRNA::k131_1027454:0-1085(-)	0	0	0	0	0	0	0	0	0	0.0022	0	0	0	0	0	0	0	0	Bacteria	Thermomicrobiota	Thermomicrobia	Sphaerobacterales	Sphaerobacteraceae	unclassified_Sphaerobacteraceae
16S_rRNA::k131_1027570:1-1409(+)	0.2065	0.5052	0	0.0128	0	0.2504	0.1436	0.0186	0.4831	0.1119	0	0	0	0	0	0	0	0	Bacteria	Pseudomonadota	Deltaproteobacteria	Myxococcales	Labilitrichaceae	Labilithrix
16S_rRNA::k131_102812:0-1451(+)	0.2932	0.1576	0	0	0	0	0	0	0	42.7671	0	0	0	0.3166	0.2853	0.3889	0	0	Bacteria	Acidobacteriota	Acidobacteria_Gp10	unclassified_Acidobacteria_Gp10
16S_rRNA::k131_1028660:82-1613(+)	0.1663	0	0	0	0	0	0.4102	0	0	0.2455	0	0	0	0	0	0	0	0	Bacteria	Gemmatimonadota	Gemmatimonadia	Gemmatimonadales	Gemmatimonadaceae	unclassified_Gemmatimonadaceae
16S_rRNA::k131_1028841:0-1316(+)	0	0	0	0	0	0	0	0	0	0.0009	0	0	0	0	0	0	0	0	Bacteria	Verrucomicrobiota	Subdivision3	unclassified_Subdivision3
16S_rRNA::k131_1028981:322-1840(+)	0	0	0	0.3712	0.1965	0.3497	0	0.1222	0	6.2598	0	0	0	0	0.1085	0.1873	0.2963	0	Bacteria	Actinomycetota	Actinobacteria	Propionibacteriales	Propionibacteriaceae	Cutibacterium
16S_rRNA::k131_102973:6-1346(-)	0.194	0.1944	0.3526	0	0	0	0	0	0.2525	0.6528	0.42	0.8052	0.2697	0.1939	0.2257	0.271	0.2504	0.1654	Bacteria	Actinomycetota	Actinobacteria	Propionibacteriales	Propionibacteriaceae	unclassified_Propionibacteriaceae
16S_rRNA::k131_1031553:0-1371(-)	0	0	0	0	0	0	0	0	0	0.1442	1	0.0956	0	0	0.3536	0	0	0	Bacteria	Planctomycetota	Planctomycetia	unclassified_Planctomycetia
16S_rRNA::k131_1031553:235-1668(+)	0	0	0	0	0	0	0	0.4884	0	0.0776	0	0	0	0	1	0	0	0	Bacteria	unclassified_Bacteria
16S_rRNA::k131_1031795:132-1260(+)	0	0	0	0	0	0	0.2507	0	0	0.0063	0	0	0	0	0	0	0	0	Bacteria	Verrucomicrobiota	Terrimicrobia	Terrimicrobiales	Terrimicrobiaceae	Terrimicrobium
16S_rRNA::k131_1032665:22-1093(-)	0	0	0	0	0	0	0	0	0	0.0033	0	0	0	0	0	0	0	0	Bacteria	Planctomycetota	Planctomycetia	Isosphaerales	Isosphaeraceae	Tundrisphaera
16S_rRNA::k131_1033111:75-1596(-)	0.2848	0	0.2616	0.5532	1.0413	0.3175	1.0889	0.3812	0.3312	0.1131	0	0	0	0	0	0.3044	0	0	Bacteria	Acidobacteriota	unclassified_Acidobacteriota
16S_rRNA::k131_1033160:369-1879(+)	0	0.1294	0	0	0	0	0	0	0	0	0.2335	0	0.4871	0	0.5093	0	0	0	Bacteria	Chloroflexota	Anaerolineae	Anaerolineales	Anaerolineaceae	unclassified_Anaerolineaceae
16S_rRNA::k131_1033461:258-1825(+)	0	0	0.1354	0	0	0	0	0	0.472	0.0568	0	0	0	0	0	0.1457	0.3076	4.0705	Bacteria	unclassified_Bacteria
16S_rRNA::k131_1034029:144-1384(-)	0	0	0	0	0	0	0	0	1	0.0401	0	0	0	0	0	0	0	0.2466	Bacteria	Acidobacteriota	Acidobacteria_Gp3	unclassified_Acidobacteria_Gp3
16S_rRNA::k131_1034688:0-1306(-)	0	0.0018	0	0	0	0	0	0	0.2874	0.679	0	0	0	0	0	0.1832	0.2556	0	Bacteria	Bacillota	Bacilli	Caryophanales	Paenibacillaceae	Paenibacillus
16S_rRNA::k131_1035910:101-1386(+)	0.386	0	0	0	0	0.0274	0	0	1	0.2554	0	0	0	0	0.0295	0.2518	0	0.1238	Bacteria	Acidobacteriota	Acidobacteria_Gp3	unclassified_Acidobacteria_Gp3
16S_rRNA::k131_1036285:0-1199(-)	0	0	0	0	0	0	0	0	0	0.001	0	0	0	0	0	0	0	0	Bacteria	unclassified_Bacteria
16S_rRNA::k131_1036530:28-1100(-)	0	0	0	0	0	0	0	0	0.2056	0	0	0	0	0	0	0	1	1.5133	Bacteria	unclassified_Bacteria
16S_rRNA::k131_1036853:0-1158(-)	0	0	0	0	0	0	0	0	0	0.0031	0	0	0	0	0.1825	0	0.2793	0	Bacteria	Thermomicrobiota	Thermomicrobia	Sphaerobacterales	Sphaerobacteraceae	unclassified_Sphaerobacteraceae
16S_rRNA::k131_1037071:135-1038(-)	0	0	0	0	0	0	0	0	0	0.0598	0	0	0	0	0	0	0	0	Bacteria	Planctomycetota	Phycisphaerae	Tepidisphaerales	Tepidisphaeraceae	Tepidisphaera
16S_rRNA::k131_103753:508-1666(+)	0.0326	0	0	0	0.1419	0	0.288	0	0	0.614	0	0	0	0	0	0	0	0.1793	Bacteria	Bacteroidota	Chitinophagia	Chitinophagales	Chitinophagaceae	Flavitalea
16S_rRNA::k131_1037591:76-1507(-)	0	0	0	0	0	0	0	0	0	0.1375	0	0	0	0	0	0	0	0	Bacteria	Pseudomonadota	Deltaproteobacteria	unclassified_Deltaproteobacteria
16S_rRNA::k131_1037711:1-1119(+)	0.268	0	0	0	0	0	0	0	0	0.6978	0	0.2088	0	0	0.312	0	0	0	Bacteria	Planctomycetota	Planctomycetia	Isosphaerales	Isosphaeraceae	unclassified_Isosphaeraceae
16S_rRNA::k131_1038179:5-1226(+)	0	0	0	0	0	0	0	0	0	0.001	0	0	0	0	0	0	0	0	Bacteria	Thermomicrobiota	Thermomicrobia	Sphaerobacterales	Sphaerobacteraceae	unclassified_Sphaerobacteraceae
16S_rRNA::k131_1038391:7-1081(+)	1	0.0212	0	0.2883	1	1	0.2562	0	0	1.207	0	0.0322	0	0	0	0	0	0	Bacteria	Candidatus Saccharibacteria	unclassified_Candidatus Saccharibacteria			Saccharibacteria_genera_incertae_sedis
16S_rRNA::k131_1038521:1-1146(+)	0	0	0	0	0	0	0	0	0.4215	0.1008	0	0	0	0	0	0	0	0	Bacteria	Pseudomonadota	Deltaproteobacteria	Myxococcales	Labilitrichaceae	Labilithrix
16S_rRNA::k131_1039865:366-1835(+)	0	0	0	0	0.603	0.0398	0	0	0	0	0	0	0	0	0	0	0	0	Archaea	Euryarchaeota	Thermoplasmata	unclassified_Thermoplasmata
16S_rRNA::k131_1040030:4-1353(-)	0.2941	0.6147	0	0.1983	0	0.2289	0	0	0	0.0009	0	0	0	0	0	0	0	0	Bacteria	Acidobacteriota	Acidobacteria_Gp4	unclassified_Acidobacteria_Gp4
16S_rRNA::k131_1041090:1-1100(+)	0	0.0084	0.1494	0	0	0	0	0	0.1732	0.6381	0	0	0	0	0	0.4386	0.4837	0.4716	Bacteria	Actinomycetota	Actinobacteria	unclassified_Actinobacteria
16S_rRNA::k131_1041987:83-1328(-)	0	0.4017	0	0	0	0	0	0	0	0.0099	0	0	0	0	0.3891	0	0	0	Bacteria	unclassified_Bacteria
16S_rRNA::k131_1043438:73-1334(-)	0.2851	0.1729	0	0	0	0	0	0.3759	0	0.1417	0	0	0.456	0.241	0	0	0	0	Bacteria	Pseudomonadota	Deltaproteobacteria	Myxococcales	unclassified_Myxococcales
16S_rRNA::k131_104429:51-1426(-)	0	0	0	0	0	0	0	0	0	0.3214	0	0	0	0	0	0	0	0	Bacteria	Actinomycetota	unclassified_Actinomycetota
16S_rRNA::k131_1044701:2-1146(-)	0	0	0	0	0	0	0	0	0	0.0164	0.1247	0	0	0	0	0	0	0	Bacteria	Actinomycetota	Acidimicrobiia	Acidimicrobiales	Ilumatobacteraceae	Desertimonas
16S_rRNA::k131_104513:1-1405(-)	0.3201	0.3221	0	0.618	0.5816	0.4566	1	0.5964	0	0.0008	0	0.2214	0.515	0.3878	0.4959	0	0	0	Bacteria	Pseudomonadota	Betaproteobacteria	unclassified_Betaproteobacteria
16S_rRNA::k131_1045778:106-1103(-)	0	0	0	0	0.3858	0.4054	0	0	0	0.0037	0	0	0	0	0	0	0	0	Bacteria	Pseudomonadota	Gammaproteobacteria	Gammaproteobacteria_incertae_sedis	unclassified_Gammaproteobacteria_incertae_sedis	Acidibacter
16S_rRNA::k131_1046402:114-1646(+)	0.33	0	0	0	0	0	0	0.1648	0	0.1106	1.9723	1.5567	2.4496	3.3718	4.0064	0	0	0	Bacteria	Pseudomonadota	Gammaproteobacteria	Pseudomonadales	Pseudomonadaceae	Pseudomonas
16S_rRNA::k131_1052800:0-1341(-)	0	0	0	0	0	0	0	0	0	0.1744	0	0	0	0	0	0.2832	0	0	Bacteria	unclassified_Bacteria
16S_rRNA::k131_1053213:276-1571(+)	0	0	0	0	0	0	0	0	0	0.0018	0	0	0	0	0	0	0	0	Bacteria	unclassified_Bacteria
16S_rRNA::k131_1053545:1-1195(+)	0	0	0	0	0	0	0	0	0	0.0142	0.4596	0	0	0	0	0	0	0.0157	Bacteria	Verrucomicrobiota	Subdivision3	unclassified_Subdivision3
16S_rRNA::k131_1054457:1-1017(+)	0	0	0	0	0	0	0	0	0	0	0	0	0	0	0	0	0	0	Bacteria	Chlamydiota	Chlamydiia	Chlamydiales	Parachlamydiaceae	unclassified_Parachlamydiaceae
16S_rRNA::k131_1055206:0-1196(+)	0	0.0803	0	0	0	0	0	0	0	1.7202	0	0	0	0	0	0	0	0	Bacteria	unclassified_Bacteria
16S_rRNA::k131_1056289:0-1072(-)	0	0	0	0	0	0.4353	0	0	0	0.3398	0	0	0	0	0.3355	0	0	0	Bacteria	Chloroflexota	unclassified_Chloroflexota
16S_rRNA::k131_1056394:1-1009(+)	0	0.1089	0	0	1	0	0.2472	0.2798	0.4763	0.1502	0	0	0	0	0	0	0	0	Bacteria	Actinomycetota	Actinobacteria	Micrococcales	Micrococcaceae	Arthrobacter
16S_rRNA::k131_1056993:31-1362(+)	0	0	0	0	0	0	0	0	0.3004	0.377	0	0	0	0	0.2279	0	0.4699	0	Bacteria	Actinomycetota	Thermoleophilia	Gaiellales	Gaiellaceae	Gaiella
16S_rRNA::k131_1057304:1088-2459(-)	0	0	0	0	0	0	0	0	0	0.1296	0	0	0	0	0	0	0	0	Bacteria	Actinomycetota	unclassified_Actinomycetota
16S_rRNA::k131_1057341:268-1770(-)	0	0	0	0	0	0	0	0	0	0	0	0	0	0	0	0	0	0	Bacteria	Chloroflexota	unclassified_Chloroflexota
16S_rRNA::k131_105791:1-1043(-)	0	0	0	0	0	0	0	0	0	0.0122	0	0	0	0	0	0	0	0	Bacteria	Verrucomicrobiota	Subdivision3	unclassified_Subdivision3
16S_rRNA::k131_1058457:93-1308(-)	0.2525	0	0	0	0	0	0	0.001	0	0.0156	0	0	0	0	0	0	0	0	Bacteria	Bacteroidota	Chitinophagia	Chitinophagales	Chitinophagaceae	Terrimonas
16S_rRNA::k131_1059769:43-1531(-)	0.444	0.246	0.6871	0.3103	0.956	0.4058	1.6329	0.7713	1.875	0.3586	1	0	1.5518	0.1567	0	1.5333	1.4829	1.0612	Bacteria	Pseudomonadota	Alphaproteobacteria	Hyphomicrobiales	Bradyrhizobiaceae	Bradyrhizobium
16S_rRNA::k131_1059966:0-1220(-)	0.1212	0	0	0	0	0	0.5877	0	0	0.0019	0.4693	0	0	0.0711	0	0	0	0	Bacteria	Pseudomonadota	Betaproteobacteria	unclassified_Betaproteobacteria
16S_rRNA::k131_1060099:82-1467(-)	0	0	0	0	0	0	0.2828	0	0	2.6068	0	0	0	0	0	0	0.3264	0.1627	Bacteria	Planctomycetota	Planctomycetia	Pirellulales	Lacipirellulaceae	unclassified_Lacipirellulaceae
16S_rRNA::k131_1060179:218-1602(-)	0	0	0	0	0	0	0	0	0	0.0353	0	0	0	0	0	0	0	0	Bacteria	Planctomycetota	Planctomycetia	unclassified_Planctomycetia
16S_rRNA::k131_1061038:0-1111(+)	0	0	0	0.3031	0	0.0933	0	0	0	0.0053	0	0	0	0	0	0	0	0	Bacteria	unclassified_Bacteria
16S_rRNA::k131_106189:9-1417(+)	0.8016	0.6729	0.1284	0.4008	0.7599	0.43	0.8357	0.3702	0	2.2518	0	0	0.4195	0	0	0.2753	0.1887	0	Bacteria	Pseudomonadota	Alphaproteobacteria	Sphingomonadales	Sphingomonadaceae	Sphingomonas
16S_rRNA::k131_1062463:1-1003(-)	0	0	0	0	0.1851	0.0747	0.2149	0.0967	0	0.0012	1.472	0.5062	0.1864	1.0622	1.5451	0	0	0	Bacteria	Pseudomonadota	Betaproteobacteria	unclassified_Betaproteobacteria
16S_rRNA::k131_1063285:0-1099(+)	0.2534	0.1133	0	0	0	0	0	0	0	0.025	0	0	0	0	0.1338	0	0.1866	0	Bacteria	Planctomycetota	Planctomycetia	Isosphaerales	Isosphaeraceae	unclassified_Isosphaeraceae
16S_rRNA::k131_106370:0-1166(+)	0	0	0	0.094	0	0	0	0	0	0.001	0	0	0	0	0	0	0	0	Bacteria	Chloroflexota	unclassified_Chloroflexota
16S_rRNA::k131_1064168:105-1524(-)	0	0	0	0	0	0	0	0	0	0.0008	0	0	0	0	0	0	0	0	Bacteria	Planctomycetota	Phycisphaerae	Tepidisphaerales	Tepidisphaeraceae	Tepidisphaera
16S_rRNA::k131_1065052:0-1201(+)	0.0077	0	0.1838	0	0.28	0	0.2037	0	1	0.2713	0	0	0	0	0	0.037	0	0.3029	Bacteria	Pseudomonadota	Alphaproteobacteria	Hyphomicrobiales	Hyphomicrobiaceae	Pedomicrobium
16S_rRNA::k131_1065992:0-1304(-)	0	0.0558	0	0	0	0.2651	0	0	0	0.0018	0	0	0	0	0	0	0	0	Bacteria	Acidobacteriota	unclassified_Acidobacteriota
16S_rRNA::k131_1066110:2-1557(-)	0	0	0	0	0	0	0	0	0	0.1947	0	0	0	0	0	0	0	0	Bacteria	Pseudomonadota	Deltaproteobacteria	Myxococcales	Kofleriaceae	Kofleria
16S_rRNA::k131_1066583:1-1269(+)	0.2696	0	0	0	0	0	0	0	0	0	0.2769	0	0	0	0	0	0	0	Bacteria	Verrucomicrobiota	Subdivision3	unclassified_Subdivision3
16S_rRNA::k131_1066861:1-1135(+)	0.3349	0.5225	0	0	0	0	0	0	0	0.4552	0.4834	0	0	0.2491	0.3631	0	0.1603	1	Bacteria	Bacteroidota	Cytophagia	Cytophagales	Fulvivirgaceae	Chryseolinea
16S_rRNA::k131_1068531:246-1786(+)	0	0	0	11.7642	26.981	7.5156	6.5857	0.9346	0	0.0475	0	0	0	0	0	0	0	0	Bacteria	Pseudomonadota	Gammaproteobacteria	Xanthomonadales	Xanthomonadaceae	Pseudoxanthomonas
16S_rRNA::k131_1069433:4-931(+)	0	0	0	0.6462	0	1.4	0.1701	0	0	1.6515	0.1361	0.3368	0	0.437	1	0	0	0	Bacteria	Parcubacteria	unclassified_Parcubacteria			Parcubacteria_genera_incertae_sedis
16S_rRNA::k131_106992:1-1134(+)	0.1784	0	0	0	0	0	0	0	0	0.0093	0	0	0	0	0	1	0.284	0	Bacteria	Pseudomonadota	Alphaproteobacteria	Rhodospirillales	Acetobacteraceae	unclassified_Acetobacteraceae
16S_rRNA::k131_1072904:0-1108(+)	0	0.182	0	0	0	0	0	0	0	0.2195	0	0	0	0	0	0	0	0	Bacteria	Chloroflexota	Caldilineae	Caldilineales	Caldilineaceae	Litorilinea
16S_rRNA::k131_1073042:189-1699(-)	0	0	0	0	0	0	0	0	0	0	0	0	0	0	0.4034	0	0	0	Bacteria	Bacteroidota	Flavobacteriia	Flavobacteriales	Flavobacteriaceae	Flavobacterium
16S_rRNA::k131_1073048:294-1726(-)	0	0	0	0	0	0	0	0	0.2332	0.1269	0	0	0	0	0	0	0	0	Bacteria	unclassified_Bacteria
16S_rRNA::k131_1075572:0-1140(-)	0	0	0	0	0	0	0	0	0.0663	0	0	0	0.0541	0	0	0	0	0	Bacteria	Thermomicrobiota	Thermomicrobia	Sphaerobacterales	Sphaerobacteraceae	unclassified_Sphaerobacteraceae
16S_rRNA::k131_1076072:8-1450(+)	0.2937	0	0	0	0	0.1461	1	0	0	0.0908	0	0.063	0.2372	0	0	0	0	0	Bacteria	Gemmatimonadota	Gemmatimonadia	Gemmatimonadales	Gemmatimonadaceae	unclassified_Gemmatimonadaceae
16S_rRNA::k131_1077404:0-1208(+)	0	0	0	0	0	0	0	0	0	0.001	0	0	0	0	0	0	0	0	Bacteria	Pseudomonadota	Alphaproteobacteria	Hyphomicrobiales	Aestuariivirgaceae	Aestuariivirga
16S_rRNA::k131_1077522:164-1645(-)	0	0	0	0	0.0747	0	0	0	0	0	0	0	0	0	0	0	0	0	Bacteria	unclassified_Bacteria
16S_rRNA::k131_107822:0-1024(-)	0.2899	0.1355	0	0.1677	0.2045	0	0	0	0	0.8542	0.5252	0	1	0.2345	0.4342	0	0	0	Bacteria	Pseudomonadota	Betaproteobacteria	Burkholderiales	Comamonadaceae	unclassified_Comamonadaceae
16S_rRNA::k131_1079482:0-1428(+)	0.1717	0	0	0	0	0	0.1583	0	0	0.0492	0	0	0	0.2988	0.2621	0	0.2686	0	Bacteria	Pseudomonadota	Alphaproteobacteria	Caulobacterales	Caulobacteraceae	unclassified_Caulobacteraceae
16S_rRNA::k131_1081418:142-1670(-)	0.1819	0.6246	0.4963	0	0	0.159	0	0	0	0.658	0	0	0	0	0	0	0.0703	0	Bacteria	Gemmatimonadota	Gemmatimonadia	Gemmatimonadales	Gemmatimonadaceae	unclassified_Gemmatimonadaceae
16S_rRNA::k131_1081572:234-1500(-)	0	0	0	0	0	0	0	0	0	0.0009	0	0	0	0	0	0	0	0	Bacteria	unclassified_Bacteria
16S_rRNA::k131_10824:216-1704(-)	0	0	0	0.5085	0	0	0	0	0	0	0	0	0	0	1.3795	0	0	0	Bacteria	unclassified_Bacteria
16S_rRNA::k131_1087668:281-1746(-)	0	0	0	0	0	0	0	0	0	0.1235	0	0	0	0	0.4309	0	0	0	Bacteria	Gemmatimonadota	Gemmatimonadia	Gemmatimonadales	Gemmatimonadaceae	unclassified_Gemmatimonadaceae
16S_rRNA::k131_1088398:72-1190(-)	0	0	0	0	0	0	0	0	0	0.1712	0	0.1747	0	0.6146	0.5819	0	0	0	Bacteria	unclassified_Bacteria
16S_rRNA::k131_1088681:0-1237(-)	0	0	0	0	0	0	0	0	0	0	1	0	0.2418	0	0	0	0	0	Bacteria	Verrucomicrobiota	unclassified_Verrucomicrobiota
16S_rRNA::k131_1088731:1-1113(-)	0.4023	0	0.1934	0	0	0	0	0	0.291	0.5058	0.4039	0	0.3968	0.2646	0.3042	0.2824	0.3701	0.1575	Bacteria	Pseudomonadota	Alphaproteobacteria	Hyphomicrobiales	unclassified_Hyphomicrobiales
16S_rRNA::k131_1088912:6-1159(+)	0	0	0	0	0	0	0	0	0	0.0658	0	0	0.2047	0	0	0	0	0	Bacteria	Chlamydiota	Chlamydiia	Chlamydiales	unclassified_Chlamydiales
16S_rRNA::k131_1090895:1-1181(-)	1.0071	0.3989	1.2584	2.0106	1.0286	1.4477	1.2908	2.083	1	1.331	0	0	0	0	0	0.8456	1.3585	0.2079	Bacteria	Actinomycetota	Actinobacteria	Pseudonocardiales	Pseudonocardiaceae	Kibdelosporangium
16S_rRNA::k131_1090933:3-1309(-)	0.3697	0	0.4261	0	0	0	0	0	0	0.2026	0	0	0	0	0	0	0.3762	1.9819	Bacteria	Cyanobacteriota	Chloroplast	unclassified_Chloroplast	Chloroplast	Streptophyta
16S_rRNA::k131_1093648:89-1631(+)	0	0	0	0	0	0	0	0	0	0.0297	0.4198	0	0	0	0	0	0	0	Bacteria	Chlamydiota	Chlamydiia	Chlamydiales	Parachlamydiaceae	Parachlamydia
16S_rRNA::k131_1095189:184-1482(+)	0	0	0	0.0771	0.0713	0	0	0.6352	0	0.1005	0	0.0193	0	0.1141	0	0	0	0	Bacteria	Pseudomonadota	Betaproteobacteria	Burkholderiales	Comamonadaceae	unclassified_Comamonadaceae
16S_rRNA::k131_1095383:1-1116(+)	0.3556	0.1495	0	0.2271	0	0	0	0	0	0.2882	0	0	0.222	0	0	0.4945	0.159	0	Bacteria	Planctomycetota	Planctomycetia	Gemmatales	Gemmataceae	unclassified_Gemmataceae
16S_rRNA::k131_1095685:0-1013(-)	0	0	0	0	0	0	0	0	0	5.9782	0	0	0	0	0	0	0	0	Bacteria	Chloroflexota	unclassified_Chloroflexota
16S_rRNA::k131_1095875:83-1351(-)	0.1178	0	0	0	0	0	0	0	0.2646	0.013	0.0757	0.0383	0.215	0.0912	0.0794	0	0.0809	0	Bacteria	Acidobacteriota	Terriglobia	Terriglobales	Acidobacteriaceae	unclassified_Acidobacteriaceae
16S_rRNA::k131_1096056:1-1092(-)	0	0	0	0.0362	0.268	0	0.1255	0	0	9.333	0	0	0	0.1213	0	0	0	0	Bacteria	Pseudomonadota	Gammaproteobacteria	unclassified_Gammaproteobacteria
16S_rRNA::k131_1096579:5-1039(-)	0	0.2697	0	0	0	0	0	0	0	6.2096	0	0	0	0	0	0	0	0	Bacteria	Bacteroidota	Chitinophagia	Chitinophagales	Chitinophagaceae	unclassified_Chitinophagaceae
16S_rRNA::k131_1096753:140-1241(+)	0	0	0	0	0	0	0	0	0	0	0	0	0	0	0	0	0	0	Bacteria	Verrucomicrobiota	Subdivision3	unclassified_Subdivision3
16S_rRNA::k131_1096831:11-1240(-)	0.3214	0	1.8863	0.3297	0	0	0	0.7019	1.6599	1.463	0.4707	0	0.4134	0.3463	0.1148	0.8584	2.7746	1.3834	Bacteria	Actinomycetota	Actinobacteria	Mycobacteriales	Mycobacteriaceae	Mycobacterium
16S_rRNA::k131_1096833:1-1051(+)	0.2123	0.0011	0	0	0	0	0	0.2347	0	0.7707	0.3247	0.2686	0.2034	0.2284	0	0.1805	0.2018	0	Bacteria	Pseudomonadota	Alphaproteobacteria	Hyphomicrobiales	Phyllobacteriaceae	Mesorhizobium
16S_rRNA::k131_1097311:1-1168(+)	0	0	0	0	0.3573	0.2801	0.252	0.3186	0.3548	0.968	0	0.284	0.2541	1.3589	0.3723	0	0.1163	0.7398	Bacteria	Actinomycetota	Thermoleophilia	Gaiellales	Gaiellaceae	Gaiella
16S_rRNA::k131_1097603:0-1096(+)	0	0.1713	0	0	0	0	0	0	0.1643	0.0065	0	0	0	0	0	0	0.1171	0	Bacteria	Pseudomonadota	Deltaproteobacteria	Myxococcales	Labilitrichaceae	Labilithrix
16S_rRNA::k131_1098258:1-1240(+)	1	0.4651	0	0.2562	0	0	0	0	0	0.1065	0	0	1	0	0	0	0	0	Bacteria	Pseudomonadota	Alphaproteobacteria	Caulobacterales	Caulobacteraceae	Phenylobacterium
16S_rRNA::k131_1098639:1-1418(+)	0	0	0	0	0	0	0	0	0	0.0008	0	0	0	0	0.2971	0	0	0	Bacteria	Chloroflexota	Caldilineae	Caldilineales	Caldilineaceae	Litorilinea
16S_rRNA::k131_1099000:75-1231(+)	1	0	0	0.405	0.1703	0.3848	0.5224	0	0	0.0132	0	0	0.4255	0	0	0	0	0	Bacteria	Actinomycetota	Acidimicrobiia	Acidimicrobiales	unclassified_Acidimicrobiales
16S_rRNA::k131_1099572:0-1220(-)	0	0	0	0	0	0	0	0.3424	0	0	0	0	0	0	0	0	0	0	Bacteria	unclassified_Bacteria
16S_rRNA::k131_1099590:0-1359(-)	0	0.0778	0	0	0	0.3057	0.569	0.0763	0	0.1224	0	0	0	0	0	0	0	0	Bacteria	Actinomycetota	Acidimicrobiia	Acidimicrobiales	Ilumatobacteraceae	Desertimonas
16S_rRNA::k131_1100177:1-1022(+)	0.2237	0.1229	0	0	0	0	0	0	0	0	0	0	0	1.1514	0	0	0	0	Bacteria	unclassified_Bacteria
16S_rRNA::k131_1101316:518-2072(+)	0	0	0	0	0	0	0	0	0	0	0	0	0	0	0	0	0	0	Bacteria	Pseudomonadota	Deltaproteobacteria	Myxococcales	unclassified_Myxococcales
16S_rRNA::k131_1101407:1-1307(+)	0.2153	0.3173	0	0	0	0	0	0	0	0.0809	0	0	0	0	0	0	0	0	Bacteria	Acidobacteriota	Acidobacteria_Gp7	unclassified_Acidobacteria_Gp7
16S_rRNA::k131_1101594:2939-4482(-)	0	0	0	8.0886	8.1133	6.5033	3.591	3.2573	0	0.0015	0	0	0	0	0	0	0	0	Bacteria	Pseudomonadota	unclassified_Pseudomonadota
16S_rRNA::k131_1101649:0-1034(-)	0	0	0	0	0	0	0	0	0	0.1256	1	0	0.2511	0	0	0	0	0	Bacteria	Actinomycetota	Actinobacteria	Micrococcales	Microbacteriaceae	unclassified_Microbacteriaceae
16S_rRNA::k131_1102854:385-1858(-)	0.0926	0.1505	0	0.1582	0.1055	0.1257	0.1341	0	0	0.0384	0.2908	0.2059	0.2816	0.1156	0.2242	0	0	0	Bacteria	unclassified_Bacteria
16S_rRNA::k131_1103994:1-1297(+)	0.4262	0.8239	1.4704	0.1783	0.2131	0.4745	0.4101	1	0.4751	0.5651	0.1311	0	0	0	0	0.5769	1.1655	2.1107	Bacteria	Actinomycetota	Actinobacteria	Streptomycetales	Streptomycetaceae	Streptomyces
16S_rRNA::k131_1104807:1-1014(-)	0.356	0.3366	0	0	1	0	0.6716	0.2116	0	0.6522	0	0	0.228	0	0.2909	0.4667	0	0	Bacteria	Pseudomonadota	Alphaproteobacteria	Sphingomonadales	Sphingomonadaceae	Sphingomonas
16S_rRNA::k131_110573:7-1153(-)	0	0	0	0	0	0	0	0	0	0.0083	0	0	0	0	0	0	0	0.3966	Bacteria	Planctomycetota	Planctomycetia	Isosphaerales	Isosphaeraceae	unclassified_Isosphaeraceae
16S_rRNA::k131_1105827:130-1283(+)	0	0	0	0	0	0	0	0	0	0.0132	0	0	0	0	0	0	0	0	Bacteria	Actinomycetota	Acidimicrobiia	Acidimicrobiales	Ilumatobacteraceae	Desertimonas
16S_rRNA::k131_1105945:347-1905(+)	0	0	0	0	0	0	0	0	0	0	0	0	0	0	0	0	0	0	Bacteria	Pseudomonadota	Deltaproteobacteria	Myxococcales	unclassified_Myxococcales
16S_rRNA::k131_1106816:164-1380(+)	0	0.1978	0	0.3085	0	1.2809	0	0	0	0.001	0	0.0094	0	0	0	0	0	0	Bacteria	Actinomycetota	Acidimicrobiia	Acidimicrobiales	unclassified_Acidimicrobiales
16S_rRNA::k131_110706:1-1406(-)	0	0	0	0	0	0	0	0	0	0	0	0	0	0.0469	0	0	0	0	Bacteria	Bacteroidota	unclassified_Bacteroidota
16S_rRNA::k131_1107604:53-1579(+)	0	0	0	0	0	0	0	0	0.174	0.5438	0	0	0	0	0	0	0	0	Bacteria	Acidobacteriota	Acidobacteria_Gp2	unclassified_Acidobacteria_Gp2
16S_rRNA::k131_1107672:1-1204(+)	0	0	0	0	0.2439	0	0	0.0956	0	0.1383	0	0	0	0	0	0	0	0	Bacteria	Pseudomonadota	unclassified_Pseudomonadota
16S_rRNA::k131_1108002:101-1288(-)	0.276	0	0	0	0	0	0.001	0	0	0.487	0	0	0	0	0	0	0	0	Bacteria	Bacteroidota	Chitinophagia	Chitinophagales	Chitinophagaceae	unclassified_Chitinophagaceae
16S_rRNA::k131_1108029:131-1325(+)	0	0.2311	0	0	0	0	0	0	0	0.186	0	0	0	0	0	0.1675	0	0	Bacteria	Acidobacteriota	Acidobacteria_Gp7	unclassified_Acidobacteria_Gp7
16S_rRNA::k131_1108578:1-1404(-)	0	0	0	0	0	0	0	0	0	0.0039	0	0	0	0	0.2384	0	0	0	Bacteria	unclassified_Bacteria
16S_rRNA::k131_1109888:132-1172(-)	0	0	0	0	0	0	0	0	0	0	0	0	0	0	0	0	1.2929	0.8077	Bacteria	unclassified_Bacteria
16S_rRNA::k131_1109977:91-1479(+)	0	0	0	0	0	0	0	0	0	0.0034	0	0	0	0	0	0	0	0	Bacteria	Pseudomonadota	Deltaproteobacteria	Myxococcales	unclassified_Myxococcales
16S_rRNA::k131_1110439:5-1349(+)	0	0	0	0	0	0	0	0	0	0.1898	0	0	0	0	0	0	0	0	Bacteria	Bacillota	Bacilli	Caryophanales	unclassified_Caryophanales
16S_rRNA::k131_1110552:3-1376(+)	0.0705	0.103	0	0	0.134	0.0519	0	0.3656	0	0.029	0	0	0	0	0	0	0.3587	0	Bacteria	Actinomycetota	Acidimicrobiia	Acidimicrobiales	Ilumatobacteraceae	Desertimonas
16S_rRNA::k131_1110715:272-1739(-)	0.3194	0	0	0.1744	0.3712	0.368	0.255	0	0.2751	0	1	0	0	0	0	0	0	0.2554	Archaea	Nitrososphaerota	Nitrososphaeria	Nitrososphaerales	Nitrososphaeraceae	Nitrososphaera
16S_rRNA::k131_1113751:440-1963(+)	0	0	0	0	0	0	0	0	0	0.0022	0	0	0	0	0	0	0	0	Bacteria	Gemmatimonadota	Gemmatimonadia	Gemmatimonadales	Gemmatimonadaceae	Gemmatimonas
16S_rRNA::k131_1113906:2433-3941(-)	0.1142	0.3331	0	0	0	0	0.1882	0	0	0.0022	0	0	1	0.4137	1.3668	0	0	0	Bacteria	Chloroflexota	Anaerolineae	Anaerolineales	Anaerolineaceae	unclassified_Anaerolineaceae
16S_rRNA::k131_1114898:8-1456(+)	0.4404	0	0	0	0	0	0	0.1791	0	0.1997	0.4591	0	0	0	0	0	0	0.2771	Bacteria	Candidatus Saccharibacteria	unclassified_Candidatus Saccharibacteria			Saccharibacteria_genera_incertae_sedis
16S_rRNA::k131_111516:78-1587(+)	0	0	0	0	0	0	0	0	0	0.0015	0	0	1	0.2027	1	0	0	0	Bacteria	Chloroflexota	Anaerolineae	Anaerolineales	Anaerolineaceae	unclassified_Anaerolineaceae
16S_rRNA::k131_1115228:1-1039(+)	0	0	0	0	0	0	0	0	0	0	0	0	0	0	0.1169	0	0	0	Bacteria	unclassified_Bacteria
16S_rRNA::k131_1115412:0-1111(+)	1.7409	3.0686	0	1	0	0.4368	1	0.2271	0	0.4926	0.5158	0.208	0.3645	0.2849	0	0	0	0	Bacteria	Actinomycetota	Acidimicrobiia	Acidimicrobiales	unclassified_Acidimicrobiales
16S_rRNA::k131_111597:500-1969(+)	0	0	0	1	0	0	0	0	0	0	0	0	0	0	0	0	0	0	Archaea	Euryarchaeota	Thermoplasmata	unclassified_Thermoplasmata
16S_rRNA::k131_1118987:3133-4669(-)	0	0	0	2.0633	1.4472	1.9053	0.67	0.9132	0	0.0015	0	0	0	0	0	0	0.0359	0	Bacteria	Pseudomonadota	Betaproteobacteria	unclassified_Betaproteobacteria
16S_rRNA::k131_1119028:258-1693(+)	0	0	0	0	0	0	0	0.011	0	0.2345	0	0	0	0	0	0	0	0.2455	Bacteria	Pseudomonadota	Gammaproteobacteria	Nevskiales	Steroidobacteraceae	Povalibacter
16S_rRNA::k131_1119721:105-1620(-)	0	0	0	0	0	0	0	0	0	0.1565	0	0	0.3343	0	0	0	0	0	Bacteria	Bacteroidota	Sphingobacteriia	Sphingobacteriales	Sphingobacteriaceae	unclassified_Sphingobacteriaceae
16S_rRNA::k131_1120594:82-1465(+)	0.2293	0.3107	0	0	0	0.1011	0	0	0	0.0338	0	0	0	0	0	0	0	0	Bacteria	Actinomycetota	Acidimicrobiia	Acidimicrobiales	Iamiaceae	unclassified_Iamiaceae
16S_rRNA::k131_1120739:1-1047(-)	0	0	0	0	0	0.2754	0	0	0	0.1927	0	0.1566	0	0	0.3315	0	0.5728	0	Bacteria	unclassified_Bacteria
16S_rRNA::k131_1121041:0-1120(-)	0	0	0	0.1872	0	0	0.1847	0	0	0.1695	0.2116	0	0.1667	0	0	0	0	0	Bacteria	Bacteroidota	Cytophagia	Cytophagales	Fulvivirgaceae	Chryseolinea
16S_rRNA::k131_1121157:0-1102(+)	0	0	0	0	0	0	0	0	0	0.0033	0	0	0	0.3259	0	0	0	0	Bacteria	Pseudomonadota	Gammaproteobacteria	Gammaproteobacteria_incertae_sedis	unclassified_Gammaproteobacteria_incertae_sedis	Acidibacter
16S_rRNA::k131_1123850:79-1589(-)	0	0	0	0	0	0	0	0	0	0	0	0	0	0	0.3715	0	0	0	Bacteria	Thermomicrobiota	Thermomicrobia	Sphaerobacterales	Sphaerobacteraceae	unclassified_Sphaerobacteraceae
16S_rRNA::k131_1124051:137-1655(-)	0	0	0	0	0	0	0	0	0	0.1122	0	0	0	0	0	0	0.2933	0	Bacteria	Verrucomicrobiota	Terrimicrobia	Terrimicrobiales	Terrimicrobiaceae	Terrimicrobium
16S_rRNA::k131_112457:89-1626(-)	0	0	0	0	0	0	0	0	0	0.1139	0	0	0	0.098	0	0	0	0	Bacteria	Chlamydiota	Chlamydiia	Chlamydiales	Parachlamydiaceae	unclassified_Parachlamydiaceae
16S_rRNA::k131_1125372:93-1235(-)	0.143	0	0	0	0	0	0	0	0	0	0	0.3777	0	0	0	0	0.2431	0	Bacteria	Bacteroidota	Flavobacteriia	Flavobacteriales	Flavobacteriaceae	Flavobacterium
16S_rRNA::k131_1125818:0-1167(-)	0	0	0	0	0	0	0	0	0	0	0.2947	0	0	0	0.2139	0	0	0	Bacteria	Bacteroidota	Cytophagia	Cytophagales	Fulvivirgaceae	Chryseolinea
16S_rRNA::k131_1125937:1-1158(+)	0.3593	1	2.1148	0.23	0.156	0	0.3625	0	2.425	2.0488	1	0	0	0.4063	0.293	1.6306	2.2794	1.9916	Bacteria	Actinomycetota	Actinobacteria	Mycobacteriales	Mycobacteriaceae	Mycobacterium
16S_rRNA::k131_1126779:51-1293(+)	0.3615	0	0.3091	0	0.391	0	0	0.1059	0.6116	0.507	1	0	0	0	0	0.2919	0.211	0.4249	Bacteria	Actinomycetota	unclassified_Actinomycetota
16S_rRNA::k131_112723:346-1558(-)	0	0	0	0	0.118	0	0	0.293	0	0.3494	0	0	0	0	0	0.6888	0.3482	0	Bacteria	Actinomycetota	Thermoleophilia	Gaiellales	Gaiellaceae	Gaiella
16S_rRNA::k131_1127553:299-1767(+)	0.3084	0.1447	0	0	0	0	0.3215	0	0	0	0	0	0	0	0	0.0395	0	0	Archaea	Nitrososphaerota	Nitrososphaeria	Nitrososphaerales	Nitrososphaeraceae	Nitrososphaera
16S_rRNA::k131_112888:127-1678(+)	0	0	0	16.5748	37.6495	9.4389	14.0793	2.3072	0	0	0	0	0	0	0	0	0	0	Bacteria	Pseudomonadota	Gammaproteobacteria	Xanthomonadales	Xanthomonadaceae	Pseudoxanthomonas
16S_rRNA::k131_1128981:289-1816(+)	0	0	0	0.1644	0	0	0	0	0	0.2451	0	0.4206	0	0	1	0	0	0	Bacteria	Bacteroidota	Chitinophagia	Chitinophagales	Chitinophagaceae	Sediminibacterium
16S_rRNA::k131_1129148:94-1328(-)	0	0	0	0	0	0	0.3614	0.097	0	0.0131	0	0.1411	0.5916	0.3729	0	0	0.2873	0	Bacteria	Pseudomonadota	Alphaproteobacteria	Rhodospirillales	Reyranellaceae	Reyranella
16S_rRNA::k131_1129713:235-1363(+)	0	0	0	0	0	0	0.1382	0	0	0.001	0	0	0	0	0	0	0	0	Bacteria	unclassified_Bacteria
16S_rRNA::k131_1130113:1-1320(+)	0.0173	0	0	0	0	0	0	0.3612	0	4.753	0	0	0	0	0	0	0	0	Bacteria	Pseudomonadota	Deltaproteobacteria	Myxococcales	Kofleriaceae	Kofleria
16S_rRNA::k131_1130173:1-1185(-)	0	0.2376	0	0	0	0	0	0	0	0.2389	0	0	0	0	0	0	0	0	Bacteria	Planctomycetota	Phycisphaerae	Tepidisphaerales	Tepidisphaeraceae	Tepidisphaera
16S_rRNA::k131_1130208:401-1870(+)	0	0	0	0	0.2127	0.3596	0.1558	0.192	0	0	0	0	0	0	0	0	0	0	Archaea	Euryarchaeota	Thermoplasmata	unclassified_Thermoplasmata
16S_rRNA::k131_113056:9-1415(-)	0.2208	0.1118	0.2974	0	0.3382	0.1721	1	0.648	1.5693	0.7049	0.2506	0.4041	0.3465	0.2965	0	2.6128	1.4184	1.6186	Bacteria	unclassified_Bacteria
16S_rRNA::k131_11313:2-1288(+)	0	0.1683	0	0	0	0	0	0	0	0.2731	0	0	0	0.1756	0.0918	0	0	0	Bacteria	Acidobacteriota	Terriglobia	Bryobacterales	Bryobacteraceae	unclassified_Bryobacteraceae
16S_rRNA::k131_1131978:354-1850(-)	0	0.5183	0	0	0	0	0	0	0	0.0008	0	0.4329	0	0	1	0	0	0	Bacteria	Chloroflexota	unclassified_Chloroflexota
16S_rRNA::k131_1133031:0-1202(-)	0	0	0	0	0	0	0	0	0	0.001	0	0	0.1716	0	0	0	0	0	Bacteria	Chlamydiota	Chlamydiia	Chlamydiales	unclassified_Chlamydiales
16S_rRNA::k131_1133699:329-1265(-)	0	0	0	0	0	0	0	0	0	0.0395	0	0	0	0	0	0	0	0	Bacteria	Chlamydiota	Chlamydiia	Chlamydiales	Parachlamydiaceae	unclassified_Parachlamydiaceae
16S_rRNA::k131_1134894:1548-3071(-)	0	0	0	0	0	0	0	0	0	0.0007	0	0	0	0	0	0	0.1604	0	Bacteria	Verrucomicrobiota	Terrimicrobia	Terrimicrobiales	Terrimicrobiaceae	Terrimicrobium
16S_rRNA::k131_1135191:143-1463(-)	0	0	0	0	0	0	0	0	0	1.8406	0	0.3243	0	0	0	0	0	0	Bacteria	Candidatus Saccharibacteria	unclassified_Candidatus Saccharibacteria			Saccharibacteria_genera_incertae_sedis
16S_rRNA::k131_1138254:101-1599(+)	0.8703	0.2245	0.1763	0.6437	0.7419	0.0674	0.4919	0.3474	0.3766	0.5628	0.401	0.1668	1.0936	0.3711	1.0435	0.373	0.2206	0.328	Bacteria	Acidobacteriota	unclassified_Acidobacteriota
16S_rRNA::k131_113921:106-1439(-)	0	0	0	0	0	0	0	0	0	0	0	0	0	0	0	0.4907	0.1068	0.1308	Bacteria	unclassified_Bacteria
16S_rRNA::k131_1139456:24-920(-)	0	0	0	0	0	0	0	0	0	0	0.1902	0	0	0	0	1	0.2307	1.5153	Bacteria	unclassified_Bacteria
16S_rRNA::k131_1140322:2-1150(-)	0	0.1553	0	0	0	0	0	0	0	0.1182	0	0	0.2759	0	0	0	0	0	Bacteria	Gemmatimonadota	Gemmatimonadia	Gemmatimonadales	Gemmatimonadaceae	unclassified_Gemmatimonadaceae
16S_rRNA::k131_1141023:1-1130(+)	0	0.1515	0	0	0	0	0	0	0	0.3602	0.1931	0	0.3728	0	0	0.3357	0	0	Bacteria	Actinomycetota	Acidimicrobiia	Acidimicrobiales	Ilumatobacteraceae	unclassified_Ilumatobacteraceae
16S_rRNA::k131_1142930:0-1366(-)	0.4028	0	0	0	0.1865	0	0	0	0	0.0068	0	0	0	0	0	0	0	0	Bacteria	Acidobacteriota	Acidobacteria_Gp7	unclassified_Acidobacteria_Gp7
16S_rRNA::k131_1143932:0-1011(+)	0	0	0	0	0	0	0	0	0	0.2482	0.1821	0	0	0	0	0.2644	0	1	Bacteria	Actinomycetota	unclassified_Actinomycetota
16S_rRNA::k131_1145601:18-1233(+)	0	0	0	0	0	0	0	0	0	0	0	0	0	0	0	0	0	0	Bacteria	Chlamydiota	Chlamydiia	Chlamydiales	Parachlamydiaceae	unclassified_Parachlamydiaceae
16S_rRNA::k131_114573:0-1079(+)	0	0	0	0.3085	0.3245	0	0	0	0	0.0231	0	0	0.3316	0	0	0	0	0	Bacteria	Pseudomonadota	Alphaproteobacteria	Sphingomonadales	Sphingosinicellaceae	Sphingosinicella
16S_rRNA::k131_114594:1-1158(-)	0.3346	0	0.1594	0.1849	0	0	0.1561	0	0	0.4798	0	0	0	0	0	0.2919	0	0	Bacteria	Chloroflexota	Chloroflexia	unclassified_Chloroflexia
16S_rRNA::k131_1146326:0-1209(-)	0	0	0	0	0	0	0	0	0	0	0	0	0	0	0.1913	0	0.1243	0	Bacteria	Chlamydiota	Chlamydiia	Chlamydiales	Parachlamydiaceae	unclassified_Parachlamydiaceae
16S_rRNA::k131_1146716:1-1407(-)	0	0	0	0	0	0	0	0	0	0.0182	0	0	0	0.1147	0	0	0	0	Bacteria	Verrucomicrobiota	Verrucomicrobiia	Verrucomicrobiales	Verrucomicrobiaceae	Luteolibacter
16S_rRNA::k131_114802:0-1179(+)	0	0	0	0	0	0	0	0	0	3.1944	0	0	0	0	0	0	0.283	0	Bacteria	Planctomycetota	Planctomycetia	Isosphaerales	Isosphaeraceae	Singulisphaera
16S_rRNA::k131_1148981:132-1511(+)	0	0.0096	0.2123	0.126	0	0.4747	0.2978	0.784	0.3171	0.3735	0.1562	0	0.1635	0.0424	0.0921	0.3396	0	0.2824	Bacteria	Actinomycetota	Thermoleophilia	Gaiellales	Gaiellaceae	Gaiella
16S_rRNA::k131_115020:513-1788(+)	0	0	0	0	0	0	0	0	0	0.1378	0	0	0	0	0	0	0	0	Bacteria	Verrucomicrobiota	Terrimicrobia	Terrimicrobiales	Terrimicrobiaceae	Terrimicrobium
16S_rRNA::k131_115139:101-1555(+)	1.2789	1.606	0.2357	0.7171	0.8612	0.7707	1	0.3901	0.3747	0.8052	0	0	0.048	0	0.2227	0	0	0	Bacteria	Acidobacteriota	Acidobacteria_Gp4	unclassified_Acidobacteria_Gp4
16S_rRNA::k131_1151887:65-1323(-)	0	0	0	0.0927	0	0	0	0	0	0.2475	0.2631	0	0	0.1722	0	0	0	0	Bacteria	Verrucomicrobiota	Opitutia	Opitutales	Opitutaceae	unclassified_Opitutaceae
16S_rRNA::k131_1152560:191-1368(+)	0	0.3833	0	0	0	0	0	0	0	0.1555	0	0	0	0	0	0	0	0.3282	Bacteria	Pseudomonadota	Deltaproteobacteria	Myxococcales	Polyangiaceae	unclassified_Polyangiaceae
16S_rRNA::k131_1153473:3-1397(+)	0	0.24	0	0	0	0	0	0	0	0.0017	0	0	0	0.332	0	0	0.0283	0	Bacteria	Verrucomicrobiota	Subdivision3	unclassified_Subdivision3
16S_rRNA::k131_1155080:1-1473(+)	0	0	0	0.2582	0.5827	0.6377	0.4046	0.6837	0.8014	0.6361	0	0	0	0	0	0	0	1.7706	Bacteria	Gemmatimonadota	Gemmatimonadia	Gemmatimonadales	Gemmatimonadaceae	unclassified_Gemmatimonadaceae
16S_rRNA::k131_1155519:1-1186(+)	0	0	0.1549	0	0	0	0	0	0.3343	0.2386	0	0	0	0	0	0	0.4142	0	Bacteria	Bacillota	Bacilli	Caryophanales	Bacillaceae	Bacillus
16S_rRNA::k131_1157259:1-1060(+)	0	0	0	0.1652	0	0	0	0	0.4505	0.0272	0	0	0	0	0	0	0.3058	0	Bacteria	Planctomycetota	Planctomycetia	Isosphaerales	Isosphaeraceae	unclassified_Isosphaeraceae
16S_rRNA::k131_1158179:44-1599(+)	0	0.1633	0	0	0	0	0	0	0	0.0015	0	0	0	0	0	0	0	0	Bacteria	Pseudomonadota	Deltaproteobacteria	unclassified_Deltaproteobacteria
16S_rRNA::k131_1159486:1-1137(+)	0	0.2643	0	0	0	0	0	0	0	0.4478	0	0	0	0	0	0	0	0.151	Bacteria	Actinomycetota	Acidimicrobiia	Acidimicrobiales	Iamiaceae	unclassified_Iamiaceae
16S_rRNA::k131_1160040:877-2365(+)	0	0	0	0	0	0	0	0	0.4693	0.9774	0	0	0	0	0	0.2749	2.2269	0.6963	Bacteria	Pseudomonadota	Alphaproteobacteria	Hyphomicrobiales	Hyphomicrobiaceae	Methyloceanibacter
16S_rRNA::k131_1160523:1-1400(-)	0	0	0	0	0	0	0	0	0	0	0	0	0	0	0	0	0	0	Archaea	Nitrososphaerota	Nitrososphaeria	Nitrososphaerales	Nitrososphaeraceae	Nitrososphaera
16S_rRNA::k131_1160782:0-1209(-)	0.035	0	0	0	0	0	0	0	0	0.4123	0	0	0	0	0	0	0	0	Bacteria	Pseudomonadota	Deltaproteobacteria	Myxococcales	Kofleriaceae	Kofleria
16S_rRNA::k131_1162235:291-1637(-)	0	0.2163	0	0	0	0	0.0354	0	0	0.0026	0.3988	0	0.2639	0	0.3765	0	0.1794	0	Bacteria	Chloroflexota	unclassified_Chloroflexota
16S_rRNA::k131_1163812:0-1062(+)	0	0	0	0	0	0.0838	0	0	1.3655	0.2827	0	0	0	0	0	0	0	0	Bacteria	Pseudomonadota	Alphaproteobacteria	Rhodospirillales	Acetobacteraceae	unclassified_Acetobacteraceae
16S_rRNA::k131_1164389:154-1678(-)	0.1337	0	0	0	0	0	0	0	0	0.2142	0.3221	0	0.4948	0.6242	0.3469	0	0	0	Bacteria	Bacteroidota	Chitinophagia	Chitinophagales	Chitinophagaceae	Sediminibacterium
16S_rRNA::k131_1164989:65-1607(-)	0	0	0	0	0	0	0	0	0.2916	0.0007	0	0	0	0	0	0.0619	0.376	0	Bacteria	Verrucomicrobiota	Spartobacteria	unclassified_Spartobacteria
16S_rRNA::k131_1165193:0-1236(-)	0.5638	0.035	0	0	0	0	0	0	0	0.0019	0	0	0	0	0	0	0	0	Bacteria	Pseudomonadota	Deltaproteobacteria	Myxococcales	Kofleriaceae	Kofleria
16S_rRNA::k131_1165284:2-1211(+)	0	0	0	0	0	0	0	0	0	0.0048	0	0	0	0	0	0	0	0	Bacteria	Planctomycetota	Phycisphaerae	Tepidisphaerales	Tepidisphaeraceae	Tepidisphaera
16S_rRNA::k131_1165869:0-1488(+)	0	0	0	0.5007	0.3566	0.2033	0.41	0.0559	0	0.2604	0.3548	0.374	0.4235	0.6102	0.3838	0	0	0	Bacteria	Pseudomonadota	Betaproteobacteria	Nitrosomonadales	Usitatibacteraceae	Usitatibacter
16S_rRNA::k131_1166371:0-1208(+)	0	0	0	0	0	0	0	0.1873	0	0.0048	0	0	0	0	0	0	0	0	Bacteria	Chloroflexota	Anaerolineae	unclassified_Anaerolineae
16S_rRNA::k131_116900:130-1479(+)	1	0.209	0	0.3898	0.284	0	0	0.4141	0	0.0754	0	0.1877	0	0	0.1316	0	0.2441	0	Bacteria	Actinomycetota	Acidimicrobiia	Acidimicrobiales	unclassified_Acidimicrobiales
16S_rRNA::k131_1169075:69-1401(+)	0.2713	0.5409	0	0	0	0	0	0	0	0.1623	0	0	0	0	0	0	0	0	Bacteria	unclassified_Bacteria
16S_rRNA::k131_1169144:2-1132(-)	0	0	0	0	0	0	0	0	0	0.2691	0	0	0	0	0	0	0	0	Bacteria	Gemmatimonadota	Gemmatimonadia	Gemmatimonadales	Gemmatimonadaceae	unclassified_Gemmatimonadaceae
16S_rRNA::k131_1174989:231-1717(+)	0	0	0	0	0	0	0	0	0	0.0709	0.2296	0	0.2772	0	0	0	0	0	Bacteria	unclassified_Bacteria
16S_rRNA::k131_1175067:138-1348(+)	0.3021	0.5236	0	0	0.2819	0	0	0	0	0.5529	1	0	1.3616	0.1477	0.4326	0.2636	0	0.292	Bacteria	Acidobacteriota	Acidobacteria_Gp4	unclassified_Acidobacteria_Gp4
16S_rRNA::k131_1176989:15-1206(+)	0.3401	0.3506	0	0.2024	0	0	0.1941	0	0	0.2289	0	0.0849	0	0.3105	0.1695	0.1308	0	0	Bacteria	Gemmatimonadota	Gemmatimonadia	Gemmatimonadales	Gemmatimonadaceae	Roseisolibacter
16S_rRNA::k131_1177175:136-1309(-)	0	0	0	0	0	0	0	0	0	0.7154	0	0	0	0	0	0	0	0	Bacteria	Pseudomonadota	Deltaproteobacteria	Myxococcales	unclassified_Myxococcales
16S_rRNA::k131_1178047:4-1452(-)	0	0	0	0	0	0	0	0	0	0	0	1	0.3153	0	0.3164	0	0	0	Bacteria	Bacteroidota	unclassified_Bacteroidota
16S_rRNA::k131_1178807:3-1237(-)	0	0	0	0	0	0	0	0.06	0	0	0	0	0	0	0	0	0.36	0	Archaea	Nitrososphaerota	Nitrososphaeria	Nitrososphaerales	Nitrososphaeraceae	Nitrososphaera
16S_rRNA::k131_1179358:2-1235(-)	0	0	0	0	0	0	0	0	0	0.2714	0.2083	0	0	0	0.1423	0	0.1925	0	Bacteria	Verrucomicrobiota	Verrucomicrobiia	Verrucomicrobiales	Verrucomicrobiaceae	Luteolibacter
16S_rRNA::k131_118257:0-1222(-)	0	0	0	0	0	0	0	0.1634	0	4.0709	0.2505	0.2538	0	0.1819	0.162	0	0.0832	0	Bacteria	Pseudomonadota	Betaproteobacteria	unclassified_Betaproteobacteria
16S_rRNA::k131_1182875:2-1156(-)	0	0	0	0	0	0	0	0	0	6.9841	0	0	0	0	0	0	0	0	Bacteria	Bacteroidota	Sphingobacteriia	Sphingobacteriales	Sphingobacteriaceae	Daejeonella
16S_rRNA::k131_118344:0-1240(+)	1	1	0	0	0	0	0	0.203	0	0.7314	1.6238	0.3521	0.8554	1.1828	1.2289	0	0	0	Bacteria	Pseudomonadota	Betaproteobacteria	Burkholderiales	Comamonadaceae	unclassified_Comamonadaceae
16S_rRNA::k131_1184177:84-1561(+)	0	0	0	0	0	0	0	0	0	0.2049	0.1751	0	0	0	0	0	0	0	Bacteria	Actinomycetota	Acidimicrobiia	Acidimicrobiales	unclassified_Acidimicrobiales
16S_rRNA::k131_1184958:102-1584(+)	0	0.439	0	0	0	0	0	0	0	0.0046	0	0	0	0	0	0	0	0	Bacteria	Chloroflexota	Tepidiformia	Tepidiformales	Tepidiformaceae	Tepidiforma
16S_rRNA::k131_1186095:100-1535(-)	0	0	0	0	0	0	0	0	0	0.0918	0	0	0	0	0	0	0.1175	0.1661	Bacteria	Pseudomonadota	Deltaproteobacteria	Myxococcales	unclassified_Myxococcales
16S_rRNA::k131_11866:6-1072(-)	0	0	0	0	0	0	0	0	0	0.0011	0	0	0	0	0	0	0.0761	0	Bacteria	Verrucomicrobiota	Terrimicrobia	Terrimicrobiales	Terrimicrobiaceae	Terrimicrobium
16S_rRNA::k131_1186815:0-1358(-)	0	0	0	0	0	0	0	0	0	0	0.2431	0	0	0.3188	0	0	0	0	Bacteria	Verrucomicrobiota	Verrucomicrobiia	Verrucomicrobiales	Verrucomicrobiaceae	Luteolibacter
16S_rRNA::k131_1186831:0-1022(+)	0	0	0	0	0	0	0	0	0	1.0152	0	0	0	0	0	0	0	0	Bacteria	Candidatus Saccharibacteria	unclassified_Candidatus Saccharibacteria			Saccharibacteria_genera_incertae_sedis
16S_rRNA::k131_1187907:1072-2540(-)	0	0	0.1643	0	0	0	0	0	0	0.2556	0	0	0	0	0	0	0	0.2474	Archaea	Nitrososphaerota	Nitrososphaeria	Nitrososphaerales	Nitrososphaeraceae	Nitrososphaera
16S_rRNA::k131_1190068:609-2003(+)	0	0	0	0	0	0	0	0	0	0.0684	0	0	0	0	0	0	0	0	Bacteria	Pseudomonadota	Deltaproteobacteria	Myxococcales	Kofleriaceae	Kofleria
16S_rRNA::k131_1191843:0-1197(+)	0	0	0	0	0	0	0	0	0	0.004	0	0	0	0	0	0	0	0	Bacteria	Bacteroidota	Flavobacteriia	Flavobacteriales	Flavobacteriaceae	Flavobacterium
16S_rRNA::k131_1192983:1-1475(+)	0	0	0	0	0	0	0	0	0	0.0015	0	0	0	0	0	0	0	0	Bacteria	Verrucomicrobiota	unclassified_Verrucomicrobiota
16S_rRNA::k131_119363:0-1202(+)	0	0	0	0.352	0	0	0	0	1.1837	0.3127	0	0	0	0	0	0.1094	0	0.342	Bacteria	Pseudomonadota	Alphaproteobacteria	Hyphomicrobiales	Hyphomicrobiaceae	Methyloceanibacter
16S_rRNA::k131_1195155:0-1281(+)	0	0	0	0	0	0	0	0	0	0.0506	0	0	0	0	0	0	0	0	Bacteria	Pseudomonadota	Deltaproteobacteria	Myxococcales	unclassified_Myxococcales
16S_rRNA::k131_1195935:77-1347(-)	0.2067	0.0799	0	0	0	0	0	0	0	100.007	0	0	0	0.1643	0.2485	0	0	0	Bacteria	Gemmatimonadota	Longimicrobia	Longimicrobiales	Longimicrobiaceae	Longimicrobium
16S_rRNA::k131_1197508:319-1466(+)	0	0	0.4469	0	0	0	0	0	0	0.2898	0.3013	0.2319	0	0	0	0.4552	0.2583	0.3761	Bacteria	Actinomycetota	Actinobacteria	Micrococcales	Microbacteriaceae	Microbacterium
16S_rRNA::k131_1200170:335-1897(-)	0	0	0	0.0977	0.0993	0	0	0.014	0	0.5073	0.0343	0.1885	0.3907	0	0.1941	0	0	0	Bacteria	Acidobacteriota	Acidobacteria_Gp7	unclassified_Acidobacteria_Gp7
16S_rRNA::k131_120143:85-1240(+)	0	0	0	0	0	0	0	0	0	0.4781	0	0	0	0	0	0	0	0	Bacteria	Acidobacteriota	Acidobacteria_Gp1	unclassified_Acidobacteria_Gp1
16S_rRNA::k131_1203215:1-1313(-)	0	0	0	0	0	0	0	0	0	0.0009	0	0	0.2378	0	0	0	0	0	Bacteria	Verrucomicrobiota	Verrucomicrobiia	Verrucomicrobiales	Verrucomicrobiaceae	Luteolibacter
16S_rRNA::k131_1204:194-1601(-)	1.3677	0.2451	2.1946	1.3622	0.9541	0.4183	1.3662	0.5957	1.3733	0.626	0.441	0.2927	1	1.8092	0.887	1.4497	2.3659	1.1587	Bacteria	Pseudomonadota	Alphaproteobacteria	Hyphomicrobiales	unclassified_Hyphomicrobiales
16S_rRNA::k131_120530:2-1364(+)	0.4528	0.258	0.491	0.4108	0.459	0.3055	0.0947	0.3828	0.9178	1.3386	0.7314	0.4689	0.0983	0.3032	0	1.7062	1.3664	1.5772	Bacteria	Pseudomonadota	Alphaproteobacteria	Hyphomicrobiales	Bradyrhizobiaceae	unclassified_Bradyrhizobiaceae
16S_rRNA::k131_1208052:25-1140(+)	0	0	0	0	0	0	0	0	0	0.0884	0	0	0	0	0	0.4459	0	0	Bacteria	Planctomycetota	Planctomycetia	Isosphaerales	Isosphaeraceae	unclassified_Isosphaeraceae
16S_rRNA::k131_1208626:2-1109(-)	0	0	0	0	0	0	0	0	0	0.0064	0	0	0	0	0	0	0	0	Bacteria	Pseudomonadota	Alphaproteobacteria	unclassified_Alphaproteobacteria
16S_rRNA::k131_121036:69-1316(+)	0	0.2241	1.5274	0.4815	0	0	0.0321	0.1374	0.6005	0.9245	0.9261	0.3623	0.3327	1	0	1.1782	3.2358	0.3458	Bacteria	Actinomycetota	Actinobacteria	unclassified_Actinobacteria
16S_rRNA::k131_1212245:1-1216(+)	0.3207	0	0	0	0	0	0.0074	0.2163	0	1.9404	0	0	0.6198	0	0.3322	0	0	0	Bacteria	Bacteroidota	unclassified_Bacteroidota
16S_rRNA::k131_121425:0-1033(-)	0	0	0	0	0	0	0	0	0	56.2035	0	0	0	0	0	0	0.1298	0	Bacteria	unclassified_Bacteria
16S_rRNA::k131_1214493:0-1253(+)	1	0.3651	0	0	0	0.1488	0	0.4528	0	0.3126	0	0	0	0	0	0	0	0	Bacteria	Acidobacteriota	Acidobacteria_Gp7	unclassified_Acidobacteria_Gp7
16S_rRNA::k131_1215054:314-1628(+)	0	0	0	0	0	0	0	0	0	0.0087	0	0	0	0	0	0	0	0	Bacteria	unclassified_Bacteria
16S_rRNA::k131_121820:1-1236(+)	0.293	0	0	0	0	0.5238	0.1854	0	0.1998	0	0.1982	0	0	0	0	0	0	0	Bacteria	unclassified_Bacteria
16S_rRNA::k131_1219454:1-1228(+)	0	0	0	0	0	0	0	0	0	0.001	0	0	0	0	0	0	0.001	0	Bacteria	Verrucomicrobiota	Subdivision3	unclassified_Subdivision3
16S_rRNA::k131_1220003:130-1573(-)	0	0	0	0	0	0	0	0	0	3.4459	0	0	0	0	0	0	0	0	Bacteria	Planctomycetota	Planctomycetia	Pirellulales	Lacipirellulaceae	unclassified_Lacipirellulaceae
16S_rRNA::k131_1220480:0-1218(-)	0	0	0	0	0	0	0.2379	0	0	2.0907	0	0	1	0	0.2579	0	0	0.3802	Bacteria	Pseudomonadota	Alphaproteobacteria	Hyphomicrobiales	Phyllobacteriaceae	unclassified_Phyllobacteriaceae
16S_rRNA::k131_1220708:1-997(-)	0	0	0	0.1351	0	0	0	0	0	0.0075	0	0	0.4257	0	0	0	0	0	Bacteria	Pseudomonadota	Betaproteobacteria	unclassified_Betaproteobacteria
16S_rRNA::k131_1221728:130-1052(-)	0	0	0	0.2118	0.0721	0	0	0	0	0.1235	0.4085	0	0	0	0	0	0	0	Bacteria	unclassified_Bacteria
16S_rRNA::k131_1222963:152-1707(+)	0	0	0	0	0	0	0	0	0	0.0007	0	0	0.4558	0	0	0	0	0	Bacteria	unclassified_Bacteria
16S_rRNA::k131_122545:2-1194(-)	0	0	0	0	0	0	0	0.0798	0	0.0018	0	0	0	1	0	0.1498	0	0	Bacteria	Bacteroidota	Sphingobacteriia	Sphingobacteriales	Sphingobacteriaceae	unclassified_Sphingobacteriaceae
16S_rRNA::k131_1226516:915-2430(-)	0.2101	1	0	0	0	0	0.3196	0	0	0.4228	1.6633	13.7362	5.0301	0	5.0586	0	0.1193	0.3674	Bacteria	Actinomycetota	Actinobacteria	Mycobacteriales	Nocardiaceae	Rhodococcus
16S_rRNA::k131_1227217:1-1289(-)	0	0	0	0	0	0	0	0	0	0.5642	0	0	0	0	0	0	0.149	0	Bacteria	Pseudomonadota	Deltaproteobacteria	Myxococcales	unclassified_Myxococcales
16S_rRNA::k131_1227489:1-1099(+)	0	0	0	0	0	0	0	0	0	0	0	0	0	0	0	0	0	0	Bacteria	unclassified_Bacteria
16S_rRNA::k131_122807:362-1856(+)	0	0	0	0	0	0	0	0	0	0.0499	0	0	0	0	0.1996	0	0	0	Bacteria	Chloroflexota	Anaerolineae	unclassified_Anaerolineae
16S_rRNA::k131_122820:335-1596(-)	0	0	0	0	0	0	0	0	0	12.487	0	0	0	0	0	0	0.0017	0	Bacteria	unclassified_Bacteria
16S_rRNA::k131_1229:1-1261(-)	0	0	0	0	0	0.3664	0	0	0	0.1351	0	0	0	0	0	0	0	0	Bacteria	Gemmatimonadota	unclassified_Gemmatimonadota
16S_rRNA::k131_122957:568-1676(-)	0	0	0	0.1739	0	0	0	0	0	0	0.3193	0	0	0	0.5069	0	0	0	Bacteria	unclassified_Bacteria
16S_rRNA::k131_1229762:1-1211(+)	0	0.1241	0	0	0	0	0	0	0	0.2143	0	0	0	0	0	0	0	0	Bacteria	Actinomycetota	Acidimicrobiia	Acidimicrobiales	Iamiaceae	Actinomarinicola
16S_rRNA::k131_1231799:66-1226(+)	0.2328	0	0	0	0	0	0	0	0	0.0021	0	0	0	0	0	0	0	0	Bacteria	Planctomycetota	Planctomycetia	Isosphaerales	Isosphaeraceae	Singulisphaera
16S_rRNA::k131_1231847:503-2058(-)	0.1255	0	0	0	0	0	0	0	0.3331	0.114	0	0	0	0	0	0	0	0	Bacteria	Pseudomonadota	Deltaproteobacteria	unclassified_Deltaproteobacteria
16S_rRNA::k131_1233472:0-1169(-)	0.2034	0	0	0.2834	0.0283	0	0	0	0	0.5426	0	0	1	0.3362	0	0	0	0	Bacteria	Acidobacteriota	Acidobacteria_Gp7	unclassified_Acidobacteria_Gp7
16S_rRNA::k131_1233519:0-1235(-)	0.1208	0	0	0	0	0.0009	0	0	0	0.0038	0	0	0.3868	0	0.4533	0	0	0	Bacteria	Chlamydiota	Chlamydiia	Chlamydiales	Parachlamydiaceae	unclassified_Parachlamydiaceae
16S_rRNA::k131_1234489:71-995(-)	0	0	0	0	0	0	0	0	0	0.0013	0	0	0	0	0	0	0	0	Bacteria	Thermomicrobiota	Thermomicrobia	Sphaerobacterales	Sphaerobacteraceae	unclassified_Sphaerobacteraceae
16S_rRNA::k131_1234896:143-1261(+)	0.2056	0	0	0	0.0326	0	0	0.1747	0	0.4307	0	0	0	0.1622	0.4258	0	0	0.1088	Bacteria	Actinomycetota	Thermoleophilia	Gaiellales	Gaiellaceae	Gaiella
16S_rRNA::k131_1236542:6-1196(+)	0.1259	0	0	0	0	0	0	0	0	11.2304	0	0	0	0	0	0	0	0	Bacteria	Pseudomonadota	unclassified_Pseudomonadota
16S_rRNA::k131_1237756:1-1025(-)	0.4059	0	0	0.2084	0	0	0	0	0	0.3935	0	0	0.0564	0	0	0	0	0	Bacteria	Pseudomonadota	Deltaproteobacteria	Myxococcales	unclassified_Myxococcales
16S_rRNA::k131_1237792:127-1412(+)	0	0.161	0	0	0	0.5405	0.0375	0	0	1.3367	0.709	0	0.235	0	1	0	0	0	Bacteria	Pseudomonadota	unclassified_Pseudomonadota
16S_rRNA::k131_1238565:1-1040(+)	0	0	0	0	0	0	0	0	0	13.7351	0	0	0	0	0	0	0	0	Bacteria	Pseudomonadota	Deltaproteobacteria	Myxococcales	Kofleriaceae	Kofleria
16S_rRNA::k131_1238827:6547-8098(+)	0	0	0	0.4718	0	1	0	0	0	0.1186	0.1484	0.1026	0.3176	0	0	1.4906	0	0	Bacteria	Acidobacteriota	Acidobacteria_Gp10	unclassified_Acidobacteria_Gp10
16S_rRNA::k131_1238847:362-1856(+)	0	0	0	0	0	0	0	0.1347	0	0.0242	0	0.0328	0	0	0	0	0	0	Bacteria	Chloroflexota	Anaerolineae	unclassified_Anaerolineae
16S_rRNA::k131_1239588:0-894(+)	0	1	0	0	0	0	0.3965	0	0	0.0629	0	0	0.2488	0	0.1266	0	0	0	Bacteria	Pseudomonadota	unclassified_Pseudomonadota
16S_rRNA::k131_123983:4-1010(+)	1.2448	1.3888	0	0.4028	0.3555	0.1854	0.3321	2.3855	0	0.1304	0	0	0.2682	0	0	0	0	0	Bacteria	Acidobacteriota	Blastocatellia	Blastocatellales	Blastocatellaceae	unclassified_Blastocatellaceae
16S_rRNA::k131_124338:1-1021(-)	0	0	0	0	0	0	0	0	0	0.3831	0.2577	0	0	0	0	0	0	0	Bacteria	Chlamydiota	Chlamydiia	Chlamydiales	Parachlamydiaceae	unclassified_Parachlamydiaceae
16S_rRNA::k131_124365:190-1352(+)	0	0	0	0.099	0.2831	0.2439	0.2185	0.2515	0	0.001	1	0	0.0423	1	0	0	0	0	Bacteria	Pseudomonadota	Betaproteobacteria	unclassified_Betaproteobacteria
16S_rRNA::k131_1243794:0-1299(-)	0	0	0	0	0	0	0	0	0	0.0009	0	0	0	0	0	0	0	0	Bacteria	Verrucomicrobiota	Verrucomicrobiia	Verrucomicrobiales	Verrucomicrobiaceae	Luteolibacter
16S_rRNA::k131_1245107:1-1403(+)	0.2202	0	0	0	0	0	0	0	0	0.0171	0	0	0	0	0	0	0.5024	0	Bacteria	Planctomycetota	Planctomycetia	Isosphaerales	Isosphaeraceae	unclassified_Isosphaeraceae
16S_rRNA::k131_1246701:24-1286(+)	0	0	0	0	0	0	0	0	0	0.0028	0.4182	0	0	0	0	0	0	0	Bacteria	Chlamydiota	Chlamydiia	Chlamydiales	Parachlamydiaceae	Parachlamydia
16S_rRNA::k131_124684:1-1270(+)	0	0	0	0.4438	0.3926	0.4079	0.256	0	0.313	0.3606	0.377	0	0.2979	0.2916	1	1	0	1	Bacteria	Actinomycetota	Thermoleophilia	Gaiellales	Gaiellaceae	Gaiella
16S_rRNA::k131_1246845:108-1627(-)	0	0	0	0	0	0	0	0	0	0.0015	0.4185	0	0.6419	0	0	0	0	0	Bacteria	Bacteroidota	Sphingobacteriia	Sphingobacteriales	Sphingobacteriaceae	Daejeonella
16S_rRNA::k131_1247400:286-1804(-)	0.0543	0	0	0	0	0	0	0	0	0.1051	0	0	0.0958	0	0.2878	0	0	0	Bacteria	Bacteroidota	Flavobacteriia	Flavobacteriales	Flavobacteriaceae	Flavobacterium
16S_rRNA::k131_12488:251-1597(+)	0	0	0	0	0	0	0	0	0	0	0	0	0	0	0.4567	0	0	0	Bacteria	unclassified_Bacteria
16S_rRNA::k131_1250042:154-1646(-)	0	0	0	0	0	0	0	0	0	0.3397	0	0	0	0	0	0	0	0	Bacteria	Planctomycetota	Planctomycetia	Isosphaerales	Isosphaeraceae	Singulisphaera
16S_rRNA::k131_1253434:1-1128(+)	0	0	0	0	0	0	0	0	0	0.0054	0	0	0	1	0	0	0	0	Bacteria	Pseudomonadota	Deltaproteobacteria	Myxococcales	unclassified_Myxococcales
16S_rRNA::k131_125391:1-1231(+)	0.2406	0.3996	0	0	0	0	0.1354	0.1359	0	0.4154	0	0	0	0	0	0	0	0	Bacteria	Actinomycetota	Acidimicrobiia	Acidimicrobiales	Ilumatobacteraceae	Desertimonas
16S_rRNA::k131_1255573:149-1569(+)	0	0.3166	0	0	0.1669	0	0	0	0	0.2697	0.3285	8.2613	1.3426	0	3.034	0	0.3555	0.2238	Bacteria	Actinomycetota	Actinobacteria	Mycobacteriales	Nocardiaceae	unclassified_Nocardiaceae
16S_rRNA::k131_1256718:9-1408(+)	0	0	0	0	0	0	0	0	0	0	0	0	0	0	0	0	0	0	Archaea	Nitrososphaerota	Nitrososphaeria	Nitrososphaerales	Nitrososphaeraceae	Nitrososphaera
16S_rRNA::k131_1256951:1-1127(+)	0	0	0	0	0	0	0	0	0	0.3542	0.0061	0	0	0.1596	0	0.4659	0	0.4866	Bacteria	Actinomycetota	Acidimicrobiia	Acidimicrobiales	Iamiaceae	unclassified_Iamiaceae
16S_rRNA::k131_1259302:1-1337(+)	0	0	0	0.1096	0	0	0	0.4171	0	0.1422	0.333	0	0	0.1751	0	0	0	0	Bacteria	Pseudomonadota	Alphaproteobacteria	Hyphomicrobiales	unclassified_Hyphomicrobiales
16S_rRNA::k131_1259363:32-1553(+)	0	0	0.1968	0	0	0	0	0	0	0.1774	18.3253	12.677	2.1754	2.2453	4.3817	0	0.1618	0	Bacteria	Actinomycetota	Actinobacteria	Mycobacteriales	Gordoniaceae	Gordonia
16S_rRNA::k131_1259376:0-1473(-)	0	0	0	0	0	0	0	0	0.3115	0.1001	1.6748	1.7521	0.9961	0.3446	1.147	0	0	0	Bacteria	Actinomycetota	Actinobacteria	Mycobacteriales	Nocardiaceae	unclassified_Nocardiaceae
16S_rRNA::k131_1259861:1-1115(+)	0	0	0	0	0	0	0	0	0	0.0917	0	0	0	0	0	0	0	0	Bacteria	Chloroflexota	unclassified_Chloroflexota
16S_rRNA::k131_1260074:427-1714(+)	0	0	0	0	0	0	0	0	0	0.0018	0.2532	0	0	0	0	0	0	0	Bacteria	Bacteroidota	unclassified_Bacteroidota
16S_rRNA::k131_1260176:2-1146(+)	0.7514	0	0	0	0	0	0	0	0	0.2105	0	0	0.4661	0	0	0	0	0	Bacteria	Bacteroidota	Chitinophagia	Chitinophagales	Chitinophagaceae	unclassified_Chitinophagaceae
16S_rRNA::k131_1260739:0-1481(-)	0	0.3148	0	0	0	0	0	0	0	0.1385	0	0	0	0	0	0	0	0	Bacteria	Acidobacteriota	Acidobacteria_Gp2	unclassified_Acidobacteria_Gp2
16S_rRNA::k131_1261086:0-1317(-)	0	0	0	0	0	0	0	0	0	0.1033	0	0	0	0	0	0	0	0	Bacteria	Pseudomonadota	Deltaproteobacteria	Myxococcales	unclassified_Myxococcales
16S_rRNA::k131_1263868:0-1088(-)	0.2441	0.2422	1.2989	0	0	0	0	0	0.6596	0.3315	0.4563	0.1492	0.3036	0.3585	2.658	0.6127	0.2813	0.5969	Bacteria	Actinomycetota	Actinobacteria	Micrococcales	unclassified_Micrococcales
16S_rRNA::k131_1265443:0-1055(-)	0.6855	0.307	0	0.3827	0	0.3724	0	0	0	0.2883	0.3518	0	0	0	0.3527	0	0	0	Bacteria	unclassified_Bacteria
16S_rRNA::k131_1266393:515-1702(-)	0	0	0.1283	0.3119	0	0	0	0	0.4977	0.4739	0.0115	0	0.1867	0.1645	0.0079	0.0934	0.3296	0	Bacteria	Actinomycetota	Actinobacteria	unclassified_Actinobacteria
16S_rRNA::k131_1266643:0-1361(-)	0.2484	0.0651	0	0	0	0	0	0	0	0.0069	0	0	0	0	0	0	0	0	Bacteria	Acidobacteriota	Acidobacteria_Gp7	unclassified_Acidobacteria_Gp7
16S_rRNA::k131_1271315:1-1105(-)	0	0	0	0	0	0	0	0	0	0.0455	0	0	0	0	0	0	0	0	Bacteria	unclassified_Bacteria
16S_rRNA::k131_1271413:25-1363(+)	0.4505	0.4348	0	0	0	0	0	0	0	0.4883	0	0.0667	0	0	0	0.3739	0.2785	0	Bacteria	Planctomycetota	Planctomycetia	Isosphaerales	Isosphaeraceae	unclassified_Isosphaeraceae
16S_rRNA::k131_1272089:0-1308(+)	0.4431	0	0	0	0	0.3476	0	0	0	1.0972	0	0	0	0	1	0	0	0	Bacteria	Candidatus Saccharibacteria	unclassified_Candidatus Saccharibacteria			Saccharibacteria_genera_incertae_sedis
16S_rRNA::k131_127218:0-1414(+)	0	0.0734	0	0	0.1852	0.339	0	0	0	5.9947	0.1282	0	1	0.2811	0.353	0	1	0.3621	Bacteria	Acidobacteriota	unclassified_Acidobacteriota
16S_rRNA::k131_127310:1-1458(+)	0	0	0.0674	0	0	0	0	0	0.1103	0.6033	0	0	0	0	0	0	0.0329	0.2875	Bacteria	Bacillota	Bacilli	Caryophanales	Bacillaceae	Peribacillus
16S_rRNA::k131_1274505:1-1111(+)	0	0	0	0	0	0	0	0	0	0.0032	0	0	0	0	0	0	0	0	Bacteria	Actinomycetota	Actinobacteria	unclassified_Actinobacteria
16S_rRNA::k131_1276675:0-1149(+)	0	0	0	0	0	0	0	0	0	0.2012	0	0	0	0.4934	0	0	0	0	Bacteria	Chlamydiota	Chlamydiia	Chlamydiales	Parachlamydiaceae	unclassified_Parachlamydiaceae
16S_rRNA::k131_12776:2-1389(+)	0	0.1289	0	0	0	0.2039	0	0	0	0.283	0	0	0	0	0	0	0	0	Bacteria	Bacteroidota	Sphingobacteriia	Sphingobacteriales	Sphingobacteriaceae	unclassified_Sphingobacteriaceae
16S_rRNA::k131_1277914:1-1304(-)	0	0.1695	0	0	0	0	0.0044	0	0	0.4236	0	0	0.2432	0	0	0	0	0	Bacteria	Verrucomicrobiota	Subdivision3	unclassified_Subdivision3
16S_rRNA::k131_1278196:94-1608(-)	0.1926	0.3938	0.5967	0.0534	0.3132	0.1908	0.1434	0.1605	0.0849	1.3537	0.5752	3.7678	1.0093	0.6755	0.9228	0.7789	0.1712	0.4275	Bacteria	Actinomycetota	Actinobacteria	unclassified_Actinobacteria
16S_rRNA::k131_1278506:0-1054(+)	0.1178	0.4632	0	0	0.2219	0.3649	0	0	0	1.3934	0	0	0	0	0	1	0	0.2071	Bacteria	Pseudomonadota	Alphaproteobacteria	Sphingomonadales	Sphingomonadaceae	Sphingomonas
16S_rRNA::k131_1279119:301-1743(-)	0	0.2485	0	0	0	0	0	0.333	0	3.6317	0.4697	0	0	0	0	0	0.1391	0	Bacteria	unclassified_Bacteria
16S_rRNA::k131_1279932:120-1566(-)	0.1628	0	0	0.2202	0	0.4388	0.2016	0.2434	0	0.0008	1.4493	0.3935	0.6803	1.3638	1.8704	0.0247	0	0.3955	Bacteria	Pseudomonadota	Betaproteobacteria	Nitrosomonadales	Usitatibacteraceae	Usitatibacter
16S_rRNA::k131_1280020:122-1424(-)	0	0	0	0	0	0	0	0	0	19.995	0	0	0	0	0	0	0	0	Bacteria	Pseudomonadota	Gammaproteobacteria	Legionellales	Legionellaceae	Legionella
16S_rRNA::k131_128152:218-1737(-)	0	0	0	0	0	0	0.088	0	0	0.2454	0	0	0	0	0	0	0	0	Bacteria	Actinomycetota	unclassified_Actinomycetota
16S_rRNA::k131_1283381:1-1155(-)	0	0	0.1329	0.1082	0.2696	0	0	0	0	58.3527	0.0884	0.3859	0.2448	0.4483	1	0	0	0	Bacteria	Pseudomonadota	Oligoflexia	Oligoflexales	Oligoflexaceae	Oligoflexus
16S_rRNA::k131_1285146:0-1195(+)	0	0	0	0	0	0.0617	0	0	0	0.1499	0.1665	0	0.2237	0	0	0	0	0	Bacteria	Pseudomonadota	unclassified_Pseudomonadota
16S_rRNA::k131_1285908:2-1149(-)	0	0	0	0	0	0	0	0	0	0.3091	0	0	0.1543	0	0	0	0	0	Bacteria	Chloroflexota	unclassified_Chloroflexota
16S_rRNA::k131_128725:0-1227(+)	0	0	0	0	0	0	0	0	0	0.3611	0	0	0	0	0	0	0	0	Bacteria	Pseudomonadota	Deltaproteobacteria	Myxococcales	unclassified_Myxococcales
16S_rRNA::k131_1288604:1-1213(-)	0	0	0	0	0	0	0	0	0	0.1452	0	0	0	0	0	0	0	0	Bacteria	Verrucomicrobiota	unclassified_Verrucomicrobiota
16S_rRNA::k131_1289522:132-1588(-)	0.4909	0	0	0	0	0	0	0	0	1.151	1	0	0.1391	0	0	0	0.2369	0	Bacteria	Pseudomonadota	Alphaproteobacteria	unclassified_Alphaproteobacteria
16S_rRNA::k131_128960:2-1198(-)	0	0	0	0	0	0.0524	0.119	0	0	0.001	0	0	0	0.4061	0.2116	0	0	0	Bacteria	Verrucomicrobiota	Opitutia	Opitutales	Opitutaceae	unclassified_Opitutaceae
16S_rRNA::k131_1289991:0-1128(+)	1.1757	0.3441	0	0.5026	0.6032	0.3138	1.6969	0.3351	0	0.0043	0	0	0	1	0	0	0	0	Bacteria	Acidobacteriota	Acidobacteria_Gp4	unclassified_Acidobacteria_Gp4
16S_rRNA::k131_1291090:0-1069(-)	0	0	0	0	0	0	0	0	0	0.0039	0	0	0	0	0	0	0	0	Bacteria	Pseudomonadota	Deltaproteobacteria	Myxococcales	unclassified_Myxococcales
16S_rRNA::k131_1291578:1-1249(+)	0	0	0.0345	0	0	0	0	0	0	0.2502	0	0	0	0.1935	0.1865	0	0.2561	0.4802	Bacteria	Pseudomonadota	Alphaproteobacteria	Rhodospirillales	Rhodospirillaceae	Dongia
16S_rRNA::k131_129252:0-1043(+)	0.1351	1.938	1	0	0.333	0	0	1	0.3517	0.8394	0	0.3589	0	0	0	0.3283	0.1921	0	Bacteria	Actinomycetota	Actinobacteria	Micrococcales	Micrococcaceae	Arthrobacter
16S_rRNA::k131_129261:1-1047(+)	0	1.3707	0.1672	0	0	0	0.1006	0.1498	0.6244	0.4891	0.069	0.0727	0.0949	0.1719	0.3374	0.3078	0.469	0	Bacteria	Actinomycetota	Thermoleophilia	unclassified_Thermoleophilia
16S_rRNA::k131_1294850:0-1212(+)	0	0	0	0	0	0	0	0	0	0.2048	0	0	0	0	0	0	0	0	Bacteria	unclassified_Bacteria
16S_rRNA::k131_1298392:388-1936(+)	1.6841	1.7769	0.6522	0.3615	0.6288	0.7438	1.439	0.8599	1.5	0.577	0.6372	0.2791	0.1602	0.037	0.3814	0.3968	0.3577	1.5131	Bacteria	Acidobacteriota	Acidobacteria_Gp4	unclassified_Acidobacteria_Gp4
16S_rRNA::k131_1299443:1-1146(-)	0.3896	0	0	0	0	0	0.3304	0	0	0.2029	0.3013	0	0	0	0	0	0	0	Bacteria	Bacteroidota	Chitinophagia	Chitinophagales	Chitinophagaceae	Ferruginibacter
16S_rRNA::k131_1300123:1-1268(+)	0.5693	0.5262	0.805	1.8674	1.6322	0.3996	0.479	0.944	1.042	1.4129	0.5769	0.5911	1.1644	0.2415	0.3153	1.4946	2.1497	1.2422	Bacteria	Actinomycetota	Thermoleophilia	Solirubrobacterales	Baekduiaceae	Baekduia
16S_rRNA::k131_1300173:409-1925(+)	0	0	0	0	0	0	0	0	0	0.1309	0	0	0	0.2115	0	0	0	0	Bacteria	unclassified_Bacteria
16S_rRNA::k131_1305065:318-1743(-)	0	0	0	0	0	0.1264	0	0	0	0.1748	0	0	0	0.3437	0	0	0	0	Bacteria	Bacteroidota	unclassified_Bacteroidota
16S_rRNA::k131_1305115:2-1220(-)	0.3254	0	0	0	0	0	0	0	0	0.001	0.1274	0	0.2613	0	0.1066	0	0	0.1657	Bacteria	unclassified_Bacteria
16S_rRNA::k131_1305376:108-1554(+)	0	0	0	0	0	0	0	0	0	0.1693	0	0	0	0	0	0	0	0	Bacteria	Pseudomonadota	Gammaproteobacteria	Nevskiales	Steroidobacteraceae	Steroidobacter
16S_rRNA::k131_130583:1-1040(+)	0.1081	0	0.206	0	0	0	0	0.5689	0	0.9498	0	0	0	0	0	0	0.1868	0.2388	Bacteria	Actinomycetota	Actinobacteria	unclassified_Actinobacteria
16S_rRNA::k131_1307335:1-1183(-)	0	0.3714	0	0	0	0	0	0	0	0.002	0	0	0	0	0	0	1	0	Bacteria	Pseudomonadota	Deltaproteobacteria	Myxococcales	Polyangiaceae	Byssovorax
16S_rRNA::k131_1308746:1-1261(-)	0	0	0	0	0	0	0	0	0	0.152	0	0	0	0	0	0	0	0.4752	Bacteria	Pseudomonadota	Gammaproteobacteria	Gammaproteobacteria_incertae_sedis	unclassified_Gammaproteobacteria_incertae_sedis	Acidibacter
16S_rRNA::k131_131143:0-1084(+)	0	0	0	0	0	0	0	0	0	0	1	0	0	0	0	0	0	0	Bacteria	Verrucomicrobiota	Subdivision3	unclassified_Subdivision3
16S_rRNA::k131_1312318:1-1360(+)	0	0	0	0	0	0	0	0	0	0.2862	0	0	0.2041	0.3439	0.6902	0	0.0099	0	Bacteria	Bacteroidota	Sphingobacteriia	Sphingobacteriales	Sphingobacteriaceae	unclassified_Sphingobacteriaceae
16S_rRNA::k131_1314484:1-1314(+)	0	0	0	0	0	0	0	0.2412	0	0.1551	0	0.2135	0.7806	0.7392	1	0	0	0	Bacteria	Verrucomicrobiota	Verrucomicrobiia	Verrucomicrobiales	Verrucomicrobiaceae	unclassified_Verrucomicrobiaceae
16S_rRNA::k131_1316333:293-1811(+)	0	0	0	0	0	0	0	0	0	0.1228	0	0	0	0	0	0	0	0	Bacteria	Bacteroidota	unclassified_Bacteroidota
16S_rRNA::k131_1316619:823-2016(-)	0.8666	0.4647	0	0.2246	0.2471	0.9529	0.1535	0.3152	0.3711	0.4738	0.1519	0.1737	0.4446	0.0855	0	0	0.2673	0	Bacteria	Acidobacteriota	Acidobacteria_Gp4	unclassified_Acidobacteria_Gp4
16S_rRNA::k131_1317012:1-1114(+)	0	0.2589	0.1822	0	0	0	0	0	0.4567	1.1811	0	0	0	0	0	0.1312	0.0064	0.4481	Bacteria	Actinomycetota	Actinobacteria	Streptosporangiales	Streptosporangiaceae	unclassified_Streptosporangiaceae
16S_rRNA::k131_1317629:0-1199(+)	0.3491	0	0	0	0	0	0	0	0	0.3042	0	0	0	0	0	0	0.2606	0	Bacteria	Pseudomonadota	Deltaproteobacteria	Myxococcales	unclassified_Myxococcales
16S_rRNA::k131_131803:313-1850(-)	0	0	0	0	0.0234	0.2502	0.3792	0	0	0.0514	0	0.3717	0.1739	0.1097	0	0	0	0	Bacteria	Pseudomonadota	Betaproteobacteria	Burkholderiales	unclassified_Burkholderiales
16S_rRNA::k131_131952:1-1250(-)	0.2563	0.5829	0	0	0	0.438	1	0.6964	0	0.2159	0	0	0	0	0	0	0	0	Bacteria	Actinomycetota	Acidimicrobiia	Acidimicrobiales	Iamiaceae	unclassified_Iamiaceae
16S_rRNA::k131_1320105:3-1420(+)	0	0	0	0	0	0	0	0	0	0.0008	0.2263	0	0.4713	0	0.3924	0	0	0	Bacteria	Chlamydiota	Chlamydiia	Chlamydiales	Parachlamydiaceae	unclassified_Parachlamydiaceae
16S_rRNA::k131_13212:375-1937(-)	0	0	0	0	0	0	0	0	0	0	0	0	0	0	0	0	0	0.1634	Bacteria	Verrucomicrobiota	Spartobacteria	unclassified_Spartobacteria
16S_rRNA::k131_1322417:179-1491(+)	0	0	0	0	0	0	0	0	0	0.105	0	0	0	0	0	0	0.1047	0	Bacteria	unclassified_Bacteria
16S_rRNA::k131_132348:79-1388(+)	0	0	0	0	0	0	0	0	0	9.4848	0	0	0	0	0	0	0	0	Bacteria	Planctomycetota	Planctomycetia	Pirellulales	unclassified_Pirellulales
16S_rRNA::k131_13247:0-1228(-)	0	0	0.2634	0	0	0	0	0	0	0.001	0	0	0	0.1058	0	0	0	0	Bacteria	Pseudomonadota	Betaproteobacteria	unclassified_Betaproteobacteria
16S_rRNA::k131_1325383:584-1868(+)	0	0	0	0	0	0	0	0	0.2819	0	0	0	0	0	0	0.2971	0	0.211	Bacteria	unclassified_Bacteria
16S_rRNA::k131_132801:6-1169(+)	0	0	0.2153	0	0	0	0	0.407	0	0.0867	0	0	0	0	0.3187	0	0	0	Bacteria	Pseudomonadota	Betaproteobacteria	unclassified_Betaproteobacteria
16S_rRNA::k131_1329634:371-1687(-)	0	0	0	0	0	0	0	0	0	0	0	0	0.0219	0	0	0	0	0	Bacteria	Gemmatimonadota	Gemmatimonadia	Gemmatimonadales	Gemmatimonadaceae	unclassified_Gemmatimonadaceae
16S_rRNA::k131_1331750:2-1127(-)	0.2785	0	0	0	0	0	0	0	0	12.457	0	0	0.1503	0	0	0	0	0	Bacteria	Pseudomonadota	Deltaproteobacteria	Myxococcales	Kofleriaceae	Kofleria
16S_rRNA::k131_1332371:64-1193(-)	0	0	0	0	0	0	0	0	0	2.5927	0	0	0	0	0	0	0.0059	0	Bacteria	Planctomycetota	unclassified_Planctomycetota
16S_rRNA::k131_1335841:0-1249(-)	0	0.3526	0	0	0	0	0	0	0	0	0	0	0	0	0	0	0	0	Bacteria	Thermomicrobiota	Thermomicrobia	Sphaerobacterales	Sphaerobacteraceae	unclassified_Sphaerobacteraceae
16S_rRNA::k131_133599:115-1373(+)	0.0784	0	0	0	0	0	0	0	0	0.0009	0	0	0	0	0	0	0	0	Bacteria	Verrucomicrobiota	Subdivision3	unclassified_Subdivision3
16S_rRNA::k131_1336628:0-1242(-)	0	0.2119	0	0	0	0.097	0	0	0	0.001	0	0	0	0	0	0	0	0.1443	Bacteria	Verrucomicrobiota	Subdivision3	unclassified_Subdivision3
16S_rRNA::k131_1338312:193-1525(+)	0	0	0	0	0	0	0	0	0.3399	0.0722	0	0	0	0	0	0	0	0	Bacteria	Acidobacteriota	Acidobacteria_Gp2	unclassified_Acidobacteria_Gp2
16S_rRNA::k131_1338520:1-1142(+)	0.0901	0	0	0	0	0	0	0	0	0.0431	0	0	0.6509	0.199	0.2863	0	0	0	Bacteria	Actinomycetota	Acidimicrobiia	Acidimicrobiales	Ilumatobacteraceae	unclassified_Ilumatobacteraceae
16S_rRNA::k131_1338586:0-1205(+)	0	0	0.2109	0.3249	0	0.4593	0.31	0.2641	0	0.0089	0	0	0	0	0	0.4703	1.5368	1	Bacteria	Actinomycetota	Thermoleophilia	Solirubrobacterales	unclassified_Solirubrobacterales
16S_rRNA::k131_1340458:284-1795(-)	0	0	0	0	0	0	0	0	0	0	0	0	0	0	0.374	0	0	0	Bacteria	Thermomicrobiota	Thermomicrobia	Sphaerobacterales	Sphaerobacteraceae	unclassified_Sphaerobacteraceae
16S_rRNA::k131_1341388:299-1490(+)	0	0	0	0	0	0.1596	0	0	0	0	0	0	0	0	0	0	0	0	Archaea	Nitrososphaerota	Nitrososphaeria	Nitrososphaerales	Nitrososphaeraceae	Nitrososphaera
16S_rRNA::k131_1343559:429-1699(-)	0	0	0	0	0.2018	0	0	0	0	0.4647	0	0	0	0.2901	0.1983	0	0.0554	0.4446	Bacteria	Actinomycetota	Acidimicrobiia	Acidimicrobiales	unclassified_Acidimicrobiales
16S_rRNA::k131_1351047:0-1155(-)	0	0	0	0	0	0	0	0	0	0.559	0	0	0	0	0	0	0	0.493	Bacteria	Bacteroidota	Chitinophagia	Chitinophagales	Chitinophagaceae	unclassified_Chitinophagaceae
16S_rRNA::k131_1351476:0-1462(-)	0	0.2613	0	0	0	0	0	0	0	0.1817	0	0	0	0	0	0	0.0602	0	Bacteria	unclassified_Bacteria
16S_rRNA::k131_1353347:1-1214(+)	0.1231	0.0887	0	0	0	0	0.0497	0.1022	0	0.2348	0	0	0	0	0	0.3737	0	0.398	Bacteria	unclassified_Bacteria
16S_rRNA::k131_1353818:1-1124(-)	0.0209	0	0	0	0	0	0	0	0	2.0984	0	0	0	0.378	0	0	0	0	Bacteria	Actinomycetota	Acidimicrobiia	Acidimicrobiales	unclassified_Acidimicrobiales
16S_rRNA::k131_13553:0-1288(-)	0	0	0	0	0	0	0	0	0	0.0162	0.5356	6.3169	2.3478	0	2.7253	0	0.0521	0.0321	Bacteria	Actinomycetota	Actinobacteria	Mycobacteriales	Nocardiaceae	unclassified_Nocardiaceae
16S_rRNA::k131_1355592:1-1006(+)	0	0	0	0	0	0	0	0	0.4525	0.067	0	0	0	0	0	0	0	0	Bacteria	Acidobacteriota	Acidobacteria_Gp1	unclassified_Acidobacteria_Gp1
16S_rRNA::k131_1356708:0-1059(-)	0	0	0	0	0	0	0	0	1	0.0439	0.0186	0	0.1206	0.167	0	0.1907	0	0	Bacteria	Chlamydiota	Chlamydiia	Chlamydiales	Parachlamydiaceae	unclassified_Parachlamydiaceae
16S_rRNA::k131_1358:0-1167(+)	0	0.0695	0.0505	1.5228	0.3028	0.3061	0.3783	0.1913	0	0.0109	0.0277	0	0	0	0	0	0	0	Bacteria	Actinomycetota	Actinobacteria	Propionibacteriales	Propionibacteriaceae	Cutibacterium
16S_rRNA::k131_1358232:386-1525(-)	0	0	0	0	0	0	0	0	0	0	0	0	0	0	0	0	0	0	Bacteria	Bacteroidota	Flavobacteriia	Flavobacteriales	Flavobacteriaceae	Flavobacterium
16S_rRNA::k131_1359543:289-1755(-)	0	0	0	0	0	0	0	0	0	0	0	0	0	0	0	0	0	0	Bacteria	unclassified_Bacteria
16S_rRNA::k131_136192:83-1285(+)	0	0.6714	0.3001	0.5185	0.0353	0	0	1	0.1191	0.6951	0	0	0.0133	0	0	0	0.1672	0	Bacteria	unclassified_Bacteria
16S_rRNA::k131_136198:92-1549(+)	0	0	0	0	0	0	0	0	0	0.0675	0	0	0	0	0	0	0	0	Bacteria	unclassified_Bacteria
16S_rRNA::k131_1362933:0-1472(+)	0	0	0	0	0	0	0	0	0	0.0038	0.2393	0.2687	1.5067	1	0.1185	0	0	0	Bacteria	Chloroflexota	Anaerolineae	Anaerolineales	Anaerolineaceae	unclassified_Anaerolineaceae
16S_rRNA::k131_136322:323-1791(+)	0	0	0	0	0	0	0	0	0	0	0	0	0	0	0	0	0	0	Archaea	Nitrososphaerota	Nitrososphaeria	Nitrososphaerales	Nitrososphaeraceae	Nitrososphaera
16S_rRNA::k131_1363366:0-1067(+)	0	0	0	0	0	0.446	0.0748	0	0	0.0267	0	0	0	0.437	0	0	0.5312	0.3949	Bacteria	Pseudomonadota	Alphaproteobacteria	Sphingomonadales	Sphingomonadaceae	unclassified_Sphingomonadaceae
16S_rRNA::k131_1364799:1-1141(+)	0	0	0	0	0	0	0	0	0	0.1545	0	0	0	0	0.2832	0	0	0	Bacteria	Pseudomonadota	Alphaproteobacteria	Hyphomicrobiales	Aestuariivirgaceae	Aestuariivirga
16S_rRNA::k131_1366482:33-1110(+)	0	0	0	0	0	0	0	0	0	0.5164	0.4049	0	0	0	0	0	0	0	Bacteria	Planctomycetota	unclassified_Planctomycetota
16S_rRNA::k131_13666:0-1094(-)	0.2454	0	0	0	0	0	0	0	0	0.0097	0	0	0	0	0	0	0	0	Bacteria	Planctomycetota	Phycisphaerae	Tepidisphaerales	Tepidisphaeraceae	Tepidisphaera
16S_rRNA::k131_136688:11-1304(-)	0	0.2504	0	0.2737	0	1	0.1062	0.3754	0	0.1703	0	0	0	0	0	0	0	0	Bacteria	Acidobacteriota	unclassified_Acidobacteriota
16S_rRNA::k131_1367064:686-2241(-)	0.2296	0	0	0	0	0	0	0	0	0.0963	0	0	0	0	0	0	0	0	Bacteria	Pseudomonadota	Deltaproteobacteria	unclassified_Deltaproteobacteria
16S_rRNA::k131_1370228:261-1812(+)	0	0	0	0	0	0.2123	0.2555	0	0	0.1042	0	0	0.2869	0.3688	0	0.405	0	0	Bacteria	Acidobacteriota	Acidobacteria_Gp10	unclassified_Acidobacteria_Gp10
16S_rRNA::k131_1370455:200-1668(-)	0	0	0	0	0	0	0	0	0	0	0	0	0	0	0	0	0	0	Archaea	Nitrososphaerota	Nitrososphaeria	Nitrososphaerales	Nitrososphaeraceae	Nitrososphaera
16S_rRNA::k131_1373928:157-1353(-)	0	0.0998	0	0	0	0	0	0	0	0.0884	0	0	0	0	0	0	0	0	Bacteria	Bacteroidota	unclassified_Bacteroidota
16S_rRNA::k131_1374231:118-1355(-)	0	0	0	0	0	0	0	0	0	0.0009	0	0	0.1433	0	0	0	0	0	Bacteria	Acidobacteriota	Acidobacteria_Gp5	unclassified_Acidobacteria_Gp5
16S_rRNA::k131_1374625:2577-4109(-)	0	0	0	0	0	0	0	0	0	0.2567	1.9315	1.3967	1.4107	2.704	2.3922	0	0	0	Bacteria	Pseudomonadota	Gammaproteobacteria	Pseudomonadales	Pseudomonadaceae	Pseudomonas
16S_rRNA::k131_13753:46-1582(-)	0	0	0	3.6246	0.3838	2.7179	0.1632	3.5051	0	0.0007	0.4004	0.3304	0.1883	0.0318	0.3552	0	0.0015	0	Bacteria	Pseudomonadota	Betaproteobacteria	unclassified_Betaproteobacteria
16S_rRNA::k131_1377968:85-1648(-)	0	0	0	0.2451	0	0	0	0	0	0.008	0	0	0.1542	0	0.1001	0	0	0	Bacteria	Planctomycetota	Planctomycetia	Pirellulales	unclassified_Pirellulales
16S_rRNA::k131_137838:2-1218(-)	0	0	0	0	0	0	0	0	0	0.1311	0	0	0	0	0	0	0	0	Bacteria	unclassified_Bacteria
16S_rRNA::k131_137849:1-1016(-)	0	0	0	0	0	0	0	0	0	0	0	0	0	0	0	0	0	0	Bacteria	Thermomicrobiota	Thermomicrobia	Sphaerobacterales	Sphaerobacteraceae	unclassified_Sphaerobacteraceae
16S_rRNA::k131_1378831:0-1046(-)	0	0	0	0	0	0	0	0	0	0.0034	0	0	0	0	0	0	0.0291	0	Bacteria	Pseudomonadota	Alphaproteobacteria	Hyphomicrobiales	unclassified_Hyphomicrobiales
16S_rRNA::k131_1380723:0-1195(+)	0	0.2773	0	0	0	0	0	0	0	0.1551	0	0	0	0	0	0	0	0	Bacteria	Chloroflexota	Caldilineae	Caldilineales	Caldilineaceae	Litorilinea
16S_rRNA::k131_1381046:566-2054(-)	0	0	0	0	0	0	0	0	0	0	0	0	0	0	0.5624	0	0	0	Bacteria	unclassified_Bacteria
16S_rRNA::k131_1382174:411-1552(-)	0	0	0	0	0	0	0	0	0	0	0	0	0	0.0765	0	0	0	0	Bacteria	Chlamydiota	Chlamydiia	Chlamydiales	Parachlamydiaceae	unclassified_Parachlamydiaceae
16S_rRNA::k131_1384641:113-1494(-)	0	0	0	0	0	0	0	0	0	0	0	0.3846	0.1686	0	0	0	0	0	Bacteria	unclassified_Bacteria
16S_rRNA::k131_1385317:1-1026(+)	0	0.1147	0	0	0	0	0	0	1	0.1355	0.4039	0	0	0	0	0	0	0	Bacteria	Pseudomonadota	Alphaproteobacteria	Hyphomicrobiales	unclassified_Hyphomicrobiales
16S_rRNA::k131_1386385:1-1196(+)	0	0	0	0	0	0	0.077	0	0	0.0234	0.0847	0	0	0	0.2651	0	0	0	Bacteria	Pseudomonadota	Alphaproteobacteria	Hyphomicrobiales	Methylobacteriaceae	Methylobacterium
16S_rRNA::k131_1387149:54-1574(+)	0	0	0	0.1265	0	0	0	0.1524	0	0.1118	1.8345	0.2106	0.4179	0	0	0	0	0	Bacteria	Actinomycetota	Acidimicrobiia	Acidimicrobiales	Iamiaceae	unclassified_Iamiaceae
16S_rRNA::k131_1387329:105-1363(-)	0	0	0	0	0	0	0	0	0	0	0	0	0	0	0.1011	0	0	0	Bacteria	Planctomycetota	Planctomycetia	unclassified_Planctomycetia
16S_rRNA::k131_1389842:118-1368(-)	0	0	0	0	0	0	0	0	0	0.2568	0	0	0	0.2578	0	0	0	0	Bacteria	Planctomycetota	Planctomycetia	Pirellulales	unclassified_Pirellulales
16S_rRNA::k131_1391219:1-1240(+)	0.1017	0	0	0	0	0	0	0	0.1595	0.8243	0	0	0	0	0	0	0	0.2296	Bacteria	Acidobacteriota	Acidobacteria_Gp10	unclassified_Acidobacteria_Gp10
16S_rRNA::k131_1392636:53-1579(+)	0	0	0	0	0	0	0	0	0.2947	0.0098	0	0	0	0	0	0	0	0	Bacteria	Acidobacteriota	Acidobacteria_Gp2	unclassified_Acidobacteria_Gp2
16S_rRNA::k131_139302:46-1505(+)	0	0	0	0.1535	0.3386	0.1245	0.1852	0	0	0	0	0	0	0.1667	0	0	0	0	Bacteria	unclassified_Bacteria
16S_rRNA::k131_1396951:2-995(-)	0.5859	0	0	0	0	0	0	0	0	23.0224	0	0	0	0	0	0	0.7279	0	Bacteria	Planctomycetota	Planctomycetia	Isosphaerales	Isosphaeraceae	Singulisphaera
16S_rRNA::k131_139820:241-1419(-)	0.0901	0.0679	0	0	0	0	0	0	0	2.0179	0	0	0.3426	0	0	0	0	0	Bacteria	Bacteroidota	Chitinophagia	Chitinophagales	Chitinophagaceae	unclassified_Chitinophagaceae
16S_rRNA::k131_1399720:0-1141(-)	0	0	0	0.4058	0.1418	0	0	0	0	0.0676	0	0	0	1.2242	0.1914	0	0	0	Bacteria	Pseudomonadota	Betaproteobacteria	Burkholderiales	Comamonadaceae	unclassified_Comamonadaceae
16S_rRNA::k131_1400047:1-1366(-)	0	0	0	0	0	0	0	0	0	0	0	0	0	0	0.4184	0	0	0	Bacteria	Chloroflexota	Anaerolineae	unclassified_Anaerolineae
16S_rRNA::k131_140044:1-1109(-)	0	0	0	0	0	0	0	0	0.2619	0.4526	0	0	0	0	0	0	0	0	Bacteria	Pseudomonadota	Alphaproteobacteria	Hyphomicrobiales	Hyphomicrobiaceae	Pedomicrobium
16S_rRNA::k131_1401226:4-942(-)	0	0	0	0	0	0	0	0	0	0.0897	0	0.2523	0	0	0	0	0	0	Bacteria	Pseudomonadota	Gammaproteobacteria	Legionellales	Legionellaceae	Legionella
16S_rRNA::k131_1405036:0-1510(+)	0	0	0	0	0	0	0	0	0	0.0022	0	0	0	0	0	0	0	0	Bacteria	Acidobacteriota	Acidobacteria_Gp2	unclassified_Acidobacteria_Gp2
16S_rRNA::k131_140561:1486-3019(-)	0	0.1281	0	2.9893	2.1475	1.8147	2.0326	0.3089	0	0.0993	0.0137	0	0.2003	0.1613	0.2081	0	0	0	Bacteria	Pseudomonadota	Betaproteobacteria	unclassified_Betaproteobacteria
16S_rRNA::k131_140582:0-1169(-)	0	0	0	0	0	0	0	0	0	0.1896	0	0	0	0	0	0	0	0	Bacteria	Bacteroidota	unclassified_Bacteroidota
16S_rRNA::k131_141048:234-1531(+)	0	0	0	0	0	0	0.1646	0	0	0.2692	0.2279	0	0	0	0	0	0	0	Bacteria	unclassified_Bacteria
16S_rRNA::k131_1415517:359-1707(+)	0	0	0	0	0	0	0	0	0	0.0017	0	0	0	0	0	0.2774	0.2249	0	Bacteria	Pseudomonadota	Alphaproteobacteria	Hyphomicrobiales	Aestuariivirgaceae	Aestuariivirga
16S_rRNA::k131_1416:1-1143(+)	0	0	0	0	0	0	0	0	0	0.2863	0	0	0	0	0.0346	0	0	0	Bacteria	Actinomycetota	Acidimicrobiia	Acidimicrobiales	Ilumatobacteraceae	Desertimonas
16S_rRNA::k131_1416880:0-1176(+)	0	0	0	0	0	0.128	0	0	0	0.002	0	0	0	0	0	0	0	0	Bacteria	Planctomycetota	Phycisphaerae	Tepidisphaerales	Tepidisphaeraceae	Tepidisphaera
16S_rRNA::k131_1418960:110-1626(-)	0	0	0	0	0	0	0	0	0	0.8689	0	0	0	0	0	0	0	0	Bacteria	Bacteroidota	unclassified_Bacteroidota
16S_rRNA::k131_141961:2-1128(+)	0.2473	0.2046	0	0	0	0	0	0.4059	0	0	0	0	0.4734	0.6346	1	0	0	0	Bacteria	Pseudomonadota	Alphaproteobacteria	Hyphomicrobiales	unclassified_Hyphomicrobiales
16S_rRNA::k131_1423833:0-1000(+)	0	0	0	0	0	0	0	0	0	0.0968	0	0	0	0	0	0	0.0156	0	Bacteria	Bacillota	Bacilli	Caryophanales	Paenibacillaceae	unclassified_Paenibacillaceae
16S_rRNA::k131_1424557:1-1364(-)	0	0.1221	0	0	0	0	0	0	0	0.0008	0	0.2851	0	0	0.7258	0	0	0	Bacteria	Chloroflexota	Chloroflexia	Kallotenuales	Kallotenuaceae	Kallotenue
16S_rRNA::k131_142517:1-1240(+)	0	0	0	0	0	0	0	0	0	0.0115	0	0	0	0	0	0	0	0	Bacteria	Acidobacteriota	Terriglobia	Terriglobales	Acidobacteriaceae	unclassified_Acidobacteriaceae
16S_rRNA::k131_1427970:1-1436(-)	0	0	0.2974	0.324	0	0	0	0.101	0	0.0016	0.1093	0	0.0788	0.1212	0	0	0	0	Bacteria	Pseudomonadota	Betaproteobacteria	unclassified_Betaproteobacteria
16S_rRNA::k131_14293:0-1063(+)	0	0	0	0.0435	0	0	0	0.2388	0	0.1772	0	0	0	0	0	0	0	0	Bacteria	Pseudomonadota	Gammaproteobacteria	unclassified_Gammaproteobacteria
16S_rRNA::k131_1432630:78-1238(-)	0	0	0	0	0	0	0	0	0	0.2149	0.4203	0	0	0	0	0	0	0	Bacteria	unclassified_Bacteria
16S_rRNA::k131_1435342:68-1415(+)	0	0	0	0	0	0	0	0	0	0.1318	0	0	0	0	0	0	0	0	Bacteria	Pseudomonadota	Gammaproteobacteria	Nevskiales	Steroidobacteraceae	Povalibacter
16S_rRNA::k131_1439195:1-1311(-)	0.7359	0	0	0	0	0	0	0.1367	0	0.0081	0	0	0	0	0	0.1402	0.327	0	Bacteria	Acidobacteriota	Acidobacteria_Gp7	unclassified_Acidobacteria_Gp7
16S_rRNA::k131_1443714:271-1787(+)	0	0	0	0	0	0	0	0	0	0.0263	0	0	0	1	0	0	0	0	Bacteria	unclassified_Bacteria
16S_rRNA::k131_14449:33-1360(+)	0	0	0	0	0	0	0.2035	0.1307	0	0	0	0	0	0	0	0	0	0	Bacteria	Verrucomicrobiota	Opitutia	Opitutales	Opitutaceae	unclassified_Opitutaceae
16S_rRNA::k131_1445236:17-1546(+)	0	0	0	0	0	0	0	0	0	31.8109	0	0	0	0.3447	0	0	0	0	Bacteria	Bacteroidota	Chitinophagia	Chitinophagales	Chitinophagaceae	unclassified_Chitinophagaceae
16S_rRNA::k131_1449397:32-1553(+)	0	0	0	0	0	0	0	0	0	0.4195	12.4681	9.341	3.3285	2.0136	3.0728	0	0.4622	0.1152	Bacteria	Actinomycetota	Actinobacteria	Mycobacteriales	Gordoniaceae	Gordonia
16S_rRNA::k131_144971:13-1345(+)	0	0	0	0	0	0	0	0	0	0.0923	0	0	0	0	0	0	0	0	Bacteria	Pseudomonadota	Deltaproteobacteria	unclassified_Deltaproteobacteria
16S_rRNA::k131_1450526:1-1271(-)	0	0	0	0	0	0	0	0	0	0.1382	0	0	0	0	0.4109	0	0	0	Bacteria	unclassified_Bacteria
16S_rRNA::k131_145510:428-1563(+)	0.0853	0	0	0.3307	0	0	0	0	0	0.0083	0.1931	0	0	0	0	0	0	0	Bacteria	Pseudomonadota	Alphaproteobacteria	Caulobacterales	Caulobacteraceae	Caulobacter
16S_rRNA::k131_1457212:0-1434(+)	0.1362	0	0.1183	0	0.3452	0	0.0586	0	0.4846	2.3677	0	0	0	0	0	0	0	0	Bacteria	Planctomycetota	Planctomycetia	Pirellulales	Pirellulaceae	Anatilimnocola
16S_rRNA::k131_1458459:1-1069(-)	0	0	0	0	0	0	0	0	0	0.168	1	0	0.0402	0.2593	0	0	0	0	Bacteria	Pseudomonadota	Alphaproteobacteria	Micropepsales	Micropepsaceae	Micropepsis
16S_rRNA::k131_1460189:239-1549(-)	0	0	0	0	0	0	0	0	0	0.9193	0	0	0	0	0.0428	0	0	0	Bacteria	Actinomycetota	Actinobacteria	unclassified_Actinobacteria
16S_rRNA::k131_1461841:85-1597(+)	0	0	0	0	0	0	0	0	0.2519	0.7161	0	0	0	0	0	0	0	0.2766	Bacteria	Acidobacteriota	Acidobacteria_Gp1	unclassified_Acidobacteria_Gp1
16S_rRNA::k131_1461850:1-1236(+)	0	0	0	0	0	0	0	0	0	0.1266	0	0.0249	0	1	0.0353	0	0.142	0	Bacteria	Pseudomonadota	Alphaproteobacteria	Hyphomicrobiales	unclassified_Hyphomicrobiales
16S_rRNA::k131_1465576:2-1385(+)	0.443	1.0865	0	0.2498	0	0.3862	0.3976	0.6886	0.21	0.2249	0.2081	0	0.7781	0.2265	0.7986	0	0	0	Bacteria	Chloroflexota	unclassified_Chloroflexota
16S_rRNA::k131_1466945:1-1022(+)	0.1857	0.4387	0	0	0	0	0	0.168	0	0.2009	0	0	0	0	1.6839	0	0	0	Bacteria	Gemmatimonadota	Gemmatimonadia	Gemmatimonadales	Gemmatimonadaceae	Roseisolibacter
16S_rRNA::k131_1470720:0-1272(+)	0	0	0	0	0	0	0	0	0	0.4111	0.1542	0	0.4867	0.3599	0.3023	0	0.037	0	Bacteria	Pseudomonadota	Gammaproteobacteria	Legionellales	Legionellaceae	Legionella
16S_rRNA::k131_147460:1-1114(-)	0.2154	0.0314	0	0	0	0.0783	0	0	0.0502	3.9416	0	0	0	0	0	0.1874	0.0608	0	Bacteria	Pseudomonadota	Deltaproteobacteria	Myxococcales	unclassified_Myxococcales
16S_rRNA::k131_1475797:173-1724(-)	0.4219	0	0	0	0	0	0	0	0	0.6121	0.6124	0	0.143	0.1892	0.4294	0	0	0	Bacteria	Pseudomonadota	unclassified_Pseudomonadota
16S_rRNA::k131_1477111:1-1178(-)	0.5018	0.2565	1.4095	0.4065	1	0	0	0.3543	1.7172	1.6839	1	0	0	0	0.6762	1.5029	1.6622	1.3431	Bacteria	Actinomycetota	Actinobacteria	Mycobacteriales	Mycobacteriaceae	Mycobacterium
16S_rRNA::k131_14778:216-1654(-)	0	0	0	0	0	0	0	0	0.0089	5.6016	0	0	0	0	0	0	0	0	Bacteria	Pseudomonadota	unclassified_Pseudomonadota
16S_rRNA::k131_1481795:53-1239(-)	0.2521	0.1471	0.5441	0	0.0312	0	0	0	0.3476	2.8527	1.2245	0	0.54	0.5074	1.3963	1.3891	1.1194	0.4851	Bacteria	Actinomycetota	Actinobacteria	Micrococcales	unclassified_Micrococcales
16S_rRNA::k131_1485964:1-1261(-)	0	0	0	0	0	0	0	0	0	0.0009	0	0	0.3181	0	0.2507	0	0	0	Bacteria	Chloroflexota	Anaerolineae	Anaerolineales	Anaerolineaceae	unclassified_Anaerolineaceae
16S_rRNA::k131_1490534:3-1113(-)	0	0.2357	0	0.0506	0	0	0	0	0	2.9474	0	0	0	0	0	0	0	0	Bacteria	unclassified_Bacteria
16S_rRNA::k131_1491132:3438-4612(-)	0	0	0	0	0	0	0	0	0	0.001	0	0	0	0	0	0	0	0	Bacteria	Chloroflexota	Chloroflexia	Kallotenuales	Kallotenuaceae	Kallotenue
16S_rRNA::k131_1492575:0-1190(+)	0	0	0	0	0	0	0	0	0.1782	2.2542	0	0	0	0	0	0	0	0	Bacteria	Pseudomonadota	Alphaproteobacteria	Rhodospirillales	Acetobacteraceae	unclassified_Acetobacteraceae
16S_rRNA::k131_149517:73-1553(-)	0.5742	0	0	0.3341	0	0	0.2555	0	0.094	0.0023	0	0	0.0759	0.0437	0	0.3082	0	0.2438	Bacteria	Pseudomonadota	Alphaproteobacteria	Micropepsales	Micropepsaceae	unclassified_Micropepsaceae
16S_rRNA::k131_1495210:33-1335(+)	0.0507	0	0.0088	0	0	0	0	0	1	0.1229	0	0	0	0	0	0	0	0	Bacteria	Acidobacteriota	Terriglobia	Terriglobales	Acidobacteriaceae	unclassified_Acidobacteriaceae
16S_rRNA::k131_149541:2-1004(+)	0	0	0	0	0	0	0	0	0	0.0594	0	0	0	0	0	0	0	0	Bacteria	Bacteroidota	Chitinophagia	Chitinophagales	Chitinophagaceae	Terrimonas
16S_rRNA::k131_1495545:191-1392(+)	0.2157	0.4023	0	0	0	0	0	0	0	0.001	0	0	0	0	0	0	0	0	Bacteria	Pseudomonadota	Deltaproteobacteria	Myxococcales	unclassified_Myxococcales
16S_rRNA::k131_1497033:4-1239(+)	0.0898	0	0	0.0555	0.379	1.409	0.4057	0.2636	0	5.2116	0.2611	0.0588	0.1393	0.2373	0.3028	0.3365	0	0	Bacteria	unclassified_Bacteria
16S_rRNA::k131_149735:3-1239(+)	0	0	0	0	0	0.2677	0	0.0708	0	0.0009	0	0	0	0	0	0	0	0	Bacteria	Pseudomonadota	Alphaproteobacteria	unclassified_Alphaproteobacteria
16S_rRNA::k131_1499454:0-1240(+)	0	0.3313	0.1207	1	0.2035	0.4548	0.0547	0.4641	0.3265	0.7021	1	0.1465	0	0.4149	0.3078	0.4052	0.6115	1.4319	Bacteria	unclassified_Bacteria
16S_rRNA::k131_1501904:0-1041(-)	0	0	0	0.1514	0	0	0	0	0	0	1	0	0	0	0	0	0	0	Bacteria	unclassified_Bacteria
16S_rRNA::k131_1504346:13-1316(+)	0.102	0.3558	0	0	0	0	0	0	0	0.0079	0	0	0	0	0	0	0	0	Bacteria	Pseudomonadota	Alphaproteobacteria	Rhodospirillales	Geminicoccaceae	Arboricoccus
16S_rRNA::k131_1505629:0-1304(+)	0	0.1897	0	0	0	0	0	0	0	0	0	0	0	0	0.4212	0	0	0	Bacteria	Chloroflexota	unclassified_Chloroflexota
16S_rRNA::k131_150643:221-1721(-)	0	0	0	0	0	0	0	0	0	0.0269	0	0	0	0	0	0	0	0	Bacteria	Chloroflexota	unclassified_Chloroflexota
16S_rRNA::k131_150822:0-1281(+)	0.1591	0.5197	0.8029	0.3132	0.8813	0.4376	0.1648	0.2372	0.3292	2.0443	0.4776	0.1307	0.4557	0.1886	0.1571	0.6661	0.9436	0.7016	Bacteria	Actinomycetota	Actinobacteria	unclassified_Actinobacteria
16S_rRNA::k131_1509648:67-1448(+)	0	0	0	0	0	0	0	0	0	0	0	0	0	0.1054	0	0	0	0	Bacteria	unclassified_Bacteria
16S_rRNA::k131_1512077:78-1525(+)	0	0	0	0	0	0	0	0	0	0.0016	0	0	0	0.2834	0	0	0	0	Bacteria	Pseudomonadota	Alphaproteobacteria	Rhodospirillales	Rhodospirillaceae	unclassified_Rhodospirillaceae
16S_rRNA::k131_1515049:3735-5286(-)	0.149	0	0	0	0	0	0	0	0	0.0007	0	0	0	0	0	0.1945	0	0	Bacteria	Acidobacteriota	Acidobacteria_Gp10	unclassified_Acidobacteria_Gp10
16S_rRNA::k131_151793:0-1380(+)	0.3851	0.1325	0.2036	0.4124	0	0.2632	0	0.2194	0	0	0	0	0	0	0	0	0	0	Bacteria	Actinomycetota	Acidimicrobiia	Acidimicrobiales	Iamiaceae	unclassified_Iamiaceae
16S_rRNA::k131_1518034:2-1325(+)	0	0	0	0	0	0	0	0	0	14.6972	0.2203	0	1	0.1661	0.5079	0	0	0.0527	Bacteria	Pseudomonadota	Gammaproteobacteria	Legionellales	Legionellaceae	Legionella
16S_rRNA::k131_1520318:0-1114(+)	0	0	0	0	0	0	0	0	0	0.0022	0	0	0.2638	0	0	0	0.2824	0	Bacteria	Pseudomonadota	Betaproteobacteria	Nitrosomonadales	Usitatibacteraceae	Usitatibacter
16S_rRNA::k131_1522564:0-1278(-)	0	0.2037	0	0	0	0	0	0.2226	0	0.169	0	0	0.1865	0	0	0.2493	0.2187	0	Bacteria	Acidobacteriota	Acidobacteria_Gp17	unclassified_Acidobacteria_Gp17
16S_rRNA::k131_15246:2-1197(-)	0.3938	0	0.3681	0	0	0	0	0	0	0.3454	0	0	0	0	0	0	0	0	Bacteria	unclassified_Bacteria
16S_rRNA::k131_1524756:390-1910(-)	0	0	0	0	0	0	0	0	0	0.0943	0.2073	0	0.332	0.1216	1	0	0.1914	0.1076	Bacteria	Pseudomonadota	unclassified_Pseudomonadota
16S_rRNA::k131_1526274:0-1195(+)	0	0	0	0	0	0	0	0	0	0.0029	0	0	0	0	0.2847	0	0	0	Bacteria	Chloroflexota	Caldilineae	Caldilineales	Caldilineaceae	Litorilinea
16S_rRNA::k131_152686:0-1174(+)	0	0	0	0	0	0	0	0	0	0.1399	0	0	0	0.0344	0	0	0	0	Bacteria	Bacteroidota	Flavobacteriia	Flavobacteriales	Flavobacteriaceae	Flavobacterium
16S_rRNA::k131_1530507:15-1318(+)	0	0	0	0	0	0	0	0	0	0.0009	0	0	0	0	0.43	0	0	0	Bacteria	Chloroflexota	Caldilineae	Caldilineales	Caldilineaceae	Litorilinea
16S_rRNA::k131_153179:0-1307(-)	0.4112	0.7651	0	1.0853	0	0.5261	0.3295	0	0.1438	0.2596	0.3884	0.1193	0.2576	0.0833	0.2125	0	0.1139	0	Bacteria	Bacteroidota	unclassified_Bacteroidota
16S_rRNA::k131_153992:4-1257(+)	0	0	0	0	0.2371	0.2355	0.3248	0	0	0.2211	0	0	0	0	0	0	0	0.0899	Bacteria	Gemmatimonadota	unclassified_Gemmatimonadota
16S_rRNA::k131_1540007:52-1562(+)	0	0	0	0	0	0	0	0	0	0	0.2729	0	0.1366	1	1.0201	0	0	0	Bacteria	Chloroflexota	Anaerolineae	Anaerolineales	Anaerolineaceae	unclassified_Anaerolineaceae
16S_rRNA::k131_1541412:466-1959(+)	0	0	0	0	0	0	0	0	0	0	0	0.3407	0	0	1.9166	0	0	0	Bacteria	Chloroflexota	Chloroflexia	Kallotenuales	Kallotenuaceae	Kallotenue
16S_rRNA::k131_154147:0-1362(-)	0.2869	1	0	0.5929	0.1711	0.3513	0.1258	0	0	0.105	0	0	0	0	0	0.1723	0	0.3954	Bacteria	Acidobacteriota	Acidobacteria_Gp4	unclassified_Acidobacteria_Gp4
16S_rRNA::k131_1550041:0-1210(+)	0.3271	0.5136	0	0	0	0	0	0.1222	0	0.1062	0	0	0.2535	0	0	0	0	0	Bacteria	Pseudomonadota	Deltaproteobacteria	Myxococcales	unclassified_Myxococcales
16S_rRNA::k131_155251:7-1288(+)	0	0	0	0	0	0	0	0	0	0.0045	0	0	0	0	0	0	0	0	Bacteria	Planctomycetota	Phycisphaerae	Tepidisphaerales	Tepidisphaeraceae	Tepidisphaera
16S_rRNA::k131_155315:0-1156(-)	0.1727	0.1886	0	0	0	0	0	0	0	5.8579	0	0	0	0	0.506	0	0.001	0.4613	Bacteria	Planctomycetota	Planctomycetia	Gemmatales	Gemmataceae	Urbifossiella
16S_rRNA::k131_155441:37-1239(+)	0.3279	0	0	0.3801	0	0	0.2341	0	0	0	0	0	0.288	0	0.3582	0	0	0	Bacteria	Pseudomonadota	Betaproteobacteria	unclassified_Betaproteobacteria
16S_rRNA::k131_1557484:0-1313(-)	0	0	0	0	0	0	0	0	0	0.2251	0	0	0	0	0	0	0	0	Bacteria	Planctomycetota	Phycisphaerae	Tepidisphaerales	Tepidisphaeraceae	Tepidisphaera
16S_rRNA::k131_1558259:8-1164(-)	0	0.0701	0	0	0	0	0	0	0	0	0	0	0.3177	0	0	0	0	0	Bacteria	Acidobacteriota	Acidobacteria_Gp10	unclassified_Acidobacteria_Gp10
16S_rRNA::k131_156097:305-1708(+)	0.2959	0	0.3007	0.5216	0	0.2622	0	0	0.3314	0.6288	0.1961	0	0.5932	0	0.6346	0	1	0.1729	Bacteria	Pseudomonadota	Alphaproteobacteria	Hyphomicrobiales	Phyllobacteriaceae	Mesorhizobium
16S_rRNA::k131_1570247:3-1433(-)	0	0.3121	0	0	0	0	0	0	0	0	0.4216	0	0	0	0.3619	0	0	0	Bacteria	Bacteroidota	Chitinophagia	Chitinophagales	Chitinophagaceae	Sediminibacterium
16S_rRNA::k131_157152:2152-3679(-)	0	0	0	5.1877	0.4768	4.0832	0.1853	9.6573	0	0.003	0	0	0	0	0	0	0	0	Bacteria	Pseudomonadota	Betaproteobacteria	Burkholderiales	Burkholderiaceae	unclassified_Burkholderiaceae
16S_rRNA::k131_1573688:75-1628(+)	0.2802	0.2692	0	0	0	0	0	0	0	0	0	0	0	0	0	0	0	0	Bacteria	Pseudomonadota	Deltaproteobacteria	Myxococcales	Labilitrichaceae	Labilithrix
16S_rRNA::k131_157893:117-1627(+)	0	0.45	0.1876	0	0	0	0	0	0	0.4921	0	0	0.1946	0	0	0	0	0	Bacteria	Gemmatimonadota	Gemmatimonadia	Gemmatimonadales	Gemmatimonadaceae	Gemmatirosa
16S_rRNA::k131_157906:1-1228(-)	0	0	0	0	0	0.0167	0	0	0	0.1011	0	0	0	0	0	0	0	0.2585	Bacteria	Pseudomonadota	Alphaproteobacteria	Hyphomicrobiales	Methylobacteriaceae	Microvirga
16S_rRNA::k131_1579998:0-1207(-)	0.2011	0	0	0	0	0	0	0	0	0	0	0	0	0.2544	0	0	0	0	Bacteria	unclassified_Bacteria
16S_rRNA::k131_158320:125-1649(-)	0	0	0	0.1719	0.2053	0	0	0.3492	0	0.0177	0	0	0.1825	0	0	0	0.204	0	Bacteria	Actinomycetota	Acidimicrobiia	Acidimicrobiales	Ilumatobacteraceae	Desertimonas
16S_rRNA::k131_15833:1-1037(-)	0.521	0.3725	0.3173	0.2074	0.4309	0.7976	1	0.4945	0.5685	1.1961	0.2278	0	0	0	0	0.1949	0.6148	0.3687	Bacteria	Actinomycetota	Actinobacteria	Streptomycetales	Streptomycetaceae	Streptomyces
16S_rRNA::k131_158901:86-1286(-)	0	0	0	0	0	0	0	0	0	0	0	0	0	0	0	0	0.1703	0	Bacteria	Pseudomonadota	Deltaproteobacteria	Myxococcales	unclassified_Myxococcales
16S_rRNA::k131_1591162:10-1470(-)	0	0.0738	0	0	0	0	0	0	0	0.0024	0	0.1549	0.1638	0	0	0	0	0	Bacteria	Verrucomicrobiota	Verrucomicrobiia	Verrucomicrobiales	Verrucomicrobiaceae	Luteolibacter
16S_rRNA::k131_159377:1-1145(+)	0.3337	0	0	0	0	0	0	0	0	0.2942	0	0	0	0	0	0	0	0	Bacteria	Planctomycetota	Phycisphaerae	Tepidisphaerales	Tepidisphaeraceae	Tepidisphaera
16S_rRNA::k131_159810:2445-3969(-)	0.1763	0	0.1959	0	0	0	0	0	0	0.3691	0	0	0	0.1908	0	0	0	0.1355	Bacteria	Gemmatimonadota	Gemmatimonadia	Gemmatimonadales	Gemmatimonadaceae	unclassified_Gemmatimonadaceae
16S_rRNA::k131_1604100:105-1526(-)	0	0	0	0	0	0	0	0	0	0.2727	0.1897	0	0	1	0	0	0	0	Bacteria	Bacteroidota	Sphingobacteriia	Sphingobacteriales	Sphingobacteriaceae	Pedobacter
16S_rRNA::k131_1605296:284-1512(-)	0	0	0	0	0	0.0031	0	0	0	0.0104	0.38	0	0	0.349	0	0	0	0.1039	Bacteria	Actinomycetota	Acidimicrobiia	Acidimicrobiales	Ilumatobacteraceae	unclassified_Ilumatobacteraceae
16S_rRNA::k131_160581:0-1156(-)	0.4927	0	0	0	0	0	0	0	0	0.1626	0	0	1	0	0	0	0	0	Bacteria	Actinomycetota	Acidimicrobiia	Acidimicrobiales	Ilumatobacteraceae	Desertimonas
16S_rRNA::k131_160856:1058-2525(-)	0.5536	0.3442	0	0.2583	0	1	0.4138	0.4415	0	0	0	0	0	0	0	0	0	0	Archaea	Nitrososphaerota	Nitrososphaeria	Nitrososphaerales	Nitrososphaeraceae	Nitrososphaera
16S_rRNA::k131_1615440:730-2272(+)	0.959	0.4441	1.8285	0.5811	0.3279	1.1495	0.6379	0.2548	0.5493	1.9154	2.6691	0.7266	2.7367	2.2107	2.1448	1.0721	0.799	0.2627	Bacteria	Actinomycetota	Thermoleophilia	Solirubrobacterales	unclassified_Solirubrobacterales
16S_rRNA::k131_161694:1-1171(-)	0	0	0	0	0.0876	0.3962	0.4187	0	0	0.002	0	0	0	0	0	0	0	0	Bacteria	Acidobacteriota	Acidobacteria_Gp10	unclassified_Acidobacteria_Gp10
16S_rRNA::k131_161917:1-1225(+)	0	0	0	0	0	0	0.0807	0	0	0.001	0	0	0	0.4267	0	0	0	0	Bacteria	Bacteroidota	Cytophagia	Cytophagales	Fulvivirgaceae	unclassified_Fulvivirgaceae
16S_rRNA::k131_162119:58-1598(-)	0.1592	0.3097	0.3466	7.1648	16.0652	4.8767	7.0153	1.5573	0.4118	0.9042	0.2287	0.1182	0.6853	0.1749	0.1109	0.1706	0.139	0.4451	Bacteria	unclassified_Bacteria
16S_rRNA::k131_1622023:462-1962(+)	0	0	0	0	0	0	0	0	0	0.0057	0	0	0	0	0	0	0	0	Bacteria	Chloroflexota	unclassified_Chloroflexota
16S_rRNA::k131_1623257:1-1242(-)	0.2088	0.3514	0	0	0	0	0	0.2432	0	0.1184	0.4801	1	0.5563	1.2372	0.5828	0	0	0	Bacteria	Pseudomonadota	Betaproteobacteria	unclassified_Betaproteobacteria
16S_rRNA::k131_1625220:32-1553(+)	0	0	0.4807	0.01	0	0	0	0	0.2246	0.2242	3.5605	6.9253	0.7194	0.6251	0.5384	0.5193	0.2387	0	Bacteria	Actinomycetota	Actinobacteria	Mycobacteriales	unclassified_Mycobacteriales
16S_rRNA::k131_1627249:6-1189(-)	0.9617	0.8041	1.1977	0.1108	0.1783	0.362	0.5411	0.2446	0.9989	1.5556	1.4051	0.4876	1.0265	0.4353	0.7056	0.749	1.2274	1.0191	Bacteria	Actinomycetota	Thermoleophilia	Gaiellales	Gaiellaceae	Gaiella
16S_rRNA::k131_162734:132-1332(-)	0.1741	0	0	0	0	0	0	0	0	0.357	0	0	0	0	0	0	0.4088	0	Bacteria	Pseudomonadota	Deltaproteobacteria	Myxococcales	unclassified_Myxococcales
16S_rRNA::k131_1629654:1-1274(-)	0	0.1928	0	0	0	0	0	0	0	0.0241	0	0.3789	0	0	0.3717	0	0	0	Bacteria	unclassified_Bacteria
16S_rRNA::k131_1630470:89-1637(+)	0	0	0	0	0	0	0	0	0	0	0	0	1	0	0	0	0	0	Bacteria	Chlamydiota	Chlamydiia	Chlamydiales	Parachlamydiaceae	Parachlamydia
16S_rRNA::k131_163669:149-1694(-)	0.167	0.2297	0.0387	0.246	0	0.2632	0.2743	1	1.5874	0.4856	0.2304	0	0.598	0.2152	1	0.3523	0.3696	1.6611	Bacteria	Actinomycetota	Thermoleophilia	Gaiellales	Gaiellaceae	Gaiella
16S_rRNA::k131_163783:257-1743(+)	0	0	0	0	0	0	0	0	0.4874	0.0084	0	0	0	0	0	0	0.4792	0.1231	Bacteria	Pseudomonadota	Alphaproteobacteria	Hyphomicrobiales	Hyphomicrobiaceae	Methyloceanibacter
16S_rRNA::k131_1641666:1-1434(-)	0.8565	0.9527	0.4625	2.2382	0.5268	0.2068	0.4441	1.4434	0	0.4176	0.8361	1.9095	1.9092	2.8099	1.6712	0.1099	0.3684	1.8428	Bacteria	Acidobacteriota	unclassified_Acidobacteriota
16S_rRNA::k131_164254:69-1221(+)	0	0	0	0	0.1219	0	0	0	0	0.1358	0	0.2543	0.1765	0.312	0.6108	1	0	0	Bacteria	Acidobacteriota	Acidobacteria_Gp17	unclassified_Acidobacteria_Gp17		Gp17
16S_rRNA::k131_1643613:1-1114(+)	0	0	0	0	0	0	0	0	0	0.1882	0	0	0	0	0	0	0.1877	0	Bacteria	Bacillota	Bacilli	Caryophanales	Paenibacillaceae	unclassified_Paenibacillaceae
16S_rRNA::k131_164842:112-1647(-)	0	0	0	0.4887	0	0.7575	0.079	0.861	0	0.003	0.1642	0	0.1591	0.3697	0	0	0.0211	0	Bacteria	Pseudomonadota	Betaproteobacteria	Burkholderiales	Burkholderiaceae	unclassified_Burkholderiaceae
16S_rRNA::k131_166027:0-1402(-)	0.2273	0.1246	0	0	0	0	0	0	0	0.1663	0	0	0	0	0	0	0	0	Bacteria	Planctomycetota	Planctomycetia	Isosphaerales	Isosphaeraceae	unclassified_Isosphaeraceae
16S_rRNA::k131_166122:137-1299(+)	0	0	0	0	0	0	0	0	0	0.1744	0	0	0	0	0	0	0	1	Bacteria	Pseudomonadota	Gammaproteobacteria	Gammaproteobacteria_incertae_sedis	unclassified_Gammaproteobacteria_incertae_sedis	Acidibacter
16S_rRNA::k131_166862:1-1171(-)	0	0	0.2739	0	0	0	0.3092	0	0.8515	1.7783	0.2027	0	0.2735	0.176	0	0	0.2828	1	Bacteria	Actinomycetota	Thermoleophilia	unclassified_Thermoleophilia
16S_rRNA::k131_167364:2-1075(-)	0.2432	0.4151	0	0	0	0	0	0.4444	0	0.0087	0	0	0.1326	0.0389	0	0.3522	0	0	Bacteria	Chloroflexota	Anaerolineae	unclassified_Anaerolineae
16S_rRNA::k131_167519:240-1766(-)	0	0.211	0	0	0	0	0.1328	0	0	0	0	0	0	0	0	0	0	0	Bacteria	Bacteroidota	Chitinophagia	Chitinophagales	Chitinophagaceae	Terrimonas
16S_rRNA::k131_167682:2-1022(+)	0	0	0	0	0	0	0	0	0	0.131	0	0	0	0	0	0	0.3012	0	Bacteria	Planctomycetota	Planctomycetia	Pirellulales	Lacipirellulaceae	unclassified_Lacipirellulaceae
16S_rRNA::k131_1688761:0-1350(-)	0	0	0	0	0	0	0	0	0	0	0	0	0.3636	0	0.4561	0	0	0	Bacteria	Bacteroidota	Chitinophagia	Chitinophagales	Chitinophagaceae	Sediminibacterium
16S_rRNA::k131_1688763:24-1360(+)	0.2431	0.4705	0	0	0.5319	0	1.5401	0	0	0.0575	0	0	0.2648	1.2892	0.7904	0	0.0016	0	Bacteria	Bacteroidota	unclassified_Bacteroidota
16S_rRNA::k131_16953:173-1472(+)	0	0	0	0	0	0	0	0	0	0.0089	0	0	0	0	0	0	0.0217	1	Bacteria	Planctomycetota	Planctomycetia	Isosphaerales	Isosphaeraceae	Singulisphaera
16S_rRNA::k131_17056:91-1435(+)	0	0	0	0	0	0	0	0	0.4664	0.5717	0	0	0	0	0	0	0.3025	0.1342	Bacteria	Pseudomonadota	Alphaproteobacteria	Rhodobacterales	Paracoccaceae	unclassified_Paracoccaceae
16S_rRNA::k131_1708103:3-1090(+)	0	0	0	0	0	0	0	0	0	0.1027	0	0.2557	0	0	0	0	0	0	Bacteria	unclassified_Bacteria
16S_rRNA::k131_1708919:104-1058(-)	0	0	0	0	0	0.033	0	0	0	11.1436	0.3855	0	0.0806	0.7831	0.6237	0.3789	0.508	0.0554	Bacteria	Pseudomonadota	Alphaproteobacteria	Hyphomicrobiales	unclassified_Hyphomicrobiales
16S_rRNA::k131_171149:2-1266(-)	0.2694	0.6745	0.1989	0.2364	0	0.1018	0	0	1	0.158	0	0	0	0	0	0	0	0	Bacteria	Planctomycetota	Phycisphaerae	Tepidisphaerales	Tepidisphaeraceae	Tepidisphaera
16S_rRNA::k131_171841:162-1601(+)	1.361	0.4289	0.0821	0	0	0.2008	0.071	0	0.401	0.3663	0.9573	0	0.3864	0.4186	0.4536	0.3891	1	0.5846	Bacteria	Pseudomonadota	Betaproteobacteria	unclassified_Betaproteobacteria
16S_rRNA::k131_172840:1-1244(+)	0.9769	0.9323	0.7602	0.7687	0.2653	0.6017	0.3931	0.484	0.1626	0.4051	1.0536	0	0.1533	0	0.233	0.1307	0.2796	0.1444	Bacteria	Actinomycetota	Thermoleophilia	unclassified_Thermoleophilia
16S_rRNA::k131_174104:120-1415(-)	0	0	0	0	0	0	0.1873	0	0	0	0	0	0.3712	0	0.0594	0	0	0	Bacteria	Verrucomicrobiota	Subdivision3	unclassified_Subdivision3
16S_rRNA::k131_174145:85-1272(-)	0	0	0	0.1781	0	0.4782	0	0	0	0.2368	0	0	0	0	0	0	0	0	Bacteria	Bacteroidota	Cytophagia	Cytophagales	Fulvivirgaceae	Ohtaekwangia
16S_rRNA::k131_174313:0-924(+)	0.1565	0	0	1.2552	1.4096	0.3887	0.3139	0	0	0.0702	0	0	0	0	0	0	0	0	Bacteria	Pseudomonadota	Alphaproteobacteria	Sphingomonadales	unclassified_Sphingomonadales
16S_rRNA::k131_174385:194-1627(-)	0	0.1503	0	0	0	0	0	0	0	0	0	0	0	0	0	0	0	0	Bacteria	Pseudomonadota	Gammaproteobacteria	Gammaproteobacteria_incertae_sedis	unclassified_Gammaproteobacteria_incertae_sedis	Acidibacter
16S_rRNA::k131_17469:1-1129(+)	0	0	0	0.14	0.0645	0	0	0	0	0.0083	0	0	0	0	0	0	0.1446	0	Bacteria	Pseudomonadota	Alphaproteobacteria	Hyphomicrobiales	Aestuariivirgaceae	Aestuariivirga
16S_rRNA::k131_175093:96-1339(-)	0	0	0	0	0	0	0	0	0	0.5089	0	0	0	0	0	0	0	0	Bacteria	Actinomycetota	unclassified_Actinomycetota
16S_rRNA::k131_175775:386-1593(-)	0	0	0	0	0	0	0	0.0269	0	1.3911	0	0	0	0	0	0	0	0	Bacteria	unclassified_Bacteria
16S_rRNA::k131_17612:165-1555(-)	0.202	0	0	0	0	0.0467	0	0	0	0.0974	0	0	0	0	0	0	0	0	Bacteria	Bacteroidota	Chitinophagia	Chitinophagales	Chitinophagaceae	Terrimonas
16S_rRNA::k131_176821:92-1526(-)	0	0	0	0	0	0.3148	0	0	0	0.1222	1	0	0.1923	0	0.3307	0	0	0	Bacteria	Planctomycetota	Planctomycetia	unclassified_Planctomycetia
16S_rRNA::k131_177210:0-1349(-)	0	0	0	0	0	0	0	0	0	0.0017	0.3046	0	1	0.2925	1	0	0	0	Bacteria	Chloroflexota	Anaerolineae	Anaerolineales	Anaerolineaceae	unclassified_Anaerolineaceae
16S_rRNA::k131_17770:2-1122(+)	0	0	0.7253	0	0	0.0129	0	0.2438	1.6924	0.6015	0.3024	0	0.4571	0.2723	0	0.4316	1	0.3273	Bacteria	Actinomycetota	Actinobacteria	Mycobacteriales	unclassified_Mycobacteriales
16S_rRNA::k131_1784285:4-1017(+)	0	0	0	0	0	0	0	0	0	0.2594	1.0352	0	1.5415	1	0	0	0	0	Bacteria	Parcubacteria	unclassified_Parcubacteria			Parcubacteria_genera_incertae_sedis
16S_rRNA::k131_178989:235-1618(+)	0	0	0	0	0	0	0	0	0	0.0008	0	0	0	0	0.3721	0	0	0	Bacteria	unclassified_Bacteria
16S_rRNA::k131_179929:173-1708(+)	0	0	0	0	0	0	0	0	0	0	0	0	0	0.1953	0	0	0	0	Bacteria	Verrucomicrobiota	Opitutia	Opitutales	Opitutaceae	unclassified_Opitutaceae
16S_rRNA::k131_180370:2-1143(-)	0	0	0	0	0	0	0	0	0	0.0084	0	0	0.1549	0	0	0	0	0	Bacteria	Pseudomonadota	Betaproteobacteria	unclassified_Betaproteobacteria
16S_rRNA::k131_182430:108-1152(+)	0	0.3119	0	0	0	0.0892	0	0	0	0.0022	0.3178	0.1998	0	0.3954	0	0.2127	0	0	Bacteria	Pseudomonadota	Betaproteobacteria	Burkholderiales	Comamonadaceae	Methylibium
16S_rRNA::k131_182432:689-1806(+)	0.3968	0	0	0	0	0	0	0	0	0.0042	0	0	0	0	0	0.1616	0	0	Bacteria	Pseudomonadota	Alphaproteobacteria	Hyphomicrobiales	Aestuariivirgaceae	Aestuariivirga
16S_rRNA::k131_18268:41-1100(+)	0.2324	0.4115	0	0	0	0.3467	0	0.1567	0	0.0103	0	0	0	0	0	0	0	0	Bacteria	Bacteroidota	Cytophagia	Cytophagales	unclassified_Cytophagales
16S_rRNA::k131_183244:2-1264(+)	0	0.1338	0	0	0	0	0	0.1343	0	0	0	0	0	0	0	0	0	0	Bacteria	Thermomicrobiota	Thermomicrobia	Sphaerobacterales	Sphaerobacteraceae	unclassified_Sphaerobacteraceae
16S_rRNA::k131_183590:874-2444(-)	0.6101	0.4726	0	0.9505	0.7319	2.3047	0	0.4396	0	0.1806	0	0	0	0	0	0	0	0	Bacteria	Acidobacteriota	Blastocatellia	Blastocatellales	Arenimicrobiaceae	unclassified_Arenimicrobiaceae
16S_rRNA::k131_183651:2-1303(+)	0.2515	0	0	0	0	0	0	0	0	0.0126	0.1507	0	0	0	0	0	0	0	Bacteria	Verrucomicrobiota	Opitutia	Opitutales	Opitutaceae	unclassified_Opitutaceae
16S_rRNA::k131_184008:0-1157(-)	0	0	0	0	0	0	0	0	0	0.2309	0	0	0	0	0.1637	0.0568	0	0	Bacteria	Planctomycetota	Planctomycetia	Pirellulales	unclassified_Pirellulales
16S_rRNA::k131_184024:0-1116(-)	0	0	0	0	0	0	0	0	0	0.321	0	0	0	0	0	0	0	0	Bacteria	unclassified_Bacteria
16S_rRNA::k131_184131:0-1187(+)	0	0	0.3919	0	0	0	0	0	0	0.1807	0	0	0	0	0	0	0	0	Bacteria	Pseudomonadota	Alphaproteobacteria	Rhodobacterales	Paracoccaceae	Amaricoccus
16S_rRNA::k131_184902:448-1971(+)	0	0	0	0	0	0	0	0	0	0.0007	0	0	0	0	0	0	0.1765	0	Bacteria	Verrucomicrobiota	Terrimicrobia	Terrimicrobiales	Terrimicrobiaceae	Terrimicrobium
16S_rRNA::k131_184934:2-1062(-)	0	0.9423	0	0	0	0.1812	0	0	0	0.0667	0	0.2077	0	0	0.154	0.2666	0.4672	0	Bacteria	Planctomycetota	Planctomycetia	Gemmatales	Gemmataceae	unclassified_Gemmataceae
16S_rRNA::k131_185482:0-1107(-)	0.2746	0.4014	0	0	0	0	0	1	0	2.7904	0.6392	1	0.2693	0	0	0	0.026	0	Bacteria	unclassified_Bacteria
16S_rRNA::k131_186195:94-1361(-)	0.0485	0.2707	0	0	0	0	0	0	0	20.3876	0.1721	0	0.0187	0	0	0.2946	0	0	Bacteria	Verrucomicrobiota	Spartobacteria	unclassified_Spartobacteria
16S_rRNA::k131_186945:0-1107(+)	0	0	0	0	0	0.0534	0	0	0.0928	0.0032	0	0	0	0	0	0	0	0	Bacteria	Actinomycetota	unclassified_Actinomycetota
16S_rRNA::k131_187275:288-1579(-)	0	0	0	0	0	0	0.4154	0	0	0.1809	0.093	0	0.281	0.4214	0.2303	0	0	0	Bacteria	Pseudomonadota	Alphaproteobacteria	Rhodospirillales	Reyranellaceae	Reyranella
16S_rRNA::k131_187866:1-1319(-)	0	0	0	0	0	0	0	0	0	0.1062	0	0.274	0	0	0	0	0	0	Bacteria	Bacteroidota	Cytophagia	Cytophagales	Fulvivirgaceae	Chryseolinea
16S_rRNA::k131_188191:1-1094(-)	0	0	0	0	0	0	0	0	0	0.023	0	0	0	0	0	0	0	0	Bacteria	Chloroflexota	unclassified_Chloroflexota
16S_rRNA::k131_188837:1-1109(+)	0	0	0	0.0425	0	0	0	0	0	0	0	0	0	0	0.2822	0	0	0	Bacteria	unclassified_Bacteria
16S_rRNA::k131_18963:235-1706(-)	0	0	0	0	0	0	0	0	0	0.179	0	0	0	0	0	0	0	0	Archaea	Nitrososphaerota	Nitrososphaeria	Nitrososphaerales	Nitrososphaeraceae	Nitrososphaera
16S_rRNA::k131_190281:517-2040(+)	0	0	0	0	0	0	0	0	0.3187	0.0022	0	0	0	0.106	0	0	0	0	Bacteria	Gemmatimonadota	Gemmatimonadia	Gemmatimonadales	Gemmatimonadaceae	Gemmatimonas
16S_rRNA::k131_190293:1-1295(+)	0	0	0	0	0	0	0	0	0	0.0941	1	0	1.4443	0.2739	0.4255	0	0	0	Bacteria	Bacteroidota	unclassified_Bacteroidota
16S_rRNA::k131_190815:219-1687(-)	0	0	0	0	0	0	0	0	0	0	0	0	0	0	0	0	0	0	Archaea	Nitrososphaerota	Nitrososphaeria	Nitrososphaerales	Nitrososphaeraceae	Nitrososphaera
16S_rRNA::k131_190896:187-1593(+)	0	0	0	0	0	0	0	0	0	0	0	0.3835	0.3728	0.0778	1	0	0	0	Bacteria	Chlamydiota	Chlamydiia	Chlamydiales	Parachlamydiaceae	unclassified_Parachlamydiaceae
16S_rRNA::k131_192173:45-1247(+)	0.2899	0	0	0	0	0	0	0	0	0.1011	0	0	0	0	0	0	0	0	Bacteria	Pseudomonadota	Deltaproteobacteria	Myxococcales	unclassified_Myxococcales
16S_rRNA::k131_192379:176-1487(-)	0	0	0	0	0	0	0	0	0	0.8215	0	0	0	0	0	0	0.1483	0	Bacteria	Bacillota	Bacilli	Caryophanales	Bacillaceae	unclassified_Bacillaceae
16S_rRNA::k131_192676:0-1445(+)	0	0	0	0	0.3431	0	0	0.0664	0	0.0706	0	0.4241	0.0686	0.3901	1.5667	0	0	0	Bacteria	Chloroflexota	Anaerolineae	Aggregatilineales	Aggregatilineaceae	Aggregatilinea
16S_rRNA::k131_193263:204-1692(-)	0	0	0	0	0	0	0	0.4185	0	0.0622	0	0	0	0	0.4129	0	0	0	Bacteria	unclassified_Bacteria
16S_rRNA::k131_193393:13-1186(+)	0	0	0	0	0	0	0	0	0	0.1059	0	0	0	0	0	0	0	0	Bacteria	Chloroflexota	Anaerolineae	unclassified_Anaerolineae
16S_rRNA::k131_193537:0-1141(+)	0	0	0	0	0	0	0.082	0	0	0.1147	0	0	0	0	0.0867	0	0	0	Bacteria	Pseudomonadota	Alphaproteobacteria	Rhodospirillales	unclassified_Rhodospirillales
16S_rRNA::k131_193751:15-1157(+)	0	0	0	0.2766	0	0.0907	0.4308	0.0148	0	0.4918	0	0	0	0	0	0	0	0	Bacteria	Candidatus Saccharibacteria	unclassified_Candidatus Saccharibacteria			Saccharibacteria_genera_incertae_sedis
16S_rRNA::k131_194895:1-1234(-)	0	0	0	0.3232	0	0	0	0	0	0.0502	0	0	0.3188	0	0.1691	0	0	0	Bacteria	Verrucomicrobiota	Opitutia	Opitutales	Opitutaceae	unclassified_Opitutaceae
16S_rRNA::k131_194931:113-1284(-)	0.187	0	0	0	0	0.4991	0	0.1308	0	0.032	0	0	0	0	0	0	0	0	Bacteria	Verrucomicrobiota	unclassified_Verrucomicrobiota
16S_rRNA::k131_195928:0-1210(+)	0	0.3364	0	0.3008	0.3159	1	0	0.266	1.9455	0.5232	0	0	0	0	0	0.3596	1.0869	0.7654	Bacteria	Actinomycetota	Actinobacteria	Streptomycetales	Streptomycetaceae	Streptomyces
16S_rRNA::k131_19642:0-1338(+)	0	0	0	0	0	0	0	0	0	11.652	0	0	0	0	0	0	0.2414	0.0603	Bacteria	unclassified_Bacteria
16S_rRNA::k131_196891:0-1080(+)	1	0	0	0.2876	0	0	0	0	0	0.2602	0	0	0	0	0	0	0	0	Bacteria	Acidobacteriota	Acidobacteria_Gp10	unclassified_Acidobacteria_Gp10
16S_rRNA::k131_199189:0-1028(-)	0	0	0	0.1327	0	0	0	0	0	0	0	0	0	0	0	0	0	0	Bacteria	Acidobacteriota	Acidobacteria_Gp4	unclassified_Acidobacteria_Gp4
16S_rRNA::k131_20037:1-1266(-)	0.2057	0	0.1869	0	0.2406	0	0	0.048	0	0.6852	0	0	0	0.3875	0	1	1.2676	0	Bacteria	Actinomycetota	Acidimicrobiia	Acidimicrobiales	Ilumatobacteraceae	unclassified_Ilumatobacteraceae
16S_rRNA::k131_200984:0-1089(-)	0	0	0	0	0.3491	0	0	0.1016	0	6.3594	0	0	0	0.1557	0.386	0	0.0871	0	Bacteria	Armatimonadota	unclassified_Armatimonadota			Armatimonadetes_gp4
16S_rRNA::k131_201235:0-1279(+)	0	0.1261	0.2653	0	0	0	0	0	0	0.0036	0	0	0	0	0	0.4824	0	0	Bacteria	Actinomycetota	Acidimicrobiia	Acidimicrobiales	Ilumatobacteraceae	Desertimonas
16S_rRNA::k131_201981:3-1120(-)	0	0	3.2349	2.3917	0	0	0	0.4082	2.3076	1.7815	0.3973	0	2.3556	0.3347	0.3412	2.3861	1.6301	1.0705	Bacteria	Actinomycetota	Actinobacteria	Propionibacteriales	Propionibacteriaceae	Microlunatus
16S_rRNA::k131_202133:0-1007(+)	0	0.2606	0.3422	0.2303	0.2567	0	0	0	0	0.7973	0	0	0.2438	0.2988	0	0	0.0438	0.2287	Bacteria	Actinomycetota	Actinobacteria	Micrococcales	Microbacteriaceae	Microbacterium
16S_rRNA::k131_202248:32-1124(+)	0	0	0	0	0	0	0	0	0	0	0	0	0	0	0	0	0	0	Bacteria	Verrucomicrobiota	Subdivision3	unclassified_Subdivision3
16S_rRNA::k131_202690:398-1899(+)	0	0.2678	0	0.3247	0	0	0	0	0	0.0008	0	0	0	0	0.4732	0	0	0	Bacteria	Chloroflexota	Caldilineae	Caldilineales	Caldilineaceae	Litorilinea
16S_rRNA::k131_2034:1-1411(+)	0	0	0	0	0	0	0	0.3195	0	2.2704	0	0.4344	0	0.2346	0	0	0	0	Bacteria	Planctomycetota	Planctomycetia	Pirellulales	unclassified_Pirellulales
16S_rRNA::k131_203541:39-1561(+)	0	0.0601	0	0	0	0	0	0	0	0.0037	0	0	0	0	0.2801	0	0	0	Bacteria	Thermomicrobiota	Thermomicrobia	Sphaerobacterales	Sphaerobacteraceae	unclassified_Sphaerobacteraceae
16S_rRNA::k131_205020:0-1251(+)	0	0	0	0.2437	0.0308	0.0099	0.1644	0	0.3961	0.0102	0	0	0	0	0	0	0	0	Bacteria	Acidobacteriota	Acidobacteria_Gp3	unclassified_Acidobacteria_Gp3
16S_rRNA::k131_205097:1-1302(+)	0	0	0	0	0	0	0	0	0	0.812	0	0	0	0	0	0	0	0	Bacteria	Actinomycetota	unclassified_Actinomycetota
16S_rRNA::k131_20610:101-1598(+)	0	0.055	0	0	0	0	0	0	0	0.0233	0	0	0	0	0	0	0	0	Bacteria	Acidobacteriota	unclassified_Acidobacteriota
16S_rRNA::k131_206595:0-1000(+)	0	0	0	0	0	0	0	0	0	0.0036	0	0	0	0	0	0	0	0	Bacteria	Pseudomonadota	Alphaproteobacteria	Hyphomicrobiales	Aestuariivirgaceae	Aestuariivirga
16S_rRNA::k131_209191:0-1299(-)	0.4987	0	0	0.3159	0.7383	1	0.1751	0	0	0.0018	0	0	0	0	0	0	0	0	Bacteria	Pseudomonadota	Gammaproteobacteria	Nevskiales	Nevskiaceae	unclassified_Nevskiaceae
16S_rRNA::k131_20999:0-1125(-)	0	0	0	0	0.0306	0	1.7324	0	0	0.001	0	0	0	0.9266	1.9006	0	0	0	Bacteria	Pseudomonadota	Alphaproteobacteria	Hyphomicrobiales	Methylobacteriaceae	Methylobacterium
16S_rRNA::k131_210758:0-1211(-)	0	0	0	0	0	0	0	0	0	0	0	0	0	0	0	0	0	0	Bacteria	Pseudomonadota	Deltaproteobacteria	Myxococcales	unclassified_Myxococcales
16S_rRNA::k131_211550:9-1357(-)	0	0	0	0	0	0	0	0	0	0.0009	0	0	0	0	0	0	0	0	Bacteria	Bacteroidota	unclassified_Bacteroidota
16S_rRNA::k131_212039:84-1398(-)	0	0	0	0	0	0	0	0	0	0	0	0	0	0	0	0	0	0	Bacteria	Verrucomicrobiota	Opitutia	Opitutales	Opitutaceae	unclassified_Opitutaceae
16S_rRNA::k131_21224:1-1214(-)	0	0	0	0.483	0.4702	0	1	1.3423	0	0.0324	0	0.149	0	0.239	0.1941	0	0	0	Bacteria	Pseudomonadota	Betaproteobacteria	Burkholderiales	Burkholderiaceae	unclassified_Burkholderiaceae
16S_rRNA::k131_212547:70-1563(-)	0	0	0	0	0	0	0	0	0	0.0401	0	0	0	0.3338	1	0	0	0	Bacteria	Chloroflexota	Anaerolineae	unclassified_Anaerolineae
16S_rRNA::k131_212654:1-1210(+)	0	0.1919	0	0	0	0	0	0.1406	0	0.0069	0	0	0	0	0.3214	0.3989	0	0	Bacteria	Pseudomonadota	Deltaproteobacteria	Myxococcales	unclassified_Myxococcales
16S_rRNA::k131_212959:214-1500(+)	0	0	0.3941	0	0	0	0	0.1929	0	0.2255	0	0	1	0	0	0	0	0	Bacteria	Chloroflexota	unclassified_Chloroflexota
16S_rRNA::k131_213391:0-1412(-)	0	0	0	0	0	0	0	0	0	0.0105	0	0	0	0	0	0	0	0	Bacteria	Actinomycetota	unclassified_Actinomycetota
16S_rRNA::k131_213468:0-1273(+)	0	0.2494	0	0	0	0	0.4227	0	0	0.2418	0	0	0	0	0	0	0	0	Bacteria	Pseudomonadota	Alphaproteobacteria	Hyphomicrobiales	Hyphomicrobiaceae	Pedomicrobium
16S_rRNA::k131_215093:0-1309(+)	0	0	0	0	0	0	0.2752	0	0	1.0201	0	0	0.403	0	0	0	0	0	Bacteria	Candidatus Saccharibacteria	unclassified_Candidatus Saccharibacteria			Saccharibacteria_genera_incertae_sedis
16S_rRNA::k131_215122:1-1145(+)	0	0	0	0	0	0	0	0	0	0	0	0	0	0	0	0	0	0.24	Bacteria	Pseudomonadota	Gammaproteobacteria	Gammaproteobacteria_incertae_sedis	unclassified_Gammaproteobacteria_incertae_sedis	Acidibacter
16S_rRNA::k131_215728:682-1933(-)	0	0.3048	0	0	0	0	0	0	0	0.153	0.0921	0	0	0	0.0532	0.334	0	0.3671	Bacteria	Actinomycetota	Acidimicrobiia	Acidimicrobiales	Ilumatobacteraceae	Desertimonas
16S_rRNA::k131_215901:266-1472(-)	0.3202	0	0	0	0	0	0	0	0.1136	0.1842	0	0	0	0	0	0	0	0	Bacteria	Planctomycetota	Phycisphaerae	Tepidisphaerales	Tepidisphaeraceae	Tepidisphaera
16S_rRNA::k131_216174:3-1188(-)	0	0	0	0	0	0	0	0	0	0.3071	0	0	0	0	0	0	0	0	Bacteria	Pseudomonadota	Alphaproteobacteria	Rhodospirillales	unclassified_Rhodospirillales
16S_rRNA::k131_216511:66-1431(-)	0	0	0	0	0	0	0	0	0	0	0	0	0	0	0	0	0	0	Bacteria	Acidobacteriota	Acidobacteria_Gp5	unclassified_Acidobacteria_Gp5
16S_rRNA::k131_217142:125-1685(-)	0	0	0	0	0	0	0	0	0	0	0	0	0	0	0	0	0	0	Bacteria	Pseudomonadota	Deltaproteobacteria	Myxococcales	unclassified_Myxococcales
16S_rRNA::k131_21768:136-1693(+)	0	0	0	0	0	0	0	0	0.3302	0.0007	0	0	0	0	0	0	0	0	Bacteria	Pseudomonadota	Deltaproteobacteria	unclassified_Deltaproteobacteria
16S_rRNA::k131_217966:2-1357(+)	0	0	0.2686	0	0	0.078	0	0	0.3503	0.457	0	0	0	0	0	0.2782	0	0	Bacteria	Pseudomonadota	Alphaproteobacteria	Rhodobacterales	Paracoccaceae	Amaricoccus
16S_rRNA::k131_21815:144-1695(-)	7.6971	4.7134	3.1473	5.3571	6.3483	6.7249	5.3844	7.1634	3.6393	2.8923	12.3866	8.4645	16.5266	11.7513	11.6388	3.0804	3.4508	4.0885	Bacteria	Acidobacteriota	Acidobacteria_Gp6	unclassified_Acidobacteria_Gp6
16S_rRNA::k131_21876:124-1644(+)	0.2378	0.517	1.4747	0.619	0.3894	0.1247	0.4251	0.3352	2.9579	2.0357	1.7038	0.8734	1.0145	1.6766	0.91	2.2752	2.7454	1.4261	Bacteria	Actinomycetota	Actinobacteria	Mycobacteriales	Mycobacteriaceae	Mycobacterium
16S_rRNA::k131_218881:290-1790(-)	0	0	0	0.1135	0	0	0	0	0	0.08	0	0	0	0	0	0	0	0	Bacteria	Chloroflexota	unclassified_Chloroflexota
16S_rRNA::k131_219102:129-1504(-)	0	0	0	0	0	0	0	0.2761	0.1212	0.0008	0	0	0.2784	0.3471	0	0	0	0	Bacteria	Chloroflexota	unclassified_Chloroflexota
16S_rRNA::k131_219616:10-1283(-)	0	0	0	0	0	0	0	0	0	0	0.1159	0	0	0	0	0	0	0	Bacteria	Chlamydiota	Chlamydiia	Chlamydiales	Parachlamydiaceae	unclassified_Parachlamydiaceae
16S_rRNA::k131_219729:2-1297(+)	1.8389	0.9937	1.4117	4.3281	3.3953	4.5013	2.6969	1.4699	4.446	2.159	3.7137	1.2335	1.4283	1.8194	2.6948	1.79	5.0074	3.379	Bacteria	Pseudomonadota	Alphaproteobacteria	Hyphomicrobiales	unclassified_Hyphomicrobiales
16S_rRNA::k131_21991:0-987(-)	0	0	0	0.0767	0.2074	0	0	0.3684	0	0.1427	0	0.1834	0.3503	0.7678	0	0	0	0	Bacteria	Acidobacteriota	Vicinamibacteria	Vicinamibacterales	Vicinamibacteraceae	unclassified_Vicinamibacteraceae
16S_rRNA::k131_22088:15-1103(+)	0	0.0465	0	0	0	0	0	0	0.3931	0.1711	0	0	0	0.2292	0.1273	0	0	0	Bacteria	Pseudomonadota	Betaproteobacteria	Burkholderiales	Comamonadaceae	unclassified_Comamonadaceae
16S_rRNA::k131_22137:402-1637(-)	0.3771	0	0	0.253	0	1	0	0.4522	0	0.1454	0	0	0	0	0	0	0	0	Bacteria	Pseudomonadota	Alphaproteobacteria	Sphingomonadales	Sphingosinicellaceae	Sphingosinicella
16S_rRNA::k131_222167:258-1755(-)	0	0	0	0	0	0	0	0	0	0	0	0	0	0	0.3217	0	0	0	Bacteria	unclassified_Bacteria
16S_rRNA::k131_223230:0-1336(-)	0	0	0	0	0	0	0.2334	0	0	0.0009	0	0	0	0	0	0	0	0	Bacteria	Bacteroidota	unclassified_Bacteroidota
16S_rRNA::k131_223483:1-1122(+)	0	0	0	0.4955	0	0.25	0	0.0032	0	0.0032	0	0	0	0.1856	0.165	0	0.3938	0.4636	Bacteria	Pseudomonadota	unclassified_Pseudomonadota
16S_rRNA::k131_223571:0-1259(+)	0.3799	0.469	0.1869	0.0193	0	0.6819	0.4269	0.2112	1.9577	1.4231	0.6224	0	1	2.088	1.5165	0.3787	1	1.5316	Bacteria	Actinomycetota	Thermoleophilia	Gaiellales	Gaiellaceae	Gaiella
16S_rRNA::k131_22417:173-1546(+)	0	0.44	0.3616	0.3551	1.4942	0.2642	1.2959	1.6316	1.528	0.8198	0.3003	0.0295	1.3455	0.3442	0.3936	0.5169	1	1.6181	Bacteria	unclassified_Bacteria
16S_rRNA::k131_224330:175-1457(-)	0	0	0	0.2634	0	0.2124	0.5048	0.4007	0.3567	0.4903	1	0.1977	1	0.4225	1.4512	0	0	0.3983	Bacteria	Acidobacteriota	unclassified_Acidobacteriota
16S_rRNA::k131_22442:220-1750(-)	0	0.2678	0	0	0	0	0.251	0.189	0.3103	0.3747	0	0	0	0	0	0.3214	0.3079	0.5095	Bacteria	Actinomycetota	Acidimicrobiia	Acidimicrobiales	Iamiaceae	unclassified_Iamiaceae
16S_rRNA::k131_224760:6-1039(-)	0	0	0	0	0	0	0	0	0	1.24	0	0	0	0	0	0	0	0	Bacteria	Pseudomonadota	Alphaproteobacteria	Micropepsales	Micropepsaceae	unclassified_Micropepsaceae
16S_rRNA::k131_227328:0-1044(-)	0	0	0	0	0	0	0	0	0	0.3451	2.5225	0.8095	0.5553	2.259	0.7346	0	0	0	Bacteria	Pseudomonadota	Alphaproteobacteria	Rhodospirillales	Reyranellaceae	Reyranella
16S_rRNA::k131_229404:2928-4478(-)	0	0	0	16.2633	34.3384	14.1752	14.1079	2.3655	0	0.4004	0	0	0	0	0	0	0	0	Bacteria	Pseudomonadota	Gammaproteobacteria	Xanthomonadales	Xanthomonadaceae	Pseudoxanthomonas
16S_rRNA::k131_229560:2-1021(+)	0	0	0	0	0	0	0.17	0	0	0	0	0	0	0	0	0	0	0	Bacteria	unclassified_Bacteria
16S_rRNA::k131_229843:263-1429(-)	0	0	0	0	0	0.0581	0	0	0	8.0519	0	0	0	0	0	0	0	0	Bacteria	Pseudomonadota	Gammaproteobacteria	Nevskiales	Steroidobacteraceae	Povalibacter
16S_rRNA::k131_230880:1-1001(-)	0.2415	0	0	0	0	0	0	0	0	0	0.2167	0	0.2078	0	0	0	0	0	Bacteria	Pseudomonadota	Gammaproteobacteria	unclassified_Gammaproteobacteria
16S_rRNA::k131_231182:233-1767(-)	0	0	0	0	0	0	0	0	0	0.0619	0	0	0	0	0	0	0	0.5746	Bacteria	Pseudomonadota	Gammaproteobacteria	Gammaproteobacteria_incertae_sedis	unclassified_Gammaproteobacteria_incertae_sedis	Acidibacter
16S_rRNA::k131_231418:0-1261(+)	0	0	0	1.1033	3.7005	1.3285	1.5841	0.5585	0	0.0262	0.3048	0.3943	0.4567	0.1775	0.4281	0	0	0	Bacteria	Pseudomonadota	Betaproteobacteria	Nitrosomonadales	Usitatibacteraceae	Usitatibacter
16S_rRNA::k131_231527:0-1187(-)	0	0	0	0	0	0	0.0331	0	0	0.1113	0	0	0	0	0.447	0	0	0	Bacteria	Chloroflexota	Anaerolineae	Aggregatilineales	Aggregatilineaceae	Aggregatilinea
16S_rRNA::k131_234174:25-1281(-)	0	0	0	0.3112	0	0.4544	0.1074	1	0	0.0028	0.6568	1	1	1.3184	0.4935	0	0.267	0	Bacteria	Pseudomonadota	Betaproteobacteria	Nitrosomonadales	Usitatibacteraceae	Usitatibacter
16S_rRNA::k131_234289:72990-74523(+)	0	0	0	5.1735	0	5.7668	0	8.773	0	0.053	0	0	0	0	0.0434	0	0	0	Bacteria	Pseudomonadota	Betaproteobacteria	Burkholderiales	Burkholderiaceae	Burkholderia
16S_rRNA::k131_234304:296-1840(-)	1.1489	1.5962	2.3319	1.1499	1.1157	1.055	1.4956	1.738	1.2018	2.6081	2.7348	0.7351	2.549	1.786	1.4744	2.8184	3.1196	1.6482	Bacteria	Actinomycetota	Thermoleophilia	Solirubrobacterales	unclassified_Solirubrobacterales
16S_rRNA::k131_236643:0-1304(-)	0	0	0	0	0	0	0	0	0	0	0	0	0	0	0	0	0	0	Bacteria	Verrucomicrobiota	Spartobacteria	unclassified_Spartobacteria
16S_rRNA::k131_237144:0-1128(+)	0.2381	0	0	0.2393	0	0.4339	0.3976	0.0159	0	0	0	0	0	0	0	0	0	0	Bacteria	Pseudomonadota	Deltaproteobacteria	Myxococcales	Kofleriaceae	Kofleria
16S_rRNA::k131_237553:111-1629(+)	0	0	0	0.1734	0	0	0	0	0	0	0	0	0	0	0	0	0	0	Bacteria	Bacteroidota	unclassified_Bacteroidota
16S_rRNA::k131_23758:429-1949(+)	0.5194	0.464	0.257	0.4522	0.9152	1.6221	0.662	0.4337	0.1144	0.9238	0.6541	0.1526	0.6419	0.2774	0.651	0.0455	0.4594	0.1718	Bacteria	Actinomycetota	Acidimicrobiia	Acidimicrobiales	unclassified_Acidimicrobiales
16S_rRNA::k131_237727:8-1280(+)	0	0	0	0	0	0	0	0.1718	0	0.6094	0	0	0	0	0.2818	0	0	0	Bacteria	Candidatus Saccharibacteria	unclassified_Candidatus Saccharibacteria			Saccharibacteria_genera_incertae_sedis
16S_rRNA::k131_237911:0-1183(+)	0	0	0	0.2454	0	0	0	0.3051	0	0.1348	0	0.3141	0	0	0.5889	0.3315	0.0465	0.3193	Bacteria	Planctomycetota	Planctomycetia	Gemmatales	Gemmataceae	unclassified_Gemmataceae
16S_rRNA::k131_238250:2-1249(-)	0	0	0	0	0	0	0.4494	0	0	0.2341	0	0	0.2772	0	0	0	0	0	Bacteria	unclassified_Bacteria
16S_rRNA::k131_238343:103-1452(+)	0.1308	0.0799	0	0	0	0	0	0	0	5.6498	0	0	0	0	0	0	0	0	Bacteria	Bacteroidota	unclassified_Bacteroidota
16S_rRNA::k131_238620:70-1564(-)	0	0	0	0	0	0	0	0	0	0	0	0	0	0	0	0	0	0	Bacteria	Chloroflexota	Anaerolineae	unclassified_Anaerolineae
16S_rRNA::k131_2417:1-1508(+)	0.2841	0.7305	0.2037	0.3472	0.0916	0.0793	0	0	0	0.1446	0	0	0	0	0	0.3395	0	0	Bacteria	Pseudomonadota	Deltaproteobacteria	Myxococcales	Polyangiaceae	unclassified_Polyangiaceae
16S_rRNA::k131_242304:206-1514(-)	0	0	0	0	0.4697	0	0.3887	0	0	0	0	0	0	0	0	0	0	0	Archaea	Euryarchaeota	Thermoplasmata	unclassified_Thermoplasmata
16S_rRNA::k131_243169:83-1294(-)	0	1.4085	1.4436	0	0	0.4659	0.4092	1.4662	1.3728	0.7811	0	0	0	0	0	1	1.8255	1	Bacteria	Actinomycetota	Actinobacteria	Streptomycetales	Streptomycetaceae	Streptomyces
16S_rRNA::k131_2434:1-1263(+)	0	0.1867	0	0.0288	0	0.0705	0	0	0	0	0	0	0	0	0	0	0	0	Bacteria	Verrucomicrobiota	Opitutia	Opitutales	Opitutaceae	unclassified_Opitutaceae
16S_rRNA::k131_243726:290-1481(-)	0	0.2196	0	0	0	0	0	0.094	0	0.3259	0	0	0.2395	0	0	0	0	0	Bacteria	Chloroflexota	Caldilineae	Caldilineales	Caldilineaceae	Litorilinea
16S_rRNA::k131_243989:0-1104(+)	0	0	0	0	0	0	0	0.409	0	0.0666	0	0	0.1275	0	0	0	0	0.2152	Bacteria	Planctomycetota	Planctomycetia	Pirellulales	Pirellulaceae	Anatilimnocola
16S_rRNA::k131_244978:0-1045(-)	0.0119	0.1544	0	0	0	0	0.28	0	0	0.5253	0.3814	0	0	0.1823	0.0548	0	0	0	Bacteria	Pseudomonadota	Betaproteobacteria	unclassified_Betaproteobacteria
16S_rRNA::k131_246232:2-1128(-)	0	0	0	0	0	0	0	0	0	0.0021	0	0	0	0	0	0	0	0	Bacteria	Pseudomonadota	Deltaproteobacteria	Myxococcales	Kofleriaceae	Kofleria
16S_rRNA::k131_246353:77-1459(+)	0	0	0	0.1874	0.3599	0	0.0959	0	0	0.2269	0	0	0	0.0055	0	0	0.0941	0	Bacteria	Bacillota	Bacilli	Caryophanales	Bacillaceae	unclassified_Bacillaceae
16S_rRNA::k131_246849:108-1635(+)	0	0	0	0	0	0	0	0	0	0.0348	0	0	0	0	0	0	0.2606	0	Bacteria	Actinomycetota	unclassified_Actinomycetota
16S_rRNA::k131_247429:0-1085(-)	0	0	0	0.3596	0	0	0	0.2172	0	0.0021	0.0954	0	0	0	0	0	0	0	Bacteria	unclassified_Bacteria
16S_rRNA::k131_248114:0-1134(-)	0	0	0.1935	0.224	0	1	0	0	0	0.0404	0.0153	0	0	0	0	0.2485	1.0968	0.1293	Bacteria	Actinomycetota	Thermoleophilia	Solirubrobacterales	unclassified_Solirubrobacterales
16S_rRNA::k131_249070:135-1243(+)	0.4079	0	0	0	0	0	0	0	0	0.1864	0	0	0	0	0	0	0	0	Bacteria	Pseudomonadota	Alphaproteobacteria	Caulobacterales	Caulobacteraceae	unclassified_Caulobacteraceae
16S_rRNA::k131_249640:1-1124(+)	0	0.3976	0	0	0	0	0	0	0	1.9446	0	0	0	0.4693	0.2334	0.1358	0	0	Bacteria	Pseudomonadota	Deltaproteobacteria	Myxococcales	Myxococcaceae	unclassified_Myxococcaceae
16S_rRNA::k131_249910:106-1591(+)	0	0	0	0	0	0	0	0	0	0.1429	0	0	0.2074	0.2373	0	0	0	0	Bacteria	Pseudomonadota	Alphaproteobacteria	Rhodospirillales	unclassified_Rhodospirillales
16S_rRNA::k131_250477:0-920(-)	0.4573	0.2781	0	0	0	0	0	0	0	1.8073	0	0	0	0	0	0	0	0	Bacteria	Acidobacteriota	unclassified_Acidobacteriota
16S_rRNA::k131_251028:112-1590(+)	0	0	0	0	0	0	0	0	0	0.1171	0	0	0	0	0	0	0	0	Bacteria	Bacteroidota	unclassified_Bacteroidota
16S_rRNA::k131_252241:0-1050(-)	0	0	0	0	0	0	0	0	0	0.0068	0	0	0	0	0	0	0.0699	0	Bacteria	Pseudomonadota	Alphaproteobacteria	Hyphomicrobiales	unclassified_Hyphomicrobiales
16S_rRNA::k131_253195:1-1007(-)	0	0.1233	0	0	0	0	0	0	0	0.1039	0	0	0	0	0	0	0	1	Bacteria	Pseudomonadota	Alphaproteobacteria	Hyphomicrobiales	unclassified_Hyphomicrobiales
16S_rRNA::k131_25413:16-1243(+)	0	0	0	0	0	0	0	0	0	0.0038	0	0	0.1423	0	0	0	0	0	Bacteria	Chloroflexota	Caldilineae	Caldilineales	Caldilineaceae	Litorilinea
16S_rRNA::k131_25480:0-1304(-)	0	0	0	0	0	0	0	0	0	0.0009	0	0.1878	0	0	0	0	0	0	Bacteria	Gemmatimonadota	Gemmatimonadia	Gemmatimonadales	Gemmatimonadaceae	unclassified_Gemmatimonadaceae
16S_rRNA::k131_255693:75-1281(-)	0	0	0	0	0	0	0	0	0	0.2069	0	0	0	0	0	0	0	0	Bacteria	Planctomycetota	Phycisphaerae	Tepidisphaerales	Tepidisphaeraceae	Tepidisphaera
16S_rRNA::k131_258441:3-1451(-)	0	0	0	0	0	0	0	0	0	0.1337	0.1373	0	0	0	0.5055	0	0	0	Bacteria	unclassified_Bacteria
16S_rRNA::k131_258509:42-1339(+)	0	0	0	0	0	0	0	0	0.1047	0	0	0	0	0	0	0	0	0	Bacteria	Verrucomicrobiota	Spartobacteria	unclassified_Spartobacteria
16S_rRNA::k131_259292:726-2195(-)	0	0	0	0	0	0	0	0	0	0	0	0	0	0	0	0	0	0	Bacteria	unclassified_Bacteria
16S_rRNA::k131_260306:359-1898(-)	0	0	0	1.3367	0	0	0.2531	0.4195	0	0.2268	0	0	0.344	0	0.1652	0	0	0	Bacteria	Pseudomonadota	Betaproteobacteria	unclassified_Betaproteobacteria
16S_rRNA::k131_260557:0-1198(-)	0	0	0	0	0	0	0	0	0	0.005	0	0	0	0	0	0	0	0	Bacteria	Pseudomonadota	Deltaproteobacteria	Myxococcales	Kofleriaceae	Kofleria
16S_rRNA::k131_260985:2-1358(+)	0	0	0	0	0	0	0	0	0	0	0	0	0	0	0	0	0	0	Bacteria	Thermomicrobiota	Thermomicrobia	Sphaerobacterales	Sphaerobacteraceae	unclassified_Sphaerobacteraceae
16S_rRNA::k131_261156:71-1225(-)	0	0	0	0	0	0	0	0	0	0	0	0	0	0	0	0	0	0	Bacteria	Acidobacteriota	Acidobacteria_Gp2	unclassified_Acidobacteria_Gp2
16S_rRNA::k131_26153:2-1265(+)	0	0.5219	0	0.4459	0	0.1494	0.0632	0	0	0.7016	0	0	0	0	0	0	0.1427	0	Bacteria	Bacillota	Bacilli	Caryophanales	unclassified_Caryophanales
16S_rRNA::k131_261698:350-1588(-)	0	0.4179	0	0	0	0	0	0	0	0.2984	0	0	0	0	0	0.2585	1.114	1.3799	Bacteria	Pseudomonadota	Alphaproteobacteria	Hyphomicrobiales	Hyphomicrobiaceae	Pedomicrobium
16S_rRNA::k131_262253:1-1152(+)	0	0	0	0.205	1	0	0	0.3495	0	0.095	0	0	0	0	0	0	0	0	Bacteria	unclassified_Bacteria
16S_rRNA::k131_262334:747-2259(-)	0	0	0.0707	0	0	0	0	0	0	0.0455	0.0289	0.4171	0	0	0.3708	0	0	0	Bacteria	unclassified_Bacteria
16S_rRNA::k131_263157:1-1292(-)	0	0	0.143	0	0	0	0	0	0	0	0.011	0	0	0	0	0	0	0	Bacteria	Pseudomonadota	Deltaproteobacteria	Myxococcales	unclassified_Myxococcales
16S_rRNA::k131_263349:0-1489(+)	0	0	0	0	0	0	0	0	0	0.0417	0	0	0	0	0	0	0	0	Bacteria	Acidobacteriota	Acidobacteria_Gp2	unclassified_Acidobacteria_Gp2
16S_rRNA::k131_263531:0-1175(-)	0	0	0	0	0	0.3431	0.0334	0	0	0	0	0	0	0	0	0	0	0	Bacteria	Verrucomicrobiota	Subdivision3	unclassified_Subdivision3
16S_rRNA::k131_263546:84-1404(-)	0.2831	0	0	0	0	0	0.3324	0	0	0	0.4026	0	0	0.2163	0	0	0	0	Bacteria	Verrucomicrobiota	Opitutia	Opitutales	Opitutaceae	Opitutus
16S_rRNA::k131_263932:1-1273(-)	0	0	0	0	0	0	0	0	0	0.0686	0.3073	1	0.508	0.1318	0.7505	0	0	0	Bacteria	Pseudomonadota	Deltaproteobacteria	Myxococcales	unclassified_Myxococcales
16S_rRNA::k131_264460:108-1630(+)	0	0.2846	0	0	0.1457	0.4106	0	0	0	0.0037	0	0	0	0	0	0	0	0	Bacteria	Actinomycetota	Acidimicrobiia	Acidimicrobiales	Iamiaceae	unclassified_Iamiaceae
16S_rRNA::k131_264765:1-1166(-)	0	0.2611	0	0	0	0.3577	0.095	0.1713	0	0.1164	0	0.3871	0.6142	1.5492	0.0979	0	0.2025	0	Bacteria	Pseudomonadota	Betaproteobacteria	unclassified_Betaproteobacteria
16S_rRNA::k131_264865:187-1336(-)	0	0	0	0	0	0	0	0	0	0.0521	0	0	0	0	0	0	0	0	Bacteria	unclassified_Bacteria
16S_rRNA::k131_265384:283-1764(-)	0	0	0	0	0	0	0	0	0	0	0	0	0.23	0.3459	0.3102	0	0	0	Bacteria	unclassified_Bacteria
16S_rRNA::k131_266559:42-1457(+)	0	0	0	0	0.4748	0.256	0.2188	0	0	0.0016	0.638	0.4161	0.7172	0.8146	0.3163	0	0	0	Bacteria	Pseudomonadota	Betaproteobacteria	Nitrosomonadales	Usitatibacteraceae	Usitatibacter
16S_rRNA::k131_266829:7-1236(-)	0	0	0	0	0	0	0.2574	0	0	7.6733	0	0	0	0	0	0	0.0397	0	Bacteria	Bacteroidota	Chitinophagia	Chitinophagales	Chitinophagaceae	Terrimonas
16S_rRNA::k131_26705:68-1519(-)	0	0	0	0	0.04	0	0	0	0	0.0127	0	0	0.0312	0	0.4042	0.228	0	0	Bacteria	Pseudomonadota	Deltaproteobacteria	Myxococcales	Polyangiaceae	unclassified_Polyangiaceae
16S_rRNA::k131_267113:69-1379(-)	0	0	0	0	0	0	0	0	0	0.0018	0	0	0	0	0	0	0	0	Bacteria	Thermomicrobiota	Thermomicrobia	Sphaerobacterales	Sphaerobacteraceae	Nitrolancea
16S_rRNA::k131_267593:0-1063(+)	0.2966	0.2462	0.3726	0	0.0183	0.0228	0.0012	0.4782	0.659	1.0956	0.0728	0	0.2562	0	0	0.2872	0.9899	0.0141	Bacteria	Actinomycetota	Actinobacteria	Micrococcales	Micrococcaceae	unclassified_Micrococcaceae
16S_rRNA::k131_267599:0-1139(+)	0	0	0	0.1375	0	0	0	0	0	0.2944	0	0.0698	0	0	0	0	0	0	Bacteria	Planctomycetota	Planctomycetia	unclassified_Planctomycetia
16S_rRNA::k131_267794:1207-2743(-)	0	0	0	1.7467	0.2649	2.6842	0.5332	2.3869	0	0.0007	0	0	0	0	0	0	0.0045	0	Bacteria	Pseudomonadota	Betaproteobacteria	Burkholderiales	Burkholderiaceae	unclassified_Burkholderiaceae
16S_rRNA::k131_267941:131-1608(+)	0	0	0	1.4404	0	3.8814	0	2.6049	0	0	0	0	0	0.0943	0	0	0.0016	0	Bacteria	Pseudomonadota	Betaproteobacteria	Burkholderiales	Burkholderiaceae	Chitinasiproducens
16S_rRNA::k131_268119:0-1171(+)	0	0	0	0	0	0	0	0	0	0.1769	0	1	0	0	0	0	0	0	Bacteria	Chlamydiota	Chlamydiia	Chlamydiales	Parachlamydiaceae	Parachlamydia
16S_rRNA::k131_26834:131-1274(+)	0	0	0	0	0	0	0	0	0	0	0	0	0	0	0	0	0	0	Bacteria	Bacteroidota	unclassified_Bacteroidota
16S_rRNA::k131_269430:0-1110(+)	0	0	0	0	0	0	0.1201	0	0.4875	18.4529	0	0	0.3011	0	0	0	0.6797	0.1861	Bacteria	Actinomycetota	Thermoleophilia	Gaiellales	Gaiellaceae	Gaiella
16S_rRNA::k131_270063:74-1250(+)	0	0	0	0	0	0	0	0	0	0.3032	0	0	0	0	0	0	0	0	Bacteria	Verrucomicrobiota	Subdivision3	unclassified_Subdivision3
16S_rRNA::k131_270310:0-1281(+)	0.7543	0.225	0	0	0.3013	0	0.0623	0	0	2.1988	0	0.0927	0	0	0	0	0	0	Bacteria	Acidobacteriota	Acidobacteria_Gp4	unclassified_Acidobacteria_Gp4
16S_rRNA::k131_270450:0-1001(-)	0	0	0	0	0	0	0	0	0	0	0	0	0	0	0	0	0	0	Bacteria	Bacteroidota	unclassified_Bacteroidota
16S_rRNA::k131_271158:1-1027(-)	0	0	0	0	0	0	0	0.3744	0	0.0083	0.0904	0	0.2417	1.479	1	0	0	0	Bacteria	Pseudomonadota	Alphaproteobacteria	Hyphomicrobiales	unclassified_Hyphomicrobiales
16S_rRNA::k131_271608:0-1051(+)	0	0	0.2177	0	0	0	0	0	0	0.0213	0	0	0	0	0	0	0	0	Bacteria	Planctomycetota	Planctomycetia	Pirellulales	unclassified_Pirellulales
16S_rRNA::k131_273187:0-1059(-)	0	0.462	0	0.177	0.1658	0	0.0736	1	0.3138	0.3876	1	0	0	0.1143	0	0	0	0.3897	Bacteria	Pseudomonadota	Alphaproteobacteria	Hyphomicrobiales	unclassified_Hyphomicrobiales
16S_rRNA::k131_273222:2-1277(+)	0.4482	0.4002	0	0.3271	0	0.2707	0.1978	0.1244	0	0.5809	0.6491	0.2241	1.1216	1.2971	0.4599	0	0	0	Bacteria	Gemmatimonadota	Gemmatimonadia	Gemmatimonadales	Gemmatimonadaceae	Roseisolibacter
16S_rRNA::k131_275037:0-1243(+)	0	0	0	0	0	0	0	0	0.346	1.1137	0	0	0.0667	0	0	0.4855	0	0	Bacteria	Actinomycetota	Actinobacteria	Streptosporangiales	Streptosporangiaceae	Streptosporangium
16S_rRNA::k131_276:1-1381(+)	0	0	0	0	0	0	0	0	0	0	0	0	0	0	0	0	0	0	Bacteria	Bacteroidota	unclassified_Bacteroidota
16S_rRNA::k131_276385:1-1227(+)	0	0	0	0.2377	0	0	0	0	0	0.0409	0	0.2243	0	0	0.1401	0	0	0	Bacteria	Verrucomicrobiota	Opitutia	Opitutales	Opitutaceae	unclassified_Opitutaceae
16S_rRNA::k131_276421:0-1257(-)	0.4287	0.1317	0	0	0	0.1763	0	0	0	0.0772	0.2121	0	0	0	0	0	0	0	Bacteria	Actinomycetota	Acidimicrobiia	Acidimicrobiales	unclassified_Acidimicrobiales
16S_rRNA::k131_276850:1-1187(-)	0	0	0	0	0	0.0163	0	0	0	0	0	0	0	0	0	0	0	0	Bacteria	Pseudomonadota	Deltaproteobacteria	Myxococcales	unclassified_Myxococcales
16S_rRNA::k131_277065:0-1150(+)	0	0	0	0	0	0	0	0	0	1.0799	0	0	0	0	0	0	0	0	Bacteria	Bacillota	Bacilli	Caryophanales	Paenibacillaceae	unclassified_Paenibacillaceae
16S_rRNA::k131_277071:1-1248(-)	0.1735	0.3385	0	0.5517	0	0.2432	0.4469	0.6316	0	0.0028	0.4119	0.3346	1.9747	0.9199	0.3906	0	0	0	Bacteria	Pseudomonadota	Betaproteobacteria	unclassified_Betaproteobacteria
16S_rRNA::k131_277112:26-1133(-)	0	0	0	0	0	0	0	0.1687	1	0.1288	0	0	0	0	0	0	0.5612	0	Bacteria	Planctomycetota	Planctomycetia	Gemmatales	Gemmataceae	unclassified_Gemmataceae
16S_rRNA::k131_277440:1-1261(-)	0	0.2513	0	0	0.2583	0	0	0.4133	0	0.0037	0	0	0	0	0	0	0	0	Bacteria	Actinomycetota	Acidimicrobiia	Acidimicrobiales	Iamiaceae	unclassified_Iamiaceae
16S_rRNA::k131_278633:73-1193(-)	0.3318	0.2483	0	0.2284	1	1.339	0	0.7736	0	0.2002	0	0	1.02	0.4943	0.1486	0	0.2879	0	Bacteria	Pseudomonadota	Alphaproteobacteria	unclassified_Alphaproteobacteria
16S_rRNA::k131_278727:1-1269(+)	0.4492	0.3688	0.2061	0	0	1	0	0.2209	0.1515	0.6453	0.1714	0	0.2728	0	0	0.2818	0.6104	0.498	Bacteria	unclassified_Bacteria
16S_rRNA::k131_279152:0-1225(-)	0	0	0	0	0	0	0	0	0	0.0268	0	0	0	0	0	0	0	0	Bacteria	Pseudomonadota	Deltaproteobacteria	Myxococcales	unclassified_Myxococcales
16S_rRNA::k131_279216:183-1327(+)	0	0.1635	0.113	0.0232	0.2787	0	0	0	0	0.5642	1	1	0.4315	1	1	0	0	0	Bacteria	Pseudomonadota	Betaproteobacteria	unclassified_Betaproteobacteria
16S_rRNA::k131_279952:3428-4913(+)	0	0	0	0	0	0	0	0	0	0.8443	0	0	0	0	0	0	0	0	Bacteria	Verrucomicrobiota	Spartobacteria	unclassified_Spartobacteria
16S_rRNA::k131_2800:82-1209(-)	0	0	0	0	0	0	0	0	0	0	0	0	0	0	0	0	0	0	Bacteria	Actinomycetota	unclassified_Actinomycetota
16S_rRNA::k131_280038:1-1270(-)	0.363	0.4679	0	0	0	0	0	0	0	0.0018	0	0.4636	0.2916	0.1771	0.3234	0.6291	0.2447	0	Bacteria	Planctomycetota	Planctomycetia	Gemmatales	Gemmataceae	unclassified_Gemmataceae
16S_rRNA::k131_2830:592-1749(+)	0.226	0.2424	0	1	0.703	0.1729	1	0	0	0.2556	0.4353	0.0517	0.3713	0.8818	0	0	0	0	Bacteria	unclassified_Bacteria
16S_rRNA::k131_283038:2-1352(+)	0	0	0	0.3327	0.3537	0	0	0	0	0	0	0	0	0	0	0	0	0	Archaea	Euryarchaeota	Thermoplasmata	unclassified_Thermoplasmata
16S_rRNA::k131_284084:1-1050(+)	0.3133	0.0242	0	0	0.1327	0.0752	0.1865	0.1478	0	0.1515	0	0	0	0.0011	0	0.1044	0.2721	0	Bacteria	Planctomycetota	Planctomycetia	Pirellulales	Lacipirellulaceae	unclassified_Lacipirellulaceae
16S_rRNA::k131_284193:281-1661(-)	0	0	0	0	0	0	0	0	0	0.0679	0	0	0	0	1	0	0	0	Bacteria	Chloroflexota	Chloroflexia	Kallotenuales	Kallotenuaceae	Kallotenue
16S_rRNA::k131_28442:83-1606(+)	0	0.3086	0.1763	0	0	0	0	0	0	0.4451	1.2153	0.5199	0.0609	0.2523	1	0	0.0224	0	Bacteria	Actinomycetota	Acidimicrobiia	Acidimicrobiales	Ilumatobacteraceae	Desertimonas
16S_rRNA::k131_285517:114-1475(-)	0	0	0.2737	0	0	0	0	0	0.335	0.1268	0	0	0	0	0	0	0.2767	0	Bacteria	Actinomycetota	Acidimicrobiia	Acidimicrobiales	Iamiaceae	Rhabdothermincola
16S_rRNA::k131_28599:115-1505(+)	0.7938	0.3826	0.2036	0	0	0.2342	0	0	0	0.0936	0	0	0	0	0	0	0	0	Bacteria	Acidobacteriota	Acidobacteria_Gp7	unclassified_Acidobacteria_Gp7
16S_rRNA::k131_287741:502-2030(-)	0.0024	0.0885	0.0638	0.1766	0.1379	0.3996	0	0.1636	0	0.0478	0.0274	0	0.2243	0	0	0	0	0	Bacteria	Bacteroidota	unclassified_Bacteroidota
16S_rRNA::k131_288628:337-1539(-)	0	0	0.2776	0	0	0	0	0	0.446	0.0331	0	0	0	0	0	0.552	0.7107	0.5596	Bacteria	Actinomycetota	Actinobacteria	unclassified_Actinobacteria
16S_rRNA::k131_290064:129-1390(-)	0.3207	2.0282	0	0	0.137	0	0	0	0	0.0018	0	0.3108	0	0.4687	1.2762	0	0	0	Bacteria	Chloroflexota	unclassified_Chloroflexota
16S_rRNA::k131_290127:0-1201(+)	0.063	0	0	0	0	1	0	0	0	0	0	0	0	0	0	0	0	0	Bacteria	Bacteroidota	Flavobacteriia	Flavobacteriales	Flavobacteriaceae	Flavobacterium
16S_rRNA::k131_290398:173-1377(-)	0.3013	0	0	0	0	0	0	0	0	0	0	0	0	0	0	0	0	0	Bacteria	unclassified_Bacteria
16S_rRNA::k131_291158:435-1969(-)	0	0	0	0	0	0	0	0	0	0.0075	0	0	0	0	0	0	0.4253	0.3888	Bacteria	Pseudomonadota	Gammaproteobacteria	Gammaproteobacteria_incertae_sedis	unclassified_Gammaproteobacteria_incertae_sedis	Acidibacter
16S_rRNA::k131_293192:1-1138(-)	0.2901	0.2984	0	0	0.2365	0	0	0	0	0.0393	0	0	0	1	1	0	0	0	Bacteria	Gemmatimonadota	unclassified_Gemmatimonadota
16S_rRNA::k131_293821:1-1208(+)	0	0	0	0.1321	0	0	0	0	0	0.024	0	0	0	0	0	0	0	0	Bacteria	Actinomycetota	Acidimicrobiia	Acidimicrobiales	Ilumatobacteraceae	Desertimonas
16S_rRNA::k131_294228:443-1586(+)	0	0	0	0	0	0	0	0.0558	0	0.001	0	0	0	0	0	0	0	0	Bacteria	Bacteroidota	unclassified_Bacteroidota
16S_rRNA::k131_295430:113-1224(+)	0	0	0	0	0.0349	0	0	0	0	0.0011	0.1057	0	0	0	0	0	0	0	Bacteria	Pseudomonadota	Alphaproteobacteria	unclassified_Alphaproteobacteria
16S_rRNA::k131_295638:74-1378(+)	0.2149	0.36	0	0	0	0	0	0	0	0.0467	0	0	0	0	1	0	0	0	Bacteria	Chloroflexota	unclassified_Chloroflexota
16S_rRNA::k131_296098:1026-2382(+)	0.3633	0	0	0	0	0.3482	0	0	0	0.0009	0.4149	0	0	0.3294	0	0	0	0	Bacteria	Gemmatimonadota	Gemmatimonadia	Gemmatimonadales	Gemmatimonadaceae	unclassified_Gemmatimonadaceae
16S_rRNA::k131_29624:2-1291(-)	0	0	0	0	0	0	0	0	1	0	0	0.0555	0	0	0	0	0	0	Bacteria	unclassified_Bacteria
16S_rRNA::k131_296367:3649-5186(-)	0	0.06	0.3964	3.5132	3.6873	2.3054	3.3031	1.8011	0	0.0268	0.2154	0	0	0.1557	0.4166	0.223	0.3673	0	Bacteria	unclassified_Bacteria
16S_rRNA::k131_29647:2-1138(+)	0.7602	1	0	0	0	0	0	0	0	0.001	0	0	0	0	0	0	0	0	Bacteria	Pseudomonadota	Gammaproteobacteria	Gammaproteobacteria_incertae_sedis	unclassified_Gammaproteobacteria_incertae_sedis	Acidibacter
16S_rRNA::k131_296598:94-1293(-)	0	0.3026	0	0	0	0	0	0	0	0.002	0	0	0	0	0	0	0	0.222	Bacteria	Pseudomonadota	Deltaproteobacteria	Myxococcales	unclassified_Myxococcales
16S_rRNA::k131_297279:5765-7316(+)	0	0	0	0	0	0	0.1977	0	0	0.0015	0	0	0	0.2719	0	0.4581	0	0	Bacteria	Acidobacteriota	Acidobacteria_Gp10	unclassified_Acidobacteria_Gp10
16S_rRNA::k131_297337:0-1025(-)	0	0	0	0	0	0	0	0	0	0.7126	0	0	0	0	0	0.352	0.2506	0	Bacteria	Pseudomonadota	Alphaproteobacteria	Rhodospirillales	Acetobacteraceae	unclassified_Acetobacteraceae
16S_rRNA::k131_297866:0-1288(-)	0	0	0	0	0	0	0	0	0	0	0	0	0	0	0	0	0	1	Bacteria	unclassified_Bacteria
16S_rRNA::k131_298046:313-1565(-)	1.6697	1.3032	1.4188	1.277	0.6146	1.3794	1.5942	0.9654	1.6527	1.5346	1.9334	1	2.0953	1.0733	1.2876	2.5728	3.4497	2.6906	Bacteria	Pseudomonadota	Alphaproteobacteria	Hyphomicrobiales	Bradyrhizobiaceae	unclassified_Bradyrhizobiaceae
16S_rRNA::k131_299168:1-1030(+)	0	0	0	0	0	0	0	0	0	0.3895	0	0	0	0	0	0	0	0.4103	Bacteria	Bacillota	Bacilli	Caryophanales	Paenibacillaceae	unclassified_Paenibacillaceae
16S_rRNA::k131_299189:34-1545(+)	0	0.2136	0	0	0	0	0	0.2213	0	0.5652	0	0	0	0.0214	0	0	0	0.2026	Bacteria	Thermomicrobiota	Thermomicrobia	Sphaerobacterales	Sphaerobacteraceae	unclassified_Sphaerobacteraceae
16S_rRNA::k131_299446:3538-4940(-)	0.2751	0.3052	0.3629	0.5217	0.7976	2.9558	0.4575	0.5083	0.085	1.03	0.0599	0	0.4275	0	0.1692	0.9549	0.394	1	Bacteria	Pseudomonadota	Alphaproteobacteria	Hyphomicrobiales	Bradyrhizobiaceae	unclassified_Bradyrhizobiaceae
16S_rRNA::k131_299610:106-1258(+)	0.4601	0.5523	0.4911	1	0.1589	0.2876	0	0	0	0.1534	0	0	0	0	0	0	0	0	Bacteria	Acidobacteriota	Acidobacteria_Gp7	unclassified_Acidobacteria_Gp7
16S_rRNA::k131_299976:7-1476(+)	0	0	0	0	0.2125	0.3117	0	0.2353	0	0	0	0	0	0	0	0	0	0	Archaea	Euryarchaeota	Thermoplasmata	unclassified_Thermoplasmata
16S_rRNA::k131_300507:86-1302(+)	0	0	0	0	0	0	0	0	0	0.1289	0	0	0.1128	0	0	0	0	0	Bacteria	unclassified_Bacteria
16S_rRNA::k131_301568:227-1510(+)	0	0	0	0	0	0	0	0	0	0	0	0	0	1	0	0	0	0	Bacteria	Verrucomicrobiota	Spartobacteria	unclassified_Spartobacteria
16S_rRNA::k131_30201:0-1154(+)	0	0	0	0	0	0	0	0.1843	0	0.2926	0	0	0	0.333	0	0	0	0.2527	Bacteria	Acidobacteriota	unclassified_Acidobacteriota
16S_rRNA::k131_302243:155-1381(-)	0.1419	1	0	0	0	0.1648	0.3838	0.2104	0.1138	0.115	0	0	0	0	0	0.2383	0.4029	0	Bacteria	Actinomycetota	Actinobacteria	Streptomycetales	Streptomycetaceae	Streptomyces
16S_rRNA::k131_303008:1153-2639(-)	0	0.3989	0.2614	2.0818	3.762	1	1.6232	0.0896	0.5215	1.2429	0.3317	0	0	0.2724	0.3922	1.2538	0.2657	1.431	Bacteria	Pseudomonadota	Alphaproteobacteria	Hyphomicrobiales	Bradyrhizobiaceae	Bradyrhizobium
16S_rRNA::k131_303390:120-1550(-)	0	0	0	0.1818	0	0	0	0	0	0	0	0	0	0	0	0	0	0	Bacteria	Bacteroidota	unclassified_Bacteroidota
16S_rRNA::k131_303541:1-1120(-)	0.1712	0.0918	0	0.1789	0	1	0	0.0866	0	0.0141	0	0.2841	0	0	0	0	0	0.4717	Bacteria	unclassified_Bacteria
16S_rRNA::k131_305148:40-1350(+)	0	0	0	0	0	0.3393	0.3198	0	0	0.0009	0	0	0.0535	0	0	0	0	0	Bacteria	Actinomycetota	Acidimicrobiia	Acidimicrobiales	unclassified_Acidimicrobiales
16S_rRNA::k131_305151:0-1003(-)	0	0	0	0	0	0	0	0	0	0.0081	0	0	0	1.5165	0	0	0	0	Bacteria	Bacteroidota	unclassified_Bacteroidota
16S_rRNA::k131_305973:686-2241(-)	0.4802	0.1957	0	0	0	0.3807	0	0	0	0.0007	0	0	0	0	0	0	0	0	Bacteria	Acidobacteriota	Blastocatellia	Blastocatellales	Arenimicrobiaceae	Arenimicrobium
16S_rRNA::k131_30626:13-1477(+)	0.2535	0	0	0	0	0	0	0	0	0	0	0	0.1668	1	0.2672	0	0	0	Bacteria	Verrucomicrobiota	Opitutia	Opitutales	Opitutaceae	unclassified_Opitutaceae
16S_rRNA::k131_30653:0-1258(-)	0	0	0	0	0	0.1472	0	0	0	0	0	0	0	0	0	0	0	0	Bacteria	Acidobacteriota	Acidobacteria_Gp10	unclassified_Acidobacteria_Gp10
16S_rRNA::k131_306791:115-1360(-)	2.0143	2.4372	0	0	1	1.3524	0.3645	0.2182	0	0.3051	2.572	0.4491	2.6225	0.3796	0.389	0	0.3436	0	Bacteria	Verrucomicrobiota	Spartobacteria	unclassified_Spartobacteria
16S_rRNA::k131_307335:57-1576(+)	0.0409	0	0	0	0.151	0	0	0	1	0.5506	0	0	0.2158	1	0	0	0	0	Bacteria	Actinomycetota	Acidimicrobiia	Acidimicrobiales	Ilumatobacteraceae	Ilumatobacter
16S_rRNA::k131_308162:52-1279(-)	0	0	0	0	0.0342	0.3135	0.2229	0	0	0.0165	0	0.333	0.1998	0	0.2965	0	0	0	Bacteria	Pseudomonadota	Gammaproteobacteria	Xanthomonadales	Xanthomonadaceae	unclassified_Xanthomonadaceae
16S_rRNA::k131_308642:254-1737(+)	0	0	0	0	0	0	0	0	0	0.2489	0	0.1117	0.1902	0	0	0	0	0	Bacteria	Pseudomonadota	Alphaproteobacteria	Rhodospirillales	unclassified_Rhodospirillales
16S_rRNA::k131_309264:281-1546(+)	0	0	0	0	0	0	0	0	0	0.1204	0	0	0	0	0	0	0	0	Bacteria	Pseudomonadota	Gammaproteobacteria	unclassified_Gammaproteobacteria
16S_rRNA::k131_309352:15-1016(-)	0.3945	0	0	0	0	0	0	0	0	0.3029	0	0	0	0	0	0.3187	0	0	Bacteria	Pseudomonadota	Alphaproteobacteria	Rhodospirillales	Azospirillaceae	Deserticella
16S_rRNA::k131_310954:243-1467(+)	0	0	0	0	0	0	0	0	0	0	0	0	0.1288	0	0	0	0	0	Bacteria	Pseudomonadota	Gammaproteobacteria	Nevskiales	Steroidobacteraceae	unclassified_Steroidobacteraceae
16S_rRNA::k131_311358:77-1314(+)	0	0	0	0	0	0.3238	0	0	0	0.0047	0	0	0	0	0	0	0	0	Bacteria	unclassified_Bacteria
16S_rRNA::k131_312713:69-1276(-)	0.1378	0.1985	0	0	0	0	0	0	0.3695	0.2103	0.4344	0	0.1778	0.3717	0	0.2339	1	0	Bacteria	Pseudomonadota	Betaproteobacteria	unclassified_Betaproteobacteria
16S_rRNA::k131_314103:102-1232(-)	0	0	0	0	0	0	0	0.0021	0	0.1282	0	0	0	0	0	0	0	0	Bacteria	Actinomycetota	unclassified_Actinomycetota
16S_rRNA::k131_314700:1-1001(-)	0	0	0	0	0	0	0	0	0	0.3386	0	0	0	0	0	0	0	0	Bacteria	Pseudomonadota	Alphaproteobacteria	Caulobacterales	Caulobacteraceae	unclassified_Caulobacteraceae
16S_rRNA::k131_314939:1-1118(-)	0	0	0	0	0	0	1	0	0	0.4963	0.4413	0	0.1254	0	0.2958	0	0	0	Bacteria	Verrucomicrobiota	Subdivision3	unclassified_Subdivision3
16S_rRNA::k131_315773:0-1181(+)	0.148	0	0	0	0	0.0669	0	0	0	0.3079	0	0	0	0.0397	0	0	0.3248	0.0347	Bacteria	Pseudomonadota	Alphaproteobacteria	Sphingomonadales	unclassified_Sphingomonadales
16S_rRNA::k131_315812:0-1013(+)	0.5545	0.3719	0.0645	0.6107	0.4377	0.5005	0.3542	0	0	0.9302	0	0	0	0	0	0.1639	0	1	Bacteria	Pseudomonadota	Alphaproteobacteria	Sphingomonadales	Sphingomonadaceae	Sphingomonas
16S_rRNA::k131_316386:237-1531(-)	0.3956	0.0497	0	0.3845	0	0.3568	0	0.2493	0	0.0062	0	0	0	0	0	0	0	0	Bacteria	Pseudomonadota	Alphaproteobacteria	Sphingomonadales	Sphingosinicellaceae	Sphingosinicella
16S_rRNA::k131_316740:0-1206(+)	0.1788	0.2911	0.0329	0	0	0	0.1314	0.0845	0	0.232	0	0	0	0	0	0	0	0.281	Bacteria	Pseudomonadota	Deltaproteobacteria	Myxococcales	unclassified_Myxococcales
16S_rRNA::k131_318590:18-1555(+)	0	0	0	0	0	0	0	0	0	0.0052	0	0	0.3417	0	0.0169	0	0	0	Bacteria	Planctomycetota	Planctomycetia	unclassified_Planctomycetia
16S_rRNA::k131_319035:1-1232(-)	0.0483	0	0	0	0	0	0	0	0	0.1455	0	0	0	0	0	0	0	0	Bacteria	Gemmatimonadota	Gemmatimonadia	Gemmatimonadales	Gemmatimonadaceae	unclassified_Gemmatimonadaceae
16S_rRNA::k131_319873:9-1209(-)	0	0	0	0	0	0	0	0.1991	0	0.0009	0	0	0	0	0	0	0	0	Bacteria	Bacteroidota	Sphingobacteriia	Sphingobacteriales	Sphingobacteriaceae	Daejeonella
16S_rRNA::k131_320103:193-1727(-)	0.1101	1.5334	0	0	0	0	0	0	0	0.2769	0	0	0	0	0	0	0	0	Bacteria	Acidobacteriota	Acidobacteria_Gp7	unclassified_Acidobacteria_Gp7
16S_rRNA::k131_320133:214-1634(+)	0	0	0.2168	0	0	0	0	0	0.0131	0.1216	0.2585	0	0	0	0.381	0.1346	0.0068	0.3208	Bacteria	Actinomycetota	Actinobacteria	unclassified_Actinobacteria
16S_rRNA::k131_320142:0-1212(-)	0.2433	0.8728	0	0.36	0.0056	0	0.1782	0.1485	0	0.4774	0	0	0	0	0	0	0.4718	0	Bacteria	Acidobacteriota	Acidobacteria_Gp7	unclassified_Acidobacteria_Gp7
16S_rRNA::k131_32025:79-1637(-)	0.3083	0	0	0	0	0	0	0	0	0.0645	0.4268	0.4371	0.1963	0.205	1	0	0	0	Bacteria	Verrucomicrobiota	unclassified_Verrucomicrobiota
16S_rRNA::k131_320871:73-1531(-)	0	0	0	0	0	0	0	0	0	0	0	0	0	0	0	1	0	0	Bacteria	unclassified_Bacteria
16S_rRNA::k131_3210:0-1061(+)	0	0	0	0	0	0	0.0427	0	0	0.0012	0	0	0	0	0	0	0	0	Bacteria	Pseudomonadota	Deltaproteobacteria	Myxococcales	unclassified_Myxococcales
16S_rRNA::k131_321275:337-1258(-)	0.613	0	0	0	0	0.0654	0	0	0.1066	0.4348	0.0588	0	0.1985	0	0	0.4721	0.2824	0.0538	Bacteria	Pseudomonadota	Alphaproteobacteria	Sphingomonadales	Sphingosinicellaceae	Sphingosinicella
16S_rRNA::k131_322608:4-1494(-)	0	0	0	0	0	0	0	0	0	0.0484	0	0	0	0	0	0.2203	0.1754	0	Bacteria	Pseudomonadota	Alphaproteobacteria	Rhodospirillales	Geminicoccaceae	Arboricoccus
16S_rRNA::k131_322869:208-1690(-)	0.2052	0	0	0	0	0	0	0	0	0.003	0	0.3527	0	0	0	0	0	0	Bacteria	Chloroflexota	unclassified_Chloroflexota
16S_rRNA::k131_325139:0-1346(-)	0	0.2552	0	0	0.3296	0	0.2552	0	0	0.0113	0	0	0	0	0.212	0	0	0	Bacteria	Pseudomonadota	Deltaproteobacteria	Myxococcales	Kofleriaceae	Kofleria
16S_rRNA::k131_327312:76-1611(+)	0	0.4328	0	0.1848	0	0	0.4001	0	0	0.557	0	0.1941	0.3201	0.2658	0.1172	0	0	0.4475	Bacteria	Pseudomonadota	Betaproteobacteria	unclassified_Betaproteobacteria
16S_rRNA::k131_328025:60-1331(+)	0	0	0	1	0.2093	0	0	0.2495	0	0.0009	0	1	0	0	0	0	0	0	Bacteria	unclassified_Bacteria
16S_rRNA::k131_328948:0-1161(+)	0	0	0.0298	0	0	0	0	0	0	0.7996	0	0	0	0	0	0	0	0	Bacteria	Actinomycetota	unclassified_Actinomycetota
16S_rRNA::k131_330602:234-1662(+)	0	1.2238	0	0	0	0	0	0	0	0.0008	0	0	0	0	0	0	0	0	Bacteria	Chloroflexota	unclassified_Chloroflexota
16S_rRNA::k131_3312:4-1305(+)	0	0	0	0	0	0.0573	0.2792	0	0	0.75	0.1648	0	0	0	0.4872	0	0.0479	0	Bacteria	Acidobacteriota	Acidobacteria_Gp10	unclassified_Acidobacteria_Gp10
16S_rRNA::k131_331630:746-2215(+)	0	0	0	0	0.2265	0.7285	0	0	0	0	0	0	0	0	0	0	0	0	Archaea	Euryarchaeota	Thermoplasmata	unclassified_Thermoplasmata
16S_rRNA::k131_332042:67-1383(-)	0	0	0	0	0	0	0	0	1.3224	0.0097	0	0	0	0	0	0	0	0	Bacteria	Acidobacteriota	Terriglobia	Terriglobales	Acidobacteriaceae	unclassified_Acidobacteriaceae
16S_rRNA::k131_332370:0-1025(+)	0	0	0	0	0	0	0	0	0.3345	0.0012	0	0	0	0	0	0	0	0	Bacteria	Acidobacteriota	Terriglobia	Terriglobales	Acidobacteriaceae	unclassified_Acidobacteriaceae
16S_rRNA::k131_333037:3-1223(-)	0	0	0	0	0	0	0	0.0714	0	0.0696	0	0	0	0	0	0	0	0	Bacteria	unclassified_Bacteria
16S_rRNA::k131_333281:3-1043(+)	1.6433	1.4993	0	0.4581	0.3898	0.8608	0.7809	1.4671	0	0.0175	0.3436	0	0	0	0	0	0	0.2213	Bacteria	Nitrospirota	Nitrospiria	Nitrospirales	Nitrospiraceae	Nitrospira
16S_rRNA::k131_333350:105-1566(+)	0	0	0	0	0	0.3432	0	0	0	0.0008	0	0	0	0	0	0	0	0	Bacteria	Acidobacteriota	Acidobacteria_Gp10	unclassified_Acidobacteria_Gp10
16S_rRNA::k131_334064:193-1379(-)	0	1.6773	0.4118	0.2892	0	1	0	0	0.4195	6.4351	0	0	0	0	0	0	0.1305	0.0713	Bacteria	Actinomycetota	Actinobacteria	Streptomycetales	Streptomycetaceae	Streptomyces
16S_rRNA::k131_335058:200-1668(-)	1.5563	0.4641	0	0.432	0.4929	1.7617	0.316	0.258	0	0	0	0	0	0	0	0	0	0	Archaea	Nitrososphaerota	Nitrososphaeria	Nitrososphaerales	Nitrososphaeraceae	Nitrososphaera
16S_rRNA::k131_335284:251-1391(+)	0	0	0	0	0	0	0	0	0	0.1747	0	0	0	0	0	0	0	0	Bacteria	Acidobacteriota	Acidobacteria_Gp7	unclassified_Acidobacteria_Gp7
16S_rRNA::k131_335547:196-1585(-)	0	0	0	0	0	0	0	0.2614	0	30.4509	0	0	0	0.2235	0	0	0.0016	0	Bacteria	Pseudomonadota	Gammaproteobacteria	Xanthomonadales	unclassified_Xanthomonadales
16S_rRNA::k131_33648:8-975(+)	0.1456	0	0	0	0	0.3502	0.329	1	0	0.5105	0.0998	0.1811	0	0	1.1311	0	0	0	Bacteria	Parcubacteria	unclassified_Parcubacteria			Parcubacteria_genera_incertae_sedis
16S_rRNA::k131_336744:0-1175(+)	0	0	0	0	0	0	0	0	0	0.389	0	0	0	0	0	0	0	0	Bacteria	Pseudomonadota	Deltaproteobacteria	Myxococcales	unclassified_Myxococcales
16S_rRNA::k131_3375:2877-4425(-)	0	0	0	0.7382	2.9116	1	1.9383	0	0	0.0981	0	0	0	0	0.5123	0	0.0501	0	Bacteria	Bacillota	Bacilli	Caryophanales	Bacillaceae	Metabacillus
16S_rRNA::k131_337886:140-1413(+)	0.0492	0	0	0.6828	0.2335	0.2118	0.2458	1.6636	0	0.0028	0	0.4932	0	0.0321	0.3027	0	0	0	Bacteria	Pseudomonadota	Betaproteobacteria	unclassified_Betaproteobacteria
16S_rRNA::k131_338345:139-1690(-)	0	0	0	0	0	0	0	0	0	0	0.3068	0	0	0	0	0	0	0	Bacteria	Verrucomicrobiota	unclassified_Verrucomicrobiota
16S_rRNA::k131_338392:622-2179(-)	0	0	0	0	0.3406	0	0	0	0	0	0	0	0	0	0	0	0	0	Bacteria	Verrucomicrobiota	Spartobacteria	unclassified_Spartobacteria
16S_rRNA::k131_33885:52-1164(+)	0.4979	0.2098	0.2031	0	0.1268	0	0.2158	0.1783	0	0.7978	1.3245	0.1962	0.3033	1.3187	1	0.3043	0.3148	0	Bacteria	Pseudomonadota	Alphaproteobacteria	Hyphomicrobiales	unclassified_Hyphomicrobiales
16S_rRNA::k131_339197:0-1352(-)	0	0	0	1.7903	0	0	0.2236	0.3626	0.4137	0.0009	0	0	0	0	0	0	0.0267	0.174	Bacteria	Actinomycetota	Actinobacteria	unclassified_Actinobacteria
16S_rRNA::k131_339580:0-1165(-)	0.1657	0.7817	0.0098	0	0.4409	0.3487	0	0	0	0.7279	1	0	0.3002	0.0972	0	0	0	0	Bacteria	Pseudomonadota	Alphaproteobacteria	Sphingomonadales	unclassified_Sphingomonadales
16S_rRNA::k131_340259:21-1427(+)	0	0	0	0	0	0	0	0	0	0.1922	0	0	0.1866	0	0	0	0	0	Bacteria	Pseudomonadota	Gammaproteobacteria	Nevskiales	Steroidobacteraceae	Steroidobacter
16S_rRNA::k131_3409:13-1063(+)	0	0	0	0	0	0	0	0	0	0	0	0	0	0	0	0	0	0	Bacteria	unclassified_Bacteria
16S_rRNA::k131_341149:317-1585(-)	0.1349	0	0	0	0.1476	0.5479	0.1682	0.3311	3.5609	0.1721	0	0.3443	0.2295	0.1233	0.314	0	1.2294	1.0824	Bacteria	Actinomycetota	Thermoleophilia	Gaiellales	Gaiellaceae	Gaiella
16S_rRNA::k131_341162:0-1016(+)	0.2803	0	0	0	0	0	0	0	0	0.0047	0	0	0	0	0	0	0	0.105	Bacteria	Pseudomonadota	Alphaproteobacteria	Rhodospirillales	unclassified_Rhodospirillales
16S_rRNA::k131_341215:22937-24464(+)	0	0	0	0.7362	0.6793	1.2876	2.3353	0	0	0.0008	0	0	0	0	0	0	0	0	Bacteria	Pseudomonadota	Betaproteobacteria	unclassified_Betaproteobacteria
16S_rRNA::k131_342025:513-1981(+)	0	0	0.3159	0.003	0	0	0	0	0	0	0	0	0	0	0	0	0	0	Archaea	Nitrososphaerota	Nitrososphaeria	Nitrososphaerales	Nitrososphaeraceae	Nitrososphaera
16S_rRNA::k131_343649:0-1003(-)	1	1	0.9469	0.1947	0.1062	1.4185	1	0.4647	3.0933	0.497	0	0	0.378	0.1439	0.2415	1.1315	2.5012	0.8515	Bacteria	Actinomycetota	Actinobacteria	unclassified_Actinobacteria
16S_rRNA::k131_343946:0-1064(-)	0.0832	0	0	0.2318	0	0.1476	0	0	0	0.314	0	0	0	0	1.6223	0	0	0	Bacteria	Pseudomonadota	Alphaproteobacteria	Hyphomicrobiales	unclassified_Hyphomicrobiales
16S_rRNA::k131_344660:355-1736(+)	0	0	0.023	0.6536	1.8773	0.9306	0	0.1525	0.2282	1.2636	0.0319	0	0.4196	0	0	0.0543	1.2107	0.1138	Bacteria	Actinomycetota	Actinobacteria	Propionibacteriales	Propionibacteriaceae	Cutibacterium
16S_rRNA::k131_344735:193-1753(+)	0	0	0	0	0	0	0	0	0	0	0	0	0	0	0	0	0	0	Bacteria	Pseudomonadota	Deltaproteobacteria	Myxococcales	unclassified_Myxococcales
16S_rRNA::k131_345101:0-1311(-)	0.1834	0.2396	0	0	0	0	0.728	0	0	0.0009	0	0	0	0.1544	0	0	0	0	Bacteria	Pseudomonadota	Deltaproteobacteria	Myxococcales	unclassified_Myxococcales
16S_rRNA::k131_34560:1-1158(+)	0	0	0	0	0	0	0	0	0	0.0029	0	0	0	0	0	0	0	0	Bacteria	Verrucomicrobiota	Opitutia	Opitutales	Opitutaceae	unclassified_Opitutaceae
16S_rRNA::k131_347003:41-1316(+)	0	0	0	0	0	0	0	0	0	0	0	0	1	0	0	0	0	0	Bacteria	Chloroflexota	Anaerolineae	unclassified_Anaerolineae
16S_rRNA::k131_347384:2-1476(+)	0.2835	0	0.2748	0.4229	0.21	0.1481	1.1582	0	0.6219	5.1728	0.5621	0.4598	0.144	0.405	0.2598	1	0.3853	0.6948	Bacteria	Pseudomonadota	Alphaproteobacteria	Hyphomicrobiales	Bradyrhizobiaceae	unclassified_Bradyrhizobiaceae
16S_rRNA::k131_349339:1-1166(-)	0.7481	0.839	0	0	0	0	0	0	0	0.001	0	0	0	0	0	0	0.0488	0	Bacteria	Acidobacteriota	Acidobacteria_Gp4	unclassified_Acidobacteria_Gp4
16S_rRNA::k131_3497:5-1310(+)	0.2212	0.3126	0.4106	0	0	0.2591	0	0	0	0.5581	0.2157	0	0	0	0	0.0849	0.3342	0	Bacteria	Planctomycetota	Phycisphaerae	Tepidisphaerales	Tepidisphaeraceae	Tepidisphaera
16S_rRNA::k131_349914:197-1752(-)	0	0	0	0	0.466	0	0	0	0	0.1365	0	0	0	0.3983	0	0	0.7707	0	Bacteria	Verrucomicrobiota	Spartobacteria	unclassified_Spartobacteria
16S_rRNA::k131_351349:1-1080(-)	0	0	0	0	0	0	0	0	0	0.0066	0	0	0	0	0.4663	0.4305	0	0	Bacteria	Thermomicrobiota	Thermomicrobia	Sphaerobacterales	Sphaerobacteraceae	unclassified_Sphaerobacteraceae
16S_rRNA::k131_351399:622-2167(-)	0	0	0	0.3413	0.8413	0.2637	0.2327	0.0049	0	0.0599	0	0	0	0	0	0	0	0	Bacteria	Verrucomicrobiota	Spartobacteria	unclassified_Spartobacteria
16S_rRNA::k131_352186:3-996(+)	0.1766	0.2854	0.3598	0	0	0	0	0	0	0.0231	0	0	0	0	0	0	0	0	Bacteria	Actinomycetota	Acidimicrobiia	Acidimicrobiales	Ilumatobacteraceae	Desertimonas
16S_rRNA::k131_35236:0-1405(-)	0	0	0	0	0.1083	0	0	0	0	0.207	0	0	0	0	0	0	0.1685	0	Bacteria	Thermomicrobiota	Thermomicrobia	Sphaerobacterales	Sphaerobacteraceae	unclassified_Sphaerobacteraceae
16S_rRNA::k131_352662:167999-169524(+)	0	0	0	3.6935	0.3829	4.4804	0.1715	4.6993	0	0.0008	0.2835	0.1254	0.0964	0.5877	0.7315	0	0	0	Bacteria	Pseudomonadota	Betaproteobacteria	Burkholderiales	Burkholderiaceae	unclassified_Burkholderiaceae
16S_rRNA::k131_353220:4-1285(+)	0	0	0	0	0	0	0	0	0.4222	0.2518	0	0	0	0	0	0	0.0018	0	Bacteria	Pseudomonadota	Alphaproteobacteria	Rhodobacterales	Paracoccaceae	Amaricoccus
16S_rRNA::k131_35369:86-1453(-)	0	0	0	0	0	0	0	0	0.2769	0.0092	0	0	0	0.2571	0	0.0724	0.3378	0	Bacteria	Pseudomonadota	Alphaproteobacteria	unclassified_Alphaproteobacteria
16S_rRNA::k131_35396:0-1017(+)	0	0.4624	1.3756	0	0.3789	0	0	0	2.1085	0.2206	0	0	0	0	0	0	1.319	0.3207	Bacteria	Actinomycetota	Actinobacteria	Jatrophihabitantales	Jatrophihabitantaceae	Jatrophihabitans
16S_rRNA::k131_354082:63-1349(+)	0	0	0	0	0	0	0	0	0	0	0	0	1	1	0	0	0	0	Bacteria	Bacteroidota	Chitinophagia	Chitinophagales	Chitinophagaceae	Sediminibacterium
16S_rRNA::k131_355814:2-1336(+)	0	0	0	0	0	0	0	0	0	0.0026	0	0	0	0	0	0	0	0	Bacteria	Chloroflexota	Caldilineae	Caldilineales	Caldilineaceae	Litorilinea
16S_rRNA::k131_356288:85-1249(-)	0.1714	0	0	0	0	0	0	0.0167	0	4.7266	0	0	0	0.3732	0.1654	0	0	0	Bacteria	Armatimonadota	unclassified_Armatimonadota			Armatimonadetes_gp4
16S_rRNA::k131_356369:2-1347(-)	0.3537	0.204	0	0.3615	0.0701	0	0	0.2199	0	0.2142	0.4338	0.0588	0.3818	0	0	0	0	0.2394	Bacteria	Acidobacteriota	unclassified_Acidobacteriota
16S_rRNA::k131_35668:371-1592(-)	0	0	0	0	0	0	0	0.2678	0	5.0464	0	0	0	0	0.3263	0	0	0	Bacteria	unclassified_Bacteria
16S_rRNA::k131_357784:672-2140(+)	0	0.4219	0	0	0	0	0	0	0	0	0	0	0	0	0	0	0	0	Archaea	Nitrososphaerota	Nitrososphaeria	Nitrososphaerales	Nitrososphaeraceae	Nitrososphaera
16S_rRNA::k131_359305:245-1714(-)	0	0	0	0.3781	0	1	0	0.0908	0	0	0	0	0	0	0	0	0	0	Archaea	Euryarchaeota	Thermoplasmata	unclassified_Thermoplasmata
16S_rRNA::k131_360812:0-1245(-)	0.4797	1.5676	0.3932	0	0	0	0	0	0	0.0019	0	0	0	0	0	0	0	0	Bacteria	Acidobacteriota	Acidobacteria_Gp7	unclassified_Acidobacteria_Gp7
16S_rRNA::k131_361354:313-1671(-)	0	0.478	0	0	0	0	0	0.3574	0	0	0	0	0	0	0	0	0	0	Bacteria	Thermomicrobiota	Thermomicrobia	Sphaerobacterales	Sphaerobacteraceae	unclassified_Sphaerobacteraceae
16S_rRNA::k131_361792:0-1010(-)	0	1.643	0	0.2109	0	0.2936	0.4695	0.1573	0.2856	0.0037	1.886	0	0.4444	0.2331	1	0	0	1	Bacteria	Pseudomonadota	Betaproteobacteria	unclassified_Betaproteobacteria
16S_rRNA::k131_363424:0-1103(+)	0	0.0333	0	0	0	0	0.3294	0	1	0.8716	0	0	0	0	0	0.4317	0.7892	0	Bacteria	Actinomycetota	Actinobacteria	Streptomycetales	Streptomycetaceae	Streptomyces
16S_rRNA::k131_363965:0-1065(+)	0	0	0	0	0	0	0	0	0	0.015	0	0	0	0.0607	0	0	0	0	Bacteria	Chlamydiota	Chlamydiia	Chlamydiales	Parachlamydiaceae	Parachlamydia
16S_rRNA::k131_364160:85-1637(+)	0	0	0	0	0	0	0	0	0	0	0	0	0	0.0745	0	0	0	0.1131	Bacteria	Verrucomicrobiota	Opitutia	Opitutales	Opitutaceae	unclassified_Opitutaceae
16S_rRNA::k131_364165:0-1002(-)	0	0	0	0	0	0	0	0	0	0.5719	0	0	0	0	0	0.3379	0	0	Bacteria	Actinomycetota	Acidimicrobiia	Acidimicrobiales	unclassified_Acidimicrobiales
16S_rRNA::k131_364383:300-1546(-)	1	0.4144	0	0	0	0	0.0681	0	0	0.0093	0	0	0	0	0	0	0	0	Bacteria	Planctomycetota	Phycisphaerae	Tepidisphaerales	Tepidisphaeraceae	Tepidisphaera
16S_rRNA::k131_364903:60-1223(+)	0.0545	0	0	0.51	0	0	0	0.3905	0.4509	0.1501	0	0	0.0417	0	0	0	0	0	Bacteria	Chloroflexota	unclassified_Chloroflexota
16S_rRNA::k131_365230:138-1547(+)	0.2792	0	0	0	0	0	0	0	0	0.869	0	0	0	0	0	0	0	0	Bacteria	Pseudomonadota	Deltaproteobacteria	Myxococcales	unclassified_Myxococcales
16S_rRNA::k131_367924:0-1134(-)	0	0.1795	0	0	0.0071	0.2017	0	0	0	0.2161	0.2524	1	0	0.3978	0	0	0.1563	0	Bacteria	Planctomycetota	Planctomycetia	Gemmatales	Gemmataceae	unclassified_Gemmataceae
16S_rRNA::k131_368338:162-1294(-)	0.3008	0	0	0.2	0	0	0	1	0	0.001	0	0	0.0995	0	0	0	0	0	Bacteria	Bacteroidota	Chitinophagia	Chitinophagales	Chitinophagaceae	unclassified_Chitinophagaceae
16S_rRNA::k131_368786:156-1678(-)	0	0	0.6311	0	0	0.0808	0	0	1.107	0.7448	0.3854	1.9705	1.1739	0	0.885	0.3302	1.4036	0.4244	Bacteria	Actinomycetota	Actinobacteria	Mycobacteriales	unclassified_Mycobacteriales
16S_rRNA::k131_369402:1-1172(-)	0	0	0	0	0	0	0	0	0	0.006	0	0	0	0	0	0	0.1218	0	Bacteria	Pseudomonadota	Alphaproteobacteria	Rhodospirillales	Geminicoccaceae	Arboricoccus
16S_rRNA::k131_369715:263-1437(-)	0	0	0	0	0	0	0	0	0	0	0	0.4066	0	0	1	0	0	0	Bacteria	Chloroflexota	Chloroflexia	Kallotenuales	Kallotenuaceae	Kallotenue
16S_rRNA::k131_369775:189-1376(-)	0	0	0	0	0	0	0	0	0	0	0	0	0	0	0.1938	0	0	0	Bacteria	Bacteroidota	Flavobacteriia	Flavobacteriales	Flavobacteriaceae	Flavobacterium
16S_rRNA::k131_370801:210-1638(-)	0	0	0	0	0	0	0	0	0	0.0234	0	0	0	0.5045	0.2385	0	0	0	Bacteria	Planctomycetota	Planctomycetia	Candidatus Brocadiales	Candidatus Brocadiaceae	unclassified_Candidatus Brocadiaceae
16S_rRNA::k131_371510:0-1058(-)	0.04	0.1968	0	0	0	0	0	0	0	0.1861	0.1456	0	0	0	0	0	0	0	Bacteria	Pseudomonadota	Deltaproteobacteria	Myxococcales	unclassified_Myxococcales
16S_rRNA::k131_372385:104-1337(+)	0.1534	0	0	1.3068	0	0	1	0.255	0	0.2789	0	0	0.3965	0.0591	0.4283	0	0	0	Bacteria	Gemmatimonadota	Gemmatimonadia	Gemmatimonadales	Gemmatimonadaceae	unclassified_Gemmatimonadaceae
16S_rRNA::k131_372747:620-2089(+)	0	0	0	0	0.1361	0	0.1089	0	0	0	0	0	0	0	0	0	0	0	Archaea	Euryarchaeota	Thermoplasmata	unclassified_Thermoplasmata
16S_rRNA::k131_374817:0-1281(+)	0	0	0	0	0	0.2118	0	0	0	0.009	0	0	0.0497	0	0	0	0	0	Bacteria	Actinomycetota	Acidimicrobiia	Acidimicrobiales	Ilumatobacteraceae	Desertimonas
16S_rRNA::k131_374934:0-1113(+)	0	0	0	0	0	0	0	0	0	0	0	0	0	0	0	0	0	0	Bacteria	Pseudomonadota	Deltaproteobacteria	Myxococcales	Labilitrichaceae	Labilithrix
16S_rRNA::k131_375455:75-1599(+)	0.669	0.3363	0	0.5946	0.2007	0.4518	0.297	0.0614	0	0.1078	0.2614	0.0007	0	0.0068	0.1575	0	0	0	Bacteria	Actinomycetota	Acidimicrobiia	Acidimicrobiales	Iamiaceae	Rhabdothermincola
16S_rRNA::k131_375853:252-1540(-)	0.1432	0	0	0	0	0	0	0	0	0.0036	0	0	0	0	0	0	0	0	Bacteria	Pseudomonadota	Alphaproteobacteria	Rhodospirillales	Geminicoccaceae	Arboricoccus
16S_rRNA::k131_376379:2-1424(-)	0.3693	0	0	0	0	0	0	0	0.3398	0.0008	0	0	0	0	0	0	0.4198	0.2456	Bacteria	Pseudomonadota	Deltaproteobacteria	Myxococcales	unclassified_Myxococcales
16S_rRNA::k131_378569:362-1894(-)	0	0	0	0.1504	0	0	0	0	0	0	0	0	0	0	0	0	0	0	Bacteria	Pseudomonadota	Gammaproteobacteria	unclassified_Gammaproteobacteria
16S_rRNA::k131_379382:3714-5246(-)	0	0	0	1.607	0	1.3822	0.1593	2.4334	0	0.0007	0.1373	0	0.2846	0.1203	0	0	0	0	Bacteria	Pseudomonadota	Betaproteobacteria	unclassified_Betaproteobacteria
16S_rRNA::k131_379550:0-1297(-)	0.2707	0	0	0	0	0	0	0	0	0.8893	0.2214	0.6432	0.3291	0.4365	0.3327	0	0	0	Bacteria	unclassified_Bacteria
16S_rRNA::k131_38:193-1392(+)	0.3133	0	0	0.3554	0	0.5428	0	0	0	76.2862	0.3855	0.2969	0	0	0	0	0	0.1602	Bacteria	Pseudomonadota	Oligoflexia	Oligoflexales	Oligoflexaceae	Oligoflexus
16S_rRNA::k131_380733:75-1240(+)	0.1487	0	0.274	1.8826	3.4268	2.6734	1.8405	1.5148	0.6957	0.3059	0.3176	0.2157	0.3045	0.2161	0.2404	0.3124	0	0.1334	Bacteria	Pseudomonadota	unclassified_Pseudomonadota
16S_rRNA::k131_381235:172-1652(-)	0	0.0556	0	0	0	0	0.0008	0	0	0.015	0	0	0	0	0	0	0	0	Bacteria	Chloroflexota	unclassified_Chloroflexota
16S_rRNA::k131_381762:0-1086(+)	0.0803	0	0	1	0.0065	0	0.2763	0	0	0.4384	0	0	0.5976	0	0.0563	0	0	0	Bacteria	Pseudomonadota	Alphaproteobacteria	unclassified_Alphaproteobacteria
16S_rRNA::k131_382005:0-1308(-)	0	0	0	0.001	0.0102	0	0	0	0	0.0967	0	0	0	0	0	0	0	0	Bacteria	unclassified_Bacteria
16S_rRNA::k131_382141:137-1672(+)	0	0	0	0.4418	0	0	0	0.2356	0	0.3242	0	0	0	0	0	0	0.2437	0	Bacteria	Planctomycetota	Planctomycetia	Pirellulales	Lacipirellulaceae	unclassified_Lacipirellulaceae
16S_rRNA::k131_382241:0-1361(-)	0	0	0	0	0	0	0	0	0	0.0017	0	0	0.0186	0	0.1819	0	0	0	Bacteria	Pseudomonadota	Alphaproteobacteria	Rhodospirillales	unclassified_Rhodospirillales
16S_rRNA::k131_382465:93-1378(-)	0	0	0	0	0	0	0	0	0	0.0036	0	0	0	0	0	0	0	0	Bacteria	Bacteroidota	Sphingobacteriia	Sphingobacteriales	Sphingobacteriaceae	unclassified_Sphingobacteriaceae
16S_rRNA::k131_382757:3297-4848(-)	0.7289	0.3558	0.2838	3.3513	1.2957	4.5456	0.3399	1.0639	0.3539	0.0051	0	0	0.2054	0	0	0.0907	0	0	Bacteria	Acidobacteriota	unclassified_Acidobacteriota
16S_rRNA::k131_383416:46-1621(+)	0.2266	0	0	0	2.0352	0.2369	0.7332	0.1451	0.2649	0.1351	1.3703	0	0.1298	0.2739	0	0	0	0	Bacteria	unclassified_Bacteria
16S_rRNA::k131_384678:1-1175(+)	0	0	0	0	0	0	0	0	0	0.0317	0.5088	0	0.2392	0	0.2756	0	0	0	Bacteria	Verrucomicrobiota	Opitutia	Opitutales	Opitutaceae	Opitutus
16S_rRNA::k131_38523:774-1903(-)	0	0	0	0	0	0	0	0	0.1679	0	0	0	0	0	0	1	0.2225	0.3123	Bacteria	unclassified_Bacteria
16S_rRNA::k131_385411:0-1133(-)	0.024	0	0	0	0	0	0	0	0	2.0878	0	0	0	0.4269	0	0	0	0	Bacteria	Actinomycetota	Acidimicrobiia	Acidimicrobiales	Iamiaceae	unclassified_Iamiaceae
16S_rRNA::k131_386921:1-1015(+)	0.3438	0	0	0	0	0.5501	0	0	0	0.1681	0	0	0	0	0	0	0	0	Bacteria	Planctomycetota	Planctomycetia	Isosphaerales	Isosphaeraceae	unclassified_Isosphaeraceae
16S_rRNA::k131_386992:1-1237(+)	0	0.4156	0	0	0	0	0	0	0	0.0056	0	0	0	0	0.3193	0	0	0	Bacteria	Chloroflexota	Caldilineae	Caldilineales	Caldilineaceae	Litorilinea
16S_rRNA::k131_387176:2-1109(-)	0	0	0	0.1213	0	0.1104	0.3795	0	0	0.0011	0.3124	0	0.4164	1	0.2558	0	0	0.2639	Bacteria	Gemmatimonadota	Gemmatimonadia	Gemmatimonadales	Gemmatimonadaceae	unclassified_Gemmatimonadaceae
16S_rRNA::k131_387719:217-1717(-)	0	0	0	0	0	0.072	0.2939	0	0	0.1865	0	0	0	0	0	0	0	0	Bacteria	Chloroflexota	unclassified_Chloroflexota
16S_rRNA::k131_388132:333-1517(-)	0	0	0	0	0	0	0	0	0	0.1437	0	0.2709	1	0	0	0	0	0	Bacteria	Bacteroidota	Flavobacteriia	Flavobacteriales	Flavobacteriaceae	Flavobacterium
16S_rRNA::k131_389217:79-1590(-)	0	0	0	0	0.1727	0	0	0	0	0	0.1512	0	1	0	0	0	0	0	Bacteria	Bacteroidota	Flavobacteriia	Flavobacteriales	Flavobacteriaceae	Flavobacterium
16S_rRNA::k131_38922:234-1791(-)	1.0582	0.2077	0	0.4815	0.4052	0.7021	1	0.2176	0	0.1325	0	0	0	0	0	0	0	0	Bacteria	Acidobacteriota	Blastocatellia	Blastocatellales	Arenimicrobiaceae	Arenimicrobium
16S_rRNA::k131_389877:240-1362(-)	0.4276	0	0	0	0	0	0.1251	0.0732	0.159	0	0.4393	0	0.3086	0	0.105	0	0	0	Bacteria	Pseudomonadota	Alphaproteobacteria	Micropepsales	Micropepsaceae	unclassified_Micropepsaceae
16S_rRNA::k131_389952:0-1090(-)	3.0196	3.3436	0.1591	1.4116	1.3096	3.1774	1.56	1.7141	1	0.6118	1	0.2516	1	1	0	0	0.4537	0	Bacteria	Acidobacteriota	Acidobacteria_Gp4	unclassified_Acidobacteria_Gp4
16S_rRNA::k131_390656:296-1470(-)	0.3918	0	0	0	0	0	0	0	0	1.5245	0	0	0	0	0	0	0.7442	0	Bacteria	Planctomycetota	Planctomycetia	Isosphaerales	Isosphaeraceae	unclassified_Isosphaeraceae
16S_rRNA::k131_390717:2433-3970(-)	0.1197	0	0	18.9314	35.4075	11.4675	13.7977	1.9793	0.1136	0	0.2976	0	0	0	0	0.0562	0	0	Bacteria	Pseudomonadota	Gammaproteobacteria	Xanthomonadales	Xanthomonadaceae	Pseudoxanthomonas
16S_rRNA::k131_391170:473-1675(-)	0	0	0	0.1317	0.4608	0.2286	0.2004	0.2352	0	1.2723	0	0	0.0418	0	0	0	0	0	Bacteria	Pseudomonadota	Gammaproteobacteria	Xanthomonadales	Xanthomonadaceae	Arenimonas
16S_rRNA::k131_391431:217-1631(-)	0	0	0	0	0	0	0	0	0	0.09	0	0	0	0	0	0	0	0	Bacteria	Chloroflexota	unclassified_Chloroflexota
16S_rRNA::k131_392178:295-1577(+)	0	0.364	0.2073	0.0496	0.2452	0.2904	0	0	0	7.9873	0	0	0.3476	0.31	0	0	0	0	Bacteria	Acidobacteriota	Acidobacteria_Gp17	unclassified_Acidobacteria_Gp17
16S_rRNA::k131_393037:0-1235(+)	2.7121	1.1447	0	0	0.3173	0	0	0	0	0.2423	1	0.4594	0.3682	0.2057	1.2944	0.035	0	0	Bacteria	Actinomycetota	Acidimicrobiia	Acidimicrobiales	unclassified_Acidimicrobiales
16S_rRNA::k131_394645:0-1279(-)	0	0	0	0	1	0	0.2425	1.3243	0	0.0126	0.2162	0	0.4223	0.2529	0	0	0.1215	0	Bacteria	Pseudomonadota	Alphaproteobacteria	Rhodospirillales	Reyranellaceae	Reyranella
16S_rRNA::k131_395190:1-1113(-)	0	0.2949	0	0	0.2244	0	0.1347	0	0	0.0498	0	0	0.089	0	0	0	0	0	Bacteria	Pseudomonadota	Deltaproteobacteria	Myxococcales	unclassified_Myxococcales
16S_rRNA::k131_398077:2-1397(-)	0.0908	0.278	0.3985	0.2289	0	0	0	0.095	0	0.5343	0.6201	0.4637	0.0468	0.4374	0.2285	0.4788	0.0932	0.2987	Bacteria	Actinomycetota	unclassified_Actinomycetota
16S_rRNA::k131_398429:0-1075(-)	0	0	0	0.3208	0	0	0	0	0	1.3963	0	0	0	0	0	0	0	0	Bacteria	Thermomicrobiota	Thermomicrobia	Sphaerobacterales	Sphaerobacteraceae	unclassified_Sphaerobacteraceae
16S_rRNA::k131_398550:60-1380(+)	0.2469	0	0	0	0	0.1841	0	0.1029	0.0765	0.2586	0	0	0	0	0	0	0	0.0231	Bacteria	Gemmatimonadota	Gemmatimonadia	Gemmatimonadales	Gemmatimonadaceae	unclassified_Gemmatimonadaceae
16S_rRNA::k131_39928:279-1558(+)	0	0	0	0	0	0	0	0	0	0.0027	0	0.3842	0.4619	0.3404	0	0	0	0	Bacteria	Pseudomonadota	Alphaproteobacteria	Rhodospirillales	unclassified_Rhodospirillales
16S_rRNA::k131_399470:60-1472(+)	0	0	0	0	0	0	0	0	0	0.0033	0	0	0	0	0	0	0.047	0	Bacteria	Gemmatimonadota	Gemmatimonadia	Gemmatimonadales	Gemmatimonadaceae	unclassified_Gemmatimonadaceae
16S_rRNA::k131_39970:322-1446(+)	0	0	0	0	0	0	0	0	0	0.001	0.3712	0	0.1372	0	0.4121	0	0	0	Bacteria	Pseudomonadota	Alphaproteobacteria	Rhodospirillales	unclassified_Rhodospirillales
16S_rRNA::k131_40050:0-1091(+)	0.388	1	0	0	0	0	0.4838	0	0	0.9157	0	0	0	0	0.0392	0	0	0	Bacteria	Bacteroidota	Chitinophagia	Chitinophagales	Chitinophagaceae	unclassified_Chitinophagaceae
16S_rRNA::k131_401890:239-1494(+)	0.7595	0.2251	0	0.1905	0.2748	0	0	0	0	0.5171	0	0	0	0	0	0	0	0	Bacteria	Actinomycetota	Acidimicrobiia	Acidimicrobiales	Iamiaceae	unclassified_Iamiaceae
16S_rRNA::k131_4019:1-1000(+)	0	0	0	0	0	0	0.2553	0	1.2702	0.2533	0	0	0	0	0	0	0.2927	1	Bacteria	Actinomycetota	Actinobacteria	Streptosporangiales	Streptosporangiaceae	unclassified_Streptosporangiaceae
16S_rRNA::k131_402183:1-1263(+)	0	0	0	0	0	0	0.2115	0	0	0.0009	0	0	0	0	0	0	0	0	Bacteria	Pseudomonadota	Deltaproteobacteria	Myxococcales	unclassified_Myxococcales
16S_rRNA::k131_402239:4-1437(-)	2.2054	1.0796	0.9499	2.0244	1.1131	1.5599	1.851	2.4988	0.4595	1.5125	1.4904	1.4855	2.2585	3.0155	1.5292	0.6048	0.7474	0.5686	Bacteria	Acidobacteriota	Vicinamibacteria	Vicinamibacterales	Vicinamibacteraceae	Vicinamibacter
16S_rRNA::k131_40284:0-1116(-)	0.4365	0.5965	0	0	1.0735	0	0	0.3337	0.5303	0.1898	0	0	0	0.1598	0.1331	0	0.2292	0	Bacteria	Planctomycetota	Planctomycetia	Gemmatales	Gemmataceae	unclassified_Gemmataceae
16S_rRNA::k131_404553:342-1883(-)	0.1258	0.3151	0.3212	18.6085	43.667	11.0117	14.6708	2.3976	0.331	0.6964	0.2757	0	0.075	0.3454	0.1418	0.314	0.3796	0.2395	Bacteria	Pseudomonadota	Gammaproteobacteria	Xanthomonadales	Xanthomonadaceae	Pseudoxanthomonas
16S_rRNA::k131_404815:1-1123(+)	0	0	0	0	0	0	0	0	0	0	0	0	0	0	0	0	0	0	Bacteria	unclassified_Bacteria
16S_rRNA::k131_405107:2-1188(+)	0	0	0	0	0	0	0	0	0	0.1341	0	0	0	0	0	0	0	0	Bacteria	Bacillota	Bacilli	Caryophanales	Bacillaceae	unclassified_Bacillaceae
16S_rRNA::k131_405380:176-1361(-)	0	0	0	0	0	0	0.3336	0	0.2042	1.2589	0	0.2803	0.3635	1	1	0	0.3946	0.413	Bacteria	Actinomycetota	Thermoleophilia	Gaiellales	Gaiellaceae	Gaiella
16S_rRNA::k131_405409:1-1310(-)	0	0	0	0.0849	0	0	0	0	0	0	0	0	0	0	0	0	0	0	Bacteria	unclassified_Bacteria
16S_rRNA::k131_40646:16-1251(+)	0	0	0	0	0	0	0	0	0	0.0009	0	0	0.1327	0	0	0	0	0	Bacteria	Chloroflexota	Caldilineae	Caldilineales	Caldilineaceae	Litorilinea
16S_rRNA::k131_407120:25-1320(+)	0.1844	0	0	0.5616	0	0	0	0	0	0.0018	0	0	0	0	0.2449	0	0	0	Bacteria	Thermomicrobiota	Thermomicrobia	Sphaerobacterales	Sphaerobacteraceae	unclassified_Sphaerobacteraceae
16S_rRNA::k131_407934:253-1790(-)	0	0	0	0	0	0	0	0	0	0.2293	0	0	0	0	0	0	0.3632	0	Bacteria	Chlamydiota	Chlamydiia	Chlamydiales	Parachlamydiaceae	Parachlamydia
16S_rRNA::k131_408070:3816-5074(-)	0.1063	0.3708	0.0324	3.0184	0.0323	5.1727	0.2167	11.5335	0.1078	79.8268	0.0308	0.0212	0.0311	0.1046	0.0787	0.1972	0	0	Bacteria	Pseudomonadota	Betaproteobacteria	Burkholderiales	Burkholderiaceae	unclassified_Burkholderiaceae
16S_rRNA::k131_408150:20-1220(+)	0	0	0.3148	0	0	0	0	0.0352	0.3177	0.1087	0	0	0	0	0	0	0.3374	0.6977	Bacteria	unclassified_Bacteria
16S_rRNA::k131_409045:184-1488(+)	0	0	0	0	0	0	0	0	0	0.1416	0	0	0	0	0	0.033	0	0	Bacteria	Pseudomonadota	Deltaproteobacteria	Myxococcales	unclassified_Myxococcales
16S_rRNA::k131_409862:50-1567(-)	0	0	0	0.315	0.1454	0	0.0484	0.0466	0	6.0955	0	0	0	0.0837	0	0	0	0	Bacteria	unclassified_Bacteria
16S_rRNA::k131_410410:153-1510(-)	0.0329	0	0.3927	0	0	0	0	0	0	0.2298	0	0	0	0	0.1677	0.27	0.3459	0	Bacteria	Actinomycetota	Acidimicrobiia	Acidimicrobiales	Iamiaceae	unclassified_Iamiaceae
16S_rRNA::k131_410463:111-1434(-)	0	0	0	0	0	0	0	0	0	0.2504	0	0	0	0	0	0	0	0	Bacteria	Verrucomicrobiota	Spartobacteria	unclassified_Spartobacteria
16S_rRNA::k131_411109:413-1964(-)	0	0	0	0	0	0	0	0	0	0.0037	0	0	0.1474	0.0416	0	0.405	0	0	Bacteria	Acidobacteriota	Acidobacteria_Gp10	unclassified_Acidobacteria_Gp10
16S_rRNA::k131_414473:0-1190(-)	0	0	0	0	0.0432	0	0	0	0	0.0719	0	0	0	0	0	0	0.2716	0	Bacteria	Bacteroidota	Cytophagia	Cytophagales	Fulvivirgaceae	Chryseolinea
16S_rRNA::k131_415063:3-1488(-)	0	0.2245	0	0	0	0	0	0	0	0.003	0	0	0	0	1	0	0	0	Bacteria	Chloroflexota	Caldilineae	Caldilineales	Caldilineaceae	Litorilinea
16S_rRNA::k131_415268:0-1131(+)	0	0	0	0	0	0	0	0	0	0.2166	0	0	0	0	0	0	0	0	Bacteria	Planctomycetota	Planctomycetia	unclassified_Planctomycetia
16S_rRNA::k131_415592:0-1146(-)	1	0.3031	0.7094	0	0.1813	0.3367	0.2466	0.8307	1	1.8721	0.6581	0.0877	0	0	0	1.1864	2.3297	0.5569	Bacteria	Acidobacteriota	Acidobacteria_Gp16	unclassified_Acidobacteria_Gp16		Gp16
16S_rRNA::k131_41687:311-1627(-)	0.351	0.1432	0	0.2778	0.2027	1.617	0.0161	0.1713	0.5425	0.1034	0	0	0	0	0	0	0	0.0895	Bacteria	Acidobacteriota	Acidobacteria_Gp7	unclassified_Acidobacteria_Gp7
16S_rRNA::k131_416902:379-1846(+)	0.3863	0	0	0	0	0	0.4332	0	0	0	0	0	0.1977	0	0	0	0	0	Archaea	Nitrososphaerota	Nitrososphaeria	Nitrososphaerales	Nitrososphaeraceae	Nitrososphaera
16S_rRNA::k131_417074:217-1650(+)	0	0	0	0	0.1082	0	0.2803	0	0	0.057	0	0	0	0	0	0	0	0	Bacteria	Pseudomonadota	Deltaproteobacteria	Myxococcales	Kofleriaceae	Kofleria
16S_rRNA::k131_417616:3704-5244(-)	3.3563	1.4392	0.7041	6.1959	7.4702	4.3298	6.5571	4.0366	1.5803	1.3692	2.2061	2.1258	6.1085	3.6306	6.385	1.4392	1.1485	1.4551	Bacteria	Acidobacteriota	Vicinamibacteria	Vicinamibacterales	Vicinamibacteraceae	Vicinamibacter
16S_rRNA::k131_418611:0-1132(+)	0.139	0	0	0	0	0.1964	0	0	0	0.5696	0	0	0.3179	0	0	0	0	0	Bacteria	unclassified_Bacteria
16S_rRNA::k131_42045:1-1017(+)	0	0	0	0	0	0	0	0	0	0.4811	0	0	0	0	0	0	0	0	Bacteria	Pseudomonadota	Deltaproteobacteria	Myxococcales	Archangiaceae	unclassified_Archangiaceae
16S_rRNA::k131_422927:0-1142(-)	0	0	0	0.0486	0	0	0	0	0	0.3237	0	0	0	0	0	0	0	0	Bacteria	Chloroflexota	Chloroflexia	unclassified_Chloroflexia
16S_rRNA::k131_425876:0-1059(+)	0.1638	0.2703	0	0	0	0	0	0	0	0.254	0	0	0	0	0	0	0	0	Bacteria	Bacteroidota	unclassified_Bacteroidota
16S_rRNA::k131_425996:1-1106(-)	0	0	0	0	0	0	0	0	0	0.1506	0	0	0	0	0	0	0	0	Bacteria	Pseudomonadota	Alphaproteobacteria	Rhodospirillales	Geminicoccaceae	Arboricoccus
16S_rRNA::k131_427155:0-1142(+)	0	0	0	0	0	0	0	0	0	0.001	0.3264	0	0	0	0	0	0	0	Bacteria	Verrucomicrobiota	Opitutia	Opitutales	Opitutaceae	unclassified_Opitutaceae
16S_rRNA::k131_427707:0-1522(-)	0.2717	0	0	0	0	0	0	0	0.0552	0.1107	0.2139	0.7409	0.927	1.0628	4.2584	0	0	0	Bacteria	Pseudomonadota	Gammaproteobacteria	Pseudomonadales	Pseudomonadaceae	unclassified_Pseudomonadaceae
16S_rRNA::k131_427744:305-1419(-)	0	0	0	0	0	0	0	0	0.1203	0.1907	0	0	0	0	0	0	0	0	Bacteria	Verrucomicrobiota	Terrimicrobia	Terrimicrobiales	Terrimicrobiaceae	Terrimicrobium
16S_rRNA::k131_428074:101-1491(-)	0	0	0	0	0	0.2572	0.3522	0	0	0.0082	0	0	0	0	0	0	0	0	Bacteria	Bacteroidota	Chitinophagia	Chitinophagales	Chitinophagaceae	unclassified_Chitinophagaceae
16S_rRNA::k131_428821:125-1463(-)	0	0	0	0	0	0	0	0	0	0.0061	0	0	0	0.001	0	0	0	0	Bacteria	Verrucomicrobiota	Subdivision3	unclassified_Subdivision3
16S_rRNA::k131_429702:131-1274(+)	0	0	0	0	0.3389	0.377	0	0	0	0	0	0	0	0	0	0	0	0	Bacteria	Bacteroidota	unclassified_Bacteroidota
16S_rRNA::k131_430220:0-1204(+)	0	0	0	0.3393	0.7084	0	0.3906	0	0	0.0078	0	0	0	0	0	0	0	0	Bacteria	Pseudomonadota	unclassified_Pseudomonadota
16S_rRNA::k131_430522:1-1236(+)	0.1131	0	0.1179	0.2887	0.252	1	0	0.5517	0	0.4353	0	0	0	0	0	0	0	0	Bacteria	Pseudomonadota	Alphaproteobacteria	Sphingomonadales	Sphingomonadaceae	Sphingomonas
16S_rRNA::k131_430658:0-1164(+)	0	0	0	0	0	0	0	0	0	0.3939	0	0	0	0	0	0	0	0	Bacteria	Thermomicrobiota	Thermomicrobia	Sphaerobacterales	Sphaerobacteraceae	unclassified_Sphaerobacteraceae
16S_rRNA::k131_431548:0-990(-)	0	0	0.0655	0	0.4947	0	0	0	0.1943	1.71	0	0	0.2796	0.4043	0	0.2292	0.1578	0	Bacteria	Actinomycetota	Actinobacteria	Propionibacteriales	Propionibacteriaceae	unclassified_Propionibacteriaceae
16S_rRNA::k131_432187:315-1412(+)	0	0	0	0	0	0	0	0	0	0.0043	0	0	0	0	0	0	0	0	Bacteria	Pseudomonadota	Alphaproteobacteria	Hyphomicrobiales	Aestuariivirgaceae	Aestuariivirga
16S_rRNA::k131_432960:0-1200(-)	0	0.2788	0	0	0	0	0	0	0	0.1531	0	0	0	0	0	0	0	0	Bacteria	Acidobacteriota	Acidobacteria_Gp10	unclassified_Acidobacteria_Gp10
16S_rRNA::k131_43304:2-1098(-)	1.6817	0.3517	2.0734	1	0.4893	2.1481	1.6984	1.7931	3.9051	3.5232	2.0185	1.9652	2.348	0.6289	0.8701	7.9506	4.2436	6.0495	Bacteria	Pseudomonadota	Alphaproteobacteria	Hyphomicrobiales	Bradyrhizobiaceae	Bradyrhizobium
16S_rRNA::k131_434309:366-1927(+)	0	0.2852	0	0	0.0121	0.3004	0.0979	0	0	0.2164	0	0	0.0629	0	0	0	0.3299	0	Bacteria	Verrucomicrobiota	Spartobacteria	unclassified_Spartobacteria
16S_rRNA::k131_434838:474-1942(-)	0	0	0	0	0.1716	0.2686	0	0	0	0	0	0	0	0	0	0	0	0	Archaea	Nitrososphaerota	Nitrososphaeria	Nitrososphaerales	Nitrososphaeraceae	Nitrososphaera
16S_rRNA::k131_435347:2-1207(-)	1.4393	1.4047	0.1759	1.3343	0.9639	0.4299	2.9154	3.0704	0	1.5564	2.0209	1.5475	7.3604	4.8194	2.6639	0.3298	0.3989	0.434	Bacteria	Acidobacteriota	unclassified_Acidobacteriota
16S_rRNA::k131_435487:0-1119(-)	0	0	0	0	0	0	0	0	0	0.9437	0	0	0	0	0	0	0.3044	0	Bacteria	Bacillota	Bacilli	Caryophanales	unclassified_Caryophanales
16S_rRNA::k131_436175:30-1294(+)	0	0	0	0	0	0	0.2738	0	0	0.2431	0	0	0	0	0	0	0	0	Bacteria	Chloroflexota	unclassified_Chloroflexota
16S_rRNA::k131_436660:0-1144(-)	0	0	0	0	0	0	0	0	0	0.1631	0.4942	0	0	0.3411	0	0	0.1477	0	Bacteria	Pseudomonadota	Alphaproteobacteria	Rhodospirillales	Reyranellaceae	Reyranella
16S_rRNA::k131_43719:110-1346(-)	0	0	0	0	0	0	0	0	0	0	0.1446	0	0.3358	0	0.2977	0	0	0	Bacteria	Pseudomonadota	unclassified_Pseudomonadota
16S_rRNA::k131_437648:1-1348(-)	0	0	0	0	0	0.2973	0	0	0	0	1	0	0	0	0	0	0	0	Bacteria	Verrucomicrobiota	Spartobacteria	unclassified_Spartobacteria
16S_rRNA::k131_43773:0-1432(+)	0	0	0	0	0	0	0	0	0	0.025	0	0	0	0	0	0	0.399	0	Bacteria	Bacillota	Bacilli	Caryophanales	Paenibacillaceae	Paenibacillus
16S_rRNA::k131_439379:24-1332(+)	0	0	0	0	0	0	0	0	0	0.616	0	0	0	0	0	0	0	0.2213	Bacteria	Thermomicrobiota	Thermomicrobia	Sphaerobacterales	Sphaerobacteraceae	Nitrolancea
16S_rRNA::k131_440603:0-973(-)	0	0.2455	0	0	0	0	0	0	0	45.2955	0.205	0	0.1131	0	0	0	0	0	Bacteria	Thermomicrobiota	Thermomicrobia	Sphaerobacterales	Sphaerobacteraceae	unclassified_Sphaerobacteraceae
16S_rRNA::k131_441045:0-1101(-)	0	0	0.1322	0	0	0	0	0	0	0.2994	0	0	0	0	0.1084	0	0	0	Bacteria	Pseudomonadota	Alphaproteobacteria	Rhodospirillales	unclassified_Rhodospirillales
16S_rRNA::k131_441361:1-1239(+)	0	0	0	0	0	0	0	0	0	0	0	0	0	0	0	0	0	0	Bacteria	unclassified_Bacteria
16S_rRNA::k131_441981:80-1507(-)	0	0	0	0	0	0	0	0	0	0	0	0	0	0	0.4243	0	0	0	Bacteria	Bacteroidota	Flavobacteriia	Flavobacteriales	Flavobacteriaceae	Flavobacterium
16S_rRNA::k131_442771:17-1001(+)	0	0	0	0	0.0012	0	0	0	0	0.0101	0	0	0	0	0	0	0	0	Bacteria	Pseudomonadota	Gammaproteobacteria	Nevskiales	Steroidobacteraceae	Povalibacter
16S_rRNA::k131_442935:1-1214(-)	0	0.018	0	0	0	0	0	0	1.2061	0.5863	0	0	0	0	0	0.6052	0.3428	0.3187	Bacteria	Actinomycetota	unclassified_Actinomycetota
16S_rRNA::k131_443729:1-1141(-)	0.3441	0	0	0	0	0.0931	0	0	0	0.1545	0.3382	0	0	0	0	0	0	0	Bacteria	Actinomycetota	Acidimicrobiia	Acidimicrobiales	unclassified_Acidimicrobiales
16S_rRNA::k131_443944:35-1367(-)	0	0.224	0	0	0	0	0	0	0	2.1317	0.4038	0	0	0	0.196	0.0398	0	0	Bacteria	Acidobacteriota	Acidobacteria_Gp10	unclassified_Acidobacteria_Gp10
16S_rRNA::k131_444055:173-1659(+)	0	0	0	0	0	0	0	0	0	0	0	0	0	0	0	0	0	0	Bacteria	Bacteroidota	unclassified_Bacteroidota
16S_rRNA::k131_444347:67-1591(-)	0	0.1981	0.2529	0	0	0	0	0.0211	0	0.1333	0	0	0	0.5054	0	0	0.2969	0	Bacteria	Actinomycetota	Acidimicrobiia	Acidimicrobiales	unclassified_Acidimicrobiales
16S_rRNA::k131_444892:1-1020(-)	0	0	0	0	0	0	0	0	0	0.0085	0	0	0	0	0	0	0	0	Bacteria	Pseudomonadota	Deltaproteobacteria	Myxococcales	unclassified_Myxococcales
16S_rRNA::k131_445653:69-1218(+)	0	0.4033	0	0	0.4584	0	0.467	0.0079	0	0.0031	0	0	0	0	0	0	0	0.0018	Bacteria	Actinomycetota	Acidimicrobiia	Acidimicrobiales	Iamiaceae	unclassified_Iamiaceae
16S_rRNA::k131_445802:113-1647(-)	0	0	0	0	0	0.3085	0.1846	0	0	0.5568	0	0	0	0	0	0	0	0	Bacteria	Pseudomonadota	Gammaproteobacteria	Gammaproteobacteria_incertae_sedis	unclassified_Gammaproteobacteria_incertae_sedis	Acidibacter
16S_rRNA::k131_446057:3-1345(+)	0	0	0	0	0	0	0	0.3074	0	0	0	0	0	0	0.3753	0	0	0	Bacteria	unclassified_Bacteria
16S_rRNA::k131_446066:83-1618(+)	0	0	0	17.2547	34.4505	11.5907	15.6813	1.9199	0	0	0	0	0	0	0	0	0	0	Bacteria	Pseudomonadota	Gammaproteobacteria	Xanthomonadales	Xanthomonadaceae	Pseudoxanthomonas
16S_rRNA::k131_446923:3857-5351(-)	0	0	0	2.1534	0.5302	0.5811	0.5214	0	0	0.0732	0	0	0	0	0	0	0	0	Bacteria	Pseudomonadota	Betaproteobacteria	unclassified_Betaproteobacteria
16S_rRNA::k131_447568:2-1092(-)	0	0	0	1	0.1246	0	0	0	0.3304	0.0119	1	0	0.7583	0	1	0	0	0	Bacteria	Pseudomonadota	Alphaproteobacteria	Hyphomicrobiales	unclassified_Hyphomicrobiales
16S_rRNA::k131_449036:0-1133(-)	0	0	0	0	0	0	0	0	0.4261	0.001	0	0	0	0	0	0	0	1	Bacteria	Chloroflexota	Ktedonobacteria	Ktedonobacterales	Dictyobacteraceae	Dictyobacter
16S_rRNA::k131_449544:0-1164(-)	0	0	0	0	0	0	0	0	0	0.1784	0	0	0	0	0	0	0	0	Bacteria	Acidobacteriota	Acidobacteria_Gp5	unclassified_Acidobacteria_Gp5
16S_rRNA::k131_449826:0-1112(+)	0	0.0307	0	0	0	0	0	0	0	0.134	0	0.4197	0	0	0	0	0	0	Bacteria	Pseudomonadota	Alphaproteobacteria	Micropepsales	Micropepsaceae	Rhizomicrobium
16S_rRNA::k131_450385:0-1070(-)	0.3488	0	0	0.0832	0	0	0	0	0	13.0204	0	0	0	0	0	0	0	0	Bacteria	Pseudomonadota	Deltaproteobacteria	Myxococcales	Polyangiaceae	unclassified_Polyangiaceae
16S_rRNA::k131_450665:3-1372(+)	0.4575	0.5836	0.0197	0	0.3923	0.2323	0.1763	0	0	0.1735	0	0	0	0	0	0.0738	0.3119	0.4289	Bacteria	Actinomycetota	Actinobacteria	Streptomycetales	Streptomycetaceae	Streptomyces
16S_rRNA::k131_451849:269-1782(-)	0	0	0	0.1394	0.1658	0	0	0.1672	1.4642	0.3326	0	0	0	0	0	0.3691	0.0653	0	Bacteria	Actinomycetota	Acidimicrobiia	Acidimicrobiales	unclassified_Acidimicrobiales
16S_rRNA::k131_451954:1-923(+)	0	0	0	0	0	0	0	0	0	0.048	0	0	0	0	0	0	0	0	Bacteria	Bacteroidota	Chitinophagia	Chitinophagales	Chitinophagaceae	unclassified_Chitinophagaceae
16S_rRNA::k131_452249:310-1502(-)	0	0	0	0	0	0	0	0	0	0	0	0	0	0	0	0	0	0	Bacteria	Verrucomicrobiota	Subdivision3	unclassified_Subdivision3
16S_rRNA::k131_452272:88-1618(+)	0	0	0	0	0	0	0.2564	0	0	0.1153	1.4302	1.4017	0.8405	2.0333	2.8099	0	0	0	Bacteria	Pseudomonadota	Gammaproteobacteria	Pseudomonadales	Pseudomonadaceae	Pseudomonas
16S_rRNA::k131_452744:2-1041(-)	0	0	0	1	0.1484	0	0.1509	0.1485	0	1.023	0	0	0	0.5721	0.223	0	0	0	Bacteria	Pseudomonadota	Betaproteobacteria	Nitrosomonadales	Usitatibacteraceae	Usitatibacter
16S_rRNA::k131_453850:681-2149(-)	1.2247	0.359	0	0.3413	0.3503	0.9274	0.5512	0.2541	0	0	0.0895	0	0	0	0	0	0	0	Archaea	Nitrososphaerota	Nitrososphaeria	Nitrososphaerales	Nitrososphaeraceae	Nitrososphaera
16S_rRNA::k131_453978:1-1227(-)	0	0.3408	0	0	0	0	0	1	0	0.0029	0.4446	0	0.3442	0.4204	0	0	0	0	Bacteria	Pseudomonadota	Betaproteobacteria	Burkholderiales	Comamonadaceae	Piscinibacter
16S_rRNA::k131_455330:1-1103(-)	0	0	0	0	0	0	0.6565	0	0.3376	0.1651	0	0	0	0	0	0	0.3251	0.1715	Bacteria	Pseudomonadota	Alphaproteobacteria	Hyphomicrobiales	Hyphomicrobiaceae	Pedomicrobium
16S_rRNA::k131_455553:67-1604(+)	0	0	0	0	0	0	0	0	0	0	0	0	0	0.3203	0	0	0	0	Bacteria	Chlamydiota	Chlamydiia	Chlamydiales	Parachlamydiaceae	Parachlamydia
16S_rRNA::k131_456:0-1507(+)	0	0	0	0	0.1149	0	0	0	0	0.1128	0	0	0	0	0	0	0	0.158	Bacteria	Pseudomonadota	Deltaproteobacteria	Myxococcales	unclassified_Myxococcales
16S_rRNA::k131_45649:72-1384(+)	0.4795	0	0	0	0	0	0	0	0	0.0018	0.0544	0.2943	0.3625	0.2084	0	0	0	0	Bacteria	unclassified_Bacteria
16S_rRNA::k131_457493:82-1340(-)	0	0.1991	0	0	0	0	0	0	0	0	0.4014	0.1147	0	0	0.0199	0	0	0	Bacteria	Verrucomicrobiota	unclassified_Verrucomicrobiota
16S_rRNA::k131_45763:370-1888(+)	0	0	0	0.3571	0	0	0.3196	0.8007	0	1.0349	0	0	0	0	0	0.0066	1.3177	0.1013	Bacteria	Actinomycetota	Actinobacteria	Propionibacteriales	Propionibacteriaceae	Cutibacterium
16S_rRNA::k131_460155:0-1249(+)	0	0	0	0	0	0	0	0	0	8.9152	0	0	0	0	0	0.1028	0	0	Bacteria	Chlamydiota	Chlamydiia	Chlamydiales	Parachlamydiaceae	Parachlamydia
16S_rRNA::k131_460491:5-1129(-)	0	0	0	0	0	0	0	0	0	0.0011	0	0	0	0	0	0	0	0	Bacteria	Bacteroidota	unclassified_Bacteroidota
16S_rRNA::k131_460587:1-1080(-)	0	0	0	0	0	0	0	3.764	0	0.0023	0.1608	0	0	0	0	0	0	0	Bacteria	Pseudomonadota	Gammaproteobacteria	Pseudomonadales	Pseudomonadaceae	Pseudomonas
16S_rRNA::k131_460921:243-1455(+)	0	0	0	0	0	0	0	0	0.4875	1.6529	0	0	0	0	0	0	0	0.1844	Bacteria	Gemmatimonadota	Gemmatimonadia	Gemmatimonadales	Gemmatimonadaceae	unclassified_Gemmatimonadaceae
16S_rRNA::k131_461566:2-1370(+)	0	0	0	0	0	0	0	0	0	0.5255	0.2151	0	0.3093	0.3005	0	0	0	0.4861	Bacteria	Pseudomonadota	Alphaproteobacteria	Rhodospirillales	Reyranellaceae	Reyranella
16S_rRNA::k131_461962:3-1131(+)	0	0	0	0	0	0	0	0	0	0	0	0.0693	0	0	0.3655	0	0	0	Bacteria	unclassified_Bacteria
16S_rRNA::k131_461978:71-1276(+)	0	0	0	0	0	0	0	0	0	0.0106	0	0	0	0	0	0	0	0	Bacteria	Planctomycetota	Phycisphaerae	Tepidisphaerales	Tepidisphaeraceae	Tepidisphaera
16S_rRNA::k131_462099:3-1000(+)	0	0	0	0	0	0	0	0	0	0.122	0	0	0	0	0	0	0	0	Bacteria	Pseudomonadota	Alphaproteobacteria	Hyphomicrobiales	Aestuariivirgaceae	Aestuariivirga
16S_rRNA::k131_462339:168-1283(+)	0	0.3506	0	0.1565	0.1974	0.6536	0.3051	0.3812	0	0.3879	0.3936	0.3444	0	0	0	0.0043	0.1496	0.7687	Bacteria	Pseudomonadota	Alphaproteobacteria	Sphingomonadales	unclassified_Sphingomonadales
16S_rRNA::k131_463007:0-1076(+)	0	0	0	0	0	0	0	0	0	0.01	0	0	0	0	0	0	0.3898	0	Bacteria	Planctomycetota	Planctomycetia	Gemmatales	Gemmataceae	unclassified_Gemmataceae
16S_rRNA::k131_463518:2102-3240(-)	0	0	0	0	0	0	0	0	0	0	0	0	0	0	0	0	0	0	Bacteria	Bacteroidota	Flavobacteriia	Flavobacteriales	Flavobacteriaceae	Flavobacterium
16S_rRNA::k131_463639:330-1572(+)	0.2947	0.039	0	0	0	0.1661	0.5407	0.9898	0	0.5676	0.4159	0	0	0.1969	0	0.2445	1.313	0.2985	Bacteria	Pseudomonadota	Alphaproteobacteria	Hyphomicrobiales	unclassified_Hyphomicrobiales
16S_rRNA::k131_465570:2750-4007(-)	0.3339	1	2.7191	1.8422	0.6286	1.4974	0.7633	1.3463	2.8724	1.5155	2.046	1	2.3417	2.0504	2.2416	3.0062	4.9033	2.646	Bacteria	Actinomycetota	Thermoleophilia	Solirubrobacterales	unclassified_Solirubrobacterales
16S_rRNA::k131_465955:2-1210(-)	0	0.1687	0	0	0	0	0	0	0	0.002	0	0	0	0	0	0	0	0	Bacteria	Pseudomonadota	Deltaproteobacteria	unclassified_Deltaproteobacteria
16S_rRNA::k131_465971:397-1519(-)	0	0	0	0	0	0	0	0.1653	0	0.2522	0	0	0	0	0	0	0	0	Bacteria	unclassified_Bacteria
16S_rRNA::k131_466000:293-1849(-)	0.3001	0	0	0	0	0	0.2079	0	0	0.0007	0.3093	0.2132	0.1047	0.4355	0	0	0	0	Bacteria	Verrucomicrobiota	Opitutia	Opitutales	Opitutaceae	unclassified_Opitutaceae
16S_rRNA::k131_46672:50-1148(-)	0	0	0	0	0	0	0	0	0	0.2512	0	0	0	0	0	0	0	0	Bacteria	Chloroflexota	unclassified_Chloroflexota
16S_rRNA::k131_467091:1-1202(+)	0	0	0	0	0	0	0	0	0	0	0	0	0	0	0	0	0	0	Bacteria	Bacteroidota	Flavobacteriia	Flavobacteriales	Flavobacteriaceae	Flavobacterium
16S_rRNA::k131_467953:3-1230(+)	0.163	0	0	0	0	0	0	0	0	1.596	0	0	0	0	0	0	0	0	Bacteria	Gemmatimonadota	Gemmatimonadia	Gemmatimonadales	Gemmatimonadaceae	unclassified_Gemmatimonadaceae
16S_rRNA::k131_4683:1-1003(-)	0	0	0	0	0	0.3333	0	0	0.1053	21.399	0	0	0	0	0	0	0	0	Bacteria	Pseudomonadota	Deltaproteobacteria	Myxococcales	unclassified_Myxococcales
16S_rRNA::k131_469132:0-1241(+)	0	0	0.2712	0	0	0	0	0	0	0.1203	0	0	0	0	0	0	0	0	Bacteria	Pseudomonadota	Alphaproteobacteria	Rhodospirillales	Geminicoccaceae	Arboricoccus
16S_rRNA::k131_469907:13-1276(+)	0	1	0	0	0.1825	0.0869	0	0	0	0.7254	0.1272	0.308	0	0	0.1291	0	0	0	Bacteria	Bacteroidota	Chitinophagia	Chitinophagales	Chitinophagaceae	unclassified_Chitinophagaceae
16S_rRNA::k131_470086:62-1577(+)	0	0.2052	0	0	0	0	0	0.1999	0	0.2854	0	0	0.1945	0	0	0	0	0	Bacteria	Pseudomonadota	Gammaproteobacteria	Nevskiales	Steroidobacteraceae	Povalibacter
16S_rRNA::k131_470218:2-1321(+)	0.1208	0	0	0	0	0	0	0	0	0.1049	0.1326	0	0	0	0	0	0	0	Bacteria	Pseudomonadota	Gammaproteobacteria	Gammaproteobacteria_incertae_sedis	unclassified_Gammaproteobacteria_incertae_sedis	Acidibacter
16S_rRNA::k131_471809:1-1189(-)	0.8158	1.842	0	0.4349	2.3134	0.445	0.8128	2.1439	0	0.5096	3.2503	2.3519	3.3926	2.7904	3.1679	0.3121	0.2842	0	Bacteria	Acidobacteriota	unclassified_Acidobacteriota
16S_rRNA::k131_472007:0-1097(+)	0	0.241	0	0	0.2267	0	0.3005	0.2994	0.4569	0.8169	0	0	0	0	0	0.3002	0.2774	0.1608	Bacteria	Actinomycetota	Actinobacteria	unclassified_Actinobacteria
16S_rRNA::k131_473459:1-1181(+)	0	0	0	1	0	0.333	0.486	0.1194	0	0	0	0	0	0	0	0	0	0.2871	Bacteria	unclassified_Bacteria
16S_rRNA::k131_473934:601-1523(-)	0	0	0	0.0013	0	0	0	0	0	2.1694	0	0	0.0128	0	0	0	0	0	Bacteria	Planctomycetota	Planctomycetia	Pirellulales	unclassified_Pirellulales
16S_rRNA::k131_474846:72-1362(-)	0.2361	0.6518	0.2358	0	0	0	0	0	0	0.5073	0.5772	0.8219	0.7699	1.042	0.4294	0	0	0	Bacteria	Pseudomonadota	Betaproteobacteria	Burkholderiales	Comamonadaceae	unclassified_Comamonadaceae
16S_rRNA::k131_475205:138-1696(+)	0	0	0	0	0	0	0	0	0	0.0528	0	0	0	0	0	0	0	0	Bacteria	Pseudomonadota	Deltaproteobacteria	Myxococcales	unclassified_Myxococcales
16S_rRNA::k131_475424:0-1237(+)	0.8775	0.6207	0.3964	2.128	0.2913	0.0343	1.6844	0.267	1.4482	0.1338	0.3032	0	0	0	0	0.2298	0	0	Bacteria	Acidobacteriota	Acidobacteria_Gp4	unclassified_Acidobacteria_Gp4
16S_rRNA::k131_476280:1-1462(+)	0	0.0783	0	0	0.4701	0.4353	0	0	0	0.0016	0	0	0	0	0	0	0.175	0	Bacteria	Pseudomonadota	Deltaproteobacteria	unclassified_Deltaproteobacteria
16S_rRNA::k131_476526:1-1442(+)	0.2877	0	0	0	0	0	0	0.1356	0	0.226	0	0	0	0	0	0	0	0	Bacteria	Pseudomonadota	Deltaproteobacteria	Myxococcales	unclassified_Myxococcales
16S_rRNA::k131_477128:40-1580(+)	0	0	0	4.8596	0.6104	4.2919	0.1011	9.309	0	1.2972	0	0	0	0	0	0	0	0	Bacteria	Pseudomonadota	Betaproteobacteria	Burkholderiales	Burkholderiaceae	unclassified_Burkholderiaceae
16S_rRNA::k131_478591:14-1160(+)	0.3891	0.7222	0	0.8857	0.7862	0.4656	0.5781	1.2296	0.5127	1.6622	2.4318	0.9683	1.9642	2.3185	2.3337	0.5072	0.1449	0.7446	Bacteria	Acidobacteriota	Terriglobia	Bryobacterales	Bryobacteraceae	unclassified_Bryobacteraceae
16S_rRNA::k131_478776:1-1428(-)	0	0	0	0	0	0	0	0	0	0	0	0	0	0	0	0	0	0	Bacteria	Pseudomonadota	Deltaproteobacteria	Myxococcales	Kofleriaceae	Kofleria
16S_rRNA::k131_47928:2-1219(+)	0	0	0	0	0	0	0	0	0	0.001	0.5077	0.1807	0	0	0	0	0	0	Bacteria	Chloroflexota	Anaerolineae	Aggregatilineales	Aggregatilineaceae	Aggregatilinea
16S_rRNA::k131_479832:454-1737(-)	0	0	0	0	0	0	0	0	0	0.0008	0	0	0	0	0	0	0	0	Bacteria	Planctomycetota	Planctomycetia	unclassified_Planctomycetia
16S_rRNA::k131_479848:127-1612(+)	0.494	0.6159	0	0.3299	0.5698	1	0.3674	0.379	0.4029	0.2302	0.2903	0.1904	0.1799	0.3369	0.5783	0.4504	0.3438	0.3088	Bacteria	Pseudomonadota	Alphaproteobacteria	Sphingomonadales	unclassified_Sphingomonadales
16S_rRNA::k131_480456:137-1606(-)	0.0558	0	0	0	0.1746	0.2959	0	0.371	0	0	0	0	0	0	0	0	0	0	Archaea	Euryarchaeota	Thermoplasmata	unclassified_Thermoplasmata
16S_rRNA::k131_480581:561-1829(-)	0	0.1896	0.1381	0.2357	0	0	0	0	0.4759	0.3147	0	0	0	0	0.2857	0	0.2002	0.3369	Bacteria	Actinomycetota	Thermoleophilia	Solirubrobacterales	unclassified_Solirubrobacterales
16S_rRNA::k131_480610:0-1523(+)	0.1856	0.3376	0	0	0	0	0	0.0709	0	0.3481	0	0	0.3192	0	0	0.399	0	0.2597	Bacteria	Pseudomonadota	Deltaproteobacteria	Myxococcales	unclassified_Myxococcales
16S_rRNA::k131_481037:1-1299(-)	0	0	0	0	0	0	0	0	0	0.1319	0	0	0	0	0	0.204	0.0116	0	Bacteria	Planctomycetota	Planctomycetia	Isosphaerales	Isosphaeraceae	Singulisphaera
16S_rRNA::k131_481714:0-1391(+)	0	0	0	0	0	0	0	0.2722	0	0.0008	0.1453	0.4222	1.562	0.0957	0.3709	0	0	0	Bacteria	Pseudomonadota	Betaproteobacteria	unclassified_Betaproteobacteria
16S_rRNA::k131_484628:1-1292(-)	0	0	0	0	0	0.0925	0	0	0	0.0018	0	0	0	0	0	0	0.2745	0.3096	Bacteria	Verrucomicrobiota	unclassified_Verrucomicrobiota
16S_rRNA::k131_485078:1-1017(+)	1.6402	0.4826	0	0	0	0	0	0	0.0874	0.0012	0	0	0	0	0	0	0	0	Bacteria	unclassified_Bacteria
16S_rRNA::k131_48605:101-1525(+)	0	0	0	0	0	0	0	0	0	0.0024	0	0	0	0	0	0	0	0	Bacteria	Acidobacteriota	Acidobacteria_Gp3	unclassified_Acidobacteria_Gp3
16S_rRNA::k131_486262:188-1718(+)	0.4348	0	0	0.4069	0	0.3774	0	0.6645	0	0.0007	0.3403	0	0.3026	0	1.6971	0	0	0	Bacteria	Pseudomonadota	Betaproteobacteria	unclassified_Betaproteobacteria
16S_rRNA::k131_486512:0-1162(-)	0	0	0	0	0	0	0	0	0	0.117	0	0	0	0	0	0	0	0	Bacteria	unclassified_Bacteria
16S_rRNA::k131_487875:66-1595(+)	0.3326	0.4969	0	0	0	0	0	0	0	0.3633	0	0	0	0	0	0	0	0	Bacteria	Gemmatimonadota	Gemmatimonadia	Gemmatimonadales	Gemmatimonadaceae	unclassified_Gemmatimonadaceae
16S_rRNA::k131_487934:0-1149(-)	0	0	0	0	0	0.2275	1	0.0165	0	0.0067	0	0	0	0	0	0	0	0	Bacteria	unclassified_Bacteria
16S_rRNA::k131_48826:4-1195(-)	0	0	0	0	0	0	0	0	0	0.1685	0	0	0	0	0	0.2057	0.339	0	Bacteria	Bacillota	Bacilli	Caryophanales	Bacillaceae	unclassified_Bacillaceae
16S_rRNA::k131_488261:242-1729(-)	0	0	0	0	0	0	0	0	0	0.1168	0.0411	0	0	0	0	0	0	0	Bacteria	Pseudomonadota	Alphaproteobacteria	Hyphomicrobiales	Aestuariivirgaceae	Aestuariivirga
16S_rRNA::k131_488678:15-1182(+)	0	0.0819	0	0	0	0	0	0	0	0.1049	0	0	0	0	0	0.4392	0	0	Bacteria	Pseudomonadota	Deltaproteobacteria	Myxococcales	Polyangiaceae	unclassified_Polyangiaceae
16S_rRNA::k131_489896:80-1506(+)	0	0.1598	0	0	0	0	0	0	0	0	0	0	0	0	0	0	0	0	Bacteria	Bacteroidota	unclassified_Bacteroidota
16S_rRNA::k131_49061:100-1293(+)	0	0.0145	0	0	0	0	0	0	0	0.001	0	0	0	0	0	0	0	0	Bacteria	Pseudomonadota	Deltaproteobacteria	Myxococcales	unclassified_Myxococcales
16S_rRNA::k131_490652:1-1187(+)	0	0	0	0	0	0	0	0	0	0.0077	0	0	0	0	0	0	0	0	Bacteria	unclassified_Bacteria
16S_rRNA::k131_490734:138-1283(+)	0	0	0	0	0	0	0	0	0.4415	0.6174	0	0	0	0.0806	0.1184	0	0	0.287	Bacteria	Acidobacteriota	Acidobacteria_Gp1	unclassified_Acidobacteria_Gp1
16S_rRNA::k131_492552:0-1051(-)	0	0	0	0	0	0	0	0	0	3.3333	0	0.371	0	0.2057	0.1658	0	0	0	Bacteria	Planctomycetota	Planctomycetia	unclassified_Planctomycetia
16S_rRNA::k131_493770:0-1056(+)	0	0	0	0	0	0	0	0	0	0.0079	0	0	0	0	0	0	0	0	Bacteria	Pseudomonadota	Deltaproteobacteria	Myxococcales	Kofleriaceae	Kofleria
16S_rRNA::k131_494147:0-1125(-)	0	0	0	0	0	0	0	0	0	0.4368	0	0	0	0	0	0	0	0	Bacteria	Planctomycetota	unclassified_Planctomycetota
16S_rRNA::k131_494997:483-2003(-)	0.1642	0	0	0.0991	0.316	0.4736	1	0	0	0.0007	0.3429	0.1034	1	0.6814	0.2196	0	0	0	Bacteria	Gemmatimonadota	Gemmatimonadia	Gemmatimonadales	Gemmatimonadaceae	unclassified_Gemmatimonadaceae
16S_rRNA::k131_495449:2-1008(-)	0	0	0.3542	0	0.0932	0.4578	0	0	0.3801	0.0361	0	0	0	0	0	0	0.2105	0	Bacteria	Actinomycetota	Actinobacteria	unclassified_Actinobacteria
16S_rRNA::k131_49614:201-1345(+)	0	0	0	0	0	0	0	0	0	0	0	0	0	0	0	0	0	0	Bacteria	unclassified_Bacteria
16S_rRNA::k131_49688:116-1538(-)	0	0	0	0	0	0	0.0803	0	0	0.0016	0	0	0	0	0	0	0	0	Bacteria	Pseudomonadota	Deltaproteobacteria	Myxococcales	unclassified_Myxococcales
16S_rRNA::k131_497393:1-1050(-)	0	0.0543	0	0	0	0	0	0	0	0.0236	0	0	0	0	0	0	0	0	Bacteria	Chloroflexota	Caldilineae	Caldilineales	Caldilineaceae	Litorilinea
16S_rRNA::k131_497456:25-1546(+)	0.6574	0.3622	0	0	0.1458	0.1931	0	0	0	0.1146	1	0	0	0.218	0.1753	0	0.1117	0	Bacteria	Actinomycetota	Acidimicrobiia	Acidimicrobiales	Acidimicrobiales_incertae_sedis	Aciditerrimonas
16S_rRNA::k131_498607:0-1261(+)	0	0	0	0	0	0	0	0	0	0.0037	0	0	0	0	0	0	0.316	0	Bacteria	Planctomycetota	Planctomycetia	Pirellulales	unclassified_Pirellulales
16S_rRNA::k131_499476:0-1066(-)	0	0	0	0	0	0	0	0	0.3848	0.0045	0	0	0	0	0	0	0	0.098	Bacteria	Gemmatimonadota	Gemmatimonadia	Gemmatimonadales	Gemmatimonadaceae	unclassified_Gemmatimonadaceae
16S_rRNA::k131_499531:1-1101(+)	0	0	0	0	0.7848	1.6348	1	0.32	0	0	1	0	0.4397	0	0.386	0	0	0	Bacteria	Acidobacteriota	Acidobacteria_Gp17	unclassified_Acidobacteria_Gp17
16S_rRNA::k131_500129:1-1143(-)	0	0	0	0	0	0	0	0	0	0.1407	0	0	0	0	0	0	0	0	Bacteria	unclassified_Bacteria
16S_rRNA::k131_50059:1-1438(-)	0	0	0	0	0.1813	0	0	0.3254	0	15.0673	0	0	0	0	0	0	0	0	Bacteria	unclassified_Bacteria
16S_rRNA::k131_500884:39-1370(+)	0	0	0	0	0	0	0	0	0	0.0053	0	0	0	0	0	0	0	0.422	Bacteria	Pseudomonadota	Gammaproteobacteria	Nevskiales	Steroidobacteraceae	Steroidobacter
16S_rRNA::k131_501202:0-1163(+)	0	0	0	0.4022	0	0.1983	0.2972	0.2492	0.3608	1.4465	0	0	0	0	0	0.1245	0	0	Bacteria	Planctomycetota	Planctomycetia	unclassified_Planctomycetia
16S_rRNA::k131_501882:1-1013(+)	0	0	0	0	0	0	0	0	0.2971	0.1752	0	0	0	0	0	0	0	0	Bacteria	Acidobacteriota	Acidobacteria_Gp2	unclassified_Acidobacteria_Gp2
16S_rRNA::k131_502140:0-1167(-)	0	0	0	0	0	0	0	0	0	0.001	0	0	0	0	0	0	0.109	0	Bacteria	Bacteroidota	Cytophagia	Cytophagales	Fulvivirgaceae	Chryseolinea
16S_rRNA::k131_502778:0-1191(+)	0	0	0	0.0686	0	0.0308	0	0	0	0	0	0	0	0	0.3815	0	0	0	Bacteria	Verrucomicrobiota	Opitutia	Opitutales	Opitutaceae	unclassified_Opitutaceae
16S_rRNA::k131_503405:631-2026(+)	0.1956	0	0	0	0	0	0	0	0.2833	0.4498	0	0	0	0	0	0	0	1.8926	Bacteria	Acidobacteriota	Acidobacteria_Gp4	unclassified_Acidobacteria_Gp4
16S_rRNA::k131_504434:20-1417(+)	0	0	0.3351	0	0	0	0	0	0	0.4663	0	0	0	0	0	0	0.2513	0.3353	Bacteria	Bacillota	Bacilli	Caryophanales	Bacillaceae	Priestia
16S_rRNA::k131_504451:572-2060(-)	0	0	0	0	0	0	0	0	0	0.0008	0	0	0	0	0.3852	0	0	0	Bacteria	unclassified_Bacteria
16S_rRNA::k131_504782:1-1129(-)	0	0.0204	0	0	0.5059	0	0	0	0	0.1908	0	0	1	0	0	0	0	0	Bacteria	Pseudomonadota	Alphaproteobacteria	Sphingomonadales	Sphingomonadaceae	Sphingomonas
16S_rRNA::k131_505361:0-1105(-)	0	0	0	0	0	0	0	0	0	0.0011	0	0	0	0	0	0	0	0	Bacteria	Verrucomicrobiota	Subdivision3	unclassified_Subdivision3
16S_rRNA::k131_506554:503-1912(-)	0.2202	0.3749	0	0.0841	0.1753	0.533	0.0801	0.0732	0.1119	0.1241	0	0	0	0	0	0	0	0	Bacteria	unclassified_Bacteria
16S_rRNA::k131_50675:719-2276(+)	1.5155	2.5079	0.1946	0.5198	1.261	1	0.2061	0.341	0.175	0.306	0.4966	0	0	0.3685	0	1.1955	0	0	Bacteria	Acidobacteriota	Acidobacteria_Gp4	unclassified_Acidobacteria_Gp4
16S_rRNA::k131_508048:0-1216(+)	1.6519	0.3064	0	0.2296	1	1	0	0	0.4637	0.8902	0	0	0	0.3309	0	0.4336	1	0	Bacteria	Pseudomonadota	Alphaproteobacteria	Sphingomonadales	Sphingomonadaceae	Sphingomonas
16S_rRNA::k131_509136:0-1090(-)	0.1884	0.224	0	0.321	0	1.0882	1.5764	0.393	1.7008	13.882	0.1647	0	0.0683	0	0.2655	0	0.2017	0.7367	Bacteria	Latescibacteria	unclassified_Latescibacteria			Latescibacteria_genera_incertae_sedis
16S_rRNA::k131_509264:1-1361(+)	0.151	0.299	0.1249	0	0	0	0	0	0	0.0673	0	0	0.3366	0	0	0	0	0	Bacteria	Gemmatimonadota	Gemmatimonadia	Gemmatimonadales	Gemmatimonadaceae	unclassified_Gemmatimonadaceae
16S_rRNA::k131_50986:2-1296(-)	0.1857	0	0	0	0	0	0	0	0	0	0	0	0	0	0.3681	0	0	0	Bacteria	Pseudomonadota	Alphaproteobacteria	Micropepsales	Micropepsaceae	Rhizomicrobium
16S_rRNA::k131_510585:2-1000(-)	0	0	0	0.112	0	1.6729	0	0.3998	0	0.0246	0	0	0	0	0	0	0	0	Bacteria	unclassified_Bacteria
16S_rRNA::k131_51081:0-1159(+)	0	0	0	0	0	0	0	0	0	0.0021	0	0	0	0.2699	0	0	0.1381	0	Bacteria	Acidobacteriota	unclassified_Acidobacteriota
16S_rRNA::k131_511271:2-1038(-)	0	0	0	0	0	0	0	0	0.0457	0.0012	0	0	0	0	0	0	0	0	Bacteria	Verrucomicrobiota	Opitutia	Opitutales	Opitutaceae	unclassified_Opitutaceae
16S_rRNA::k131_511604:0-1257(+)	0	0	0.1476	0	0	0	0	0	0.047	0.143	0	0	0	0	0	0.1743	0	0	Bacteria	Pseudomonadota	unclassified_Pseudomonadota
16S_rRNA::k131_514479:1-1160(-)	0	0	0	0	0	0	0	0.0252	0	0	0.2699	0.2405	0.5793	0.9741	0.9154	0	0	0	Bacteria	Pseudomonadota	Gammaproteobacteria	Pseudomonadales	Pseudomonadaceae	unclassified_Pseudomonadaceae
16S_rRNA::k131_514830:1-1234(-)	0	0	0.3438	0	0	0	0	0	0	1.0048	0	0	0	0	0.0102	0.5103	0.1396	0	Bacteria	Bacillota	Bacilli	Caryophanales	Paenibacillaceae	Paenibacillus
16S_rRNA::k131_515195:0-1079(+)	0	0	0	0	0	0	0	0	0	0.1702	0	0	0	0	0	0.1581	0	0.1523	Bacteria	Actinomycetota	Actinobacteria	Geodermatophilales	Geodermatophilaceae	Trujillonella
16S_rRNA::k131_516186:321-1851(+)	0	0	0	0.4436	0	1.3362	0	1.442	0	0.0763	0.1961	0	0.1476	0.2222	0.6503	0	0	0	Bacteria	Pseudomonadota	Betaproteobacteria	unclassified_Betaproteobacteria
16S_rRNA::k131_517895:0-1108(+)	0	0	0	0	0	0.0641	0	0.4104	0	1.6015	0	0	0	0	0	0	0	0	Bacteria	Pseudomonadota	Gammaproteobacteria	Pseudomonadales	Pseudomonadaceae	unclassified_Pseudomonadaceae
16S_rRNA::k131_51832:148-1313(-)	0	0	0	0.3951	0	0	0	0.1006	0	4.7969	0	0	0	0	0	0	0	0	Bacteria	unclassified_Bacteria
16S_rRNA::k131_51841:73-1332(-)	0.2039	0.2289	0	0.1167	0	0.1024	0.1284	0	0.3549	0.1622	0	0	0	0	0	0.3035	1.275	0.2453	Bacteria	Actinomycetota	Actinobacteria	Mycobacteriales	unclassified_Mycobacteriales
16S_rRNA::k131_518996:1523-2729(-)	0	0.089	0.0646	0	0.3	0	0	0.328	0.6471	0.3682	0	0	0	0	0	0	0.1134	0	Bacteria	Actinomycetota	Actinobacteria	Micrococcales	Micrococcaceae	Zafaria
16S_rRNA::k131_521920:3106-4249(-)	0	0.2419	0	0	0	0	0	0	0	0.242	0.3108	0.3268	0	0.2543	0.0536	0	0.0009	0	Bacteria	Pseudomonadota	Gammaproteobacteria	Legionellales	Legionellaceae	Legionella
16S_rRNA::k131_522452:336-1194(-)	0	0	1	2.4444	0.3946	1.3471	0.4242	0.3609	1.2178	1.6894	0	0	0	0	0	0.3261	0	0.3859	Bacteria	unclassified_Bacteria
16S_rRNA::k131_523027:0-1236(+)	0	0	0	0	0	0.0994	0	0.0031	0	4.7467	0	0	0.2	0.1263	0	0	0	0	Bacteria	Acidobacteriota	unclassified_Acidobacteriota
16S_rRNA::k131_524215:1-966(+)	1.3457	0.0376	0.0036	1.8216	0.2951	2.0613	0.906	1.7431	0	0.4807	1.5375	0	0.377	1	0.2128	0	0	0	Bacteria	Parcubacteria	unclassified_Parcubacteria			Parcubacteria_genera_incertae_sedis
16S_rRNA::k131_525747:1-1146(-)	0	0	0	0	0	0	0	0	0	0.0032	0	0	0	0	0	0	0	0	Bacteria	Pseudomonadota	Gammaproteobacteria	Gammaproteobacteria_incertae_sedis	unclassified_Gammaproteobacteria_incertae_sedis	Acidibacter
16S_rRNA::k131_528047:1-1159(-)	0.1146	0.3008	0.3891	0	0	0	0.1619	0	0	0.3465	0	0	0	0	0.1822	0	0.1876	0	Bacteria	Pseudomonadota	Betaproteobacteria	Burkholderiales	unclassified_Burkholderiales
16S_rRNA::k131_528609:0-1019(+)	0	0	0	0	0	0	0	0.0651	0	0.4612	0	0	0	0	0	0	0	0	Bacteria	Pseudomonadota	Alphaproteobacteria	Rhodospirillales	unclassified_Rhodospirillales
16S_rRNA::k131_528692:0-1005(-)	0	0	0	0	0	0	0	0	0	0	0	0	0	0	0	0	0	0	Bacteria	Verrucomicrobiota	Subdivision3	unclassified_Subdivision3
16S_rRNA::k131_528856:0-1084(-)	0	0	0	0	0.6489	0	0	0	0	0.149	0	0	0	0	0	0	1.1607	0	Bacteria	Actinomycetota	Actinobacteria	Propionibacteriales	Propionibacteriaceae	Cutibacterium
16S_rRNA::k131_529592:0-1009(-)	0	0	0	0	0	0	0.3549	0	0.4701	0.006	0.0407	0	0	0	0.0821	0	0	0	Bacteria	unclassified_Bacteria
16S_rRNA::k131_530929:5-1315(+)	0	0	0	0	0	0	0	0	0	0.0069	0	0	0	0	0.4478	0	0	0	Bacteria	Planctomycetota	Planctomycetia	unclassified_Planctomycetia
16S_rRNA::k131_530991:125-1238(+)	0	0	0	0	0	0	0	0	0	0.0011	0	0	0	0	0	0	0.1905	0.1921	Bacteria	Pseudomonadota	Alphaproteobacteria	Hyphomicrobiales	Aestuariivirgaceae	Aestuariivirga
16S_rRNA::k131_531297:283-1804(-)	0	0	0.3421	0	0	0	0	0	0	0.0797	0	0	0	0	0	0	0	0	Bacteria	Actinomycetota	Acidimicrobiia	Acidimicrobiales	Ilumatobacteraceae	Desertimonas
16S_rRNA::k131_53156:1-1135(+)	0	0	0	0.1159	0	0	0.1094	0	0.1983	0.3088	0	0	0	0	0	0	0.1156	0	Bacteria	Pseudomonadota	Alphaproteobacteria	unclassified_Alphaproteobacteria
16S_rRNA::k131_531587:0-1072(-)	0	0	0	0.2654	0	0.3506	0	0	0	0.2381	0	0.2279	0	0	0	0	0	0	Bacteria	Pseudomonadota	Alphaproteobacteria	Hyphomicrobiales	unclassified_Hyphomicrobiales
16S_rRNA::k131_531737:14-1316(+)	0	0	0	0	0.1035	0	0	0	0	0.0404	0	0	0	0	0	0	0	0	Bacteria	unclassified_Bacteria
16S_rRNA::k131_533336:29-1581(+)	0.0768	0.0304	0	1.8999	0	4.6197	0	0.643	0	0.1421	0	0	0	0	0	0	0.3056	0.0538	Bacteria	Bacillota	Bacilli	Caryophanales	unclassified_Caryophanales
16S_rRNA::k131_534539:281-1542(-)	0.0433	0.2335	0.4393	0.1804	0.0681	0.039	0.3443	0	0.4002	1.3571	0.2787	0	0.1688	0	0	0.1662	0.2021	0.2563	Bacteria	unclassified_Bacteria
16S_rRNA::k131_535803:153-1684(+)	0.1204	0	0	0.2777	0	0.2199	0	0.2006	0	0.1167	0	0.307	0.2338	0	0	0	0	0	Bacteria	Acidobacteriota	Acidobacteria_Gp7	unclassified_Acidobacteria_Gp7
16S_rRNA::k131_540341:65-1479(-)	0.0539	0	0	0.6389	1.3758	1	0.8267	0.2909	0	0.1926	0.1949	0.134	0.5262	0.3251	0.5369	0	0	0	Bacteria	Pseudomonadota	Betaproteobacteria	unclassified_Betaproteobacteria
16S_rRNA::k131_54096:117-1637(-)	0	0	0	0.2912	0	0.4216	0	0	0	0.0309	0	0	0	0	0	0	0	0	Bacteria	unclassified_Bacteria
16S_rRNA::k131_541000:2-1088(-)	0	0	0	0	0	0	0.0866	0	0	0.0098	0	0	0	0	0	0	0	0.3622	Bacteria	Pseudomonadota	Alphaproteobacteria	Hyphomicrobiales	Hyphomicrobiaceae	unclassified_Hyphomicrobiaceae
16S_rRNA::k131_541761:147-1268(-)	0	0.0022	0	0	0	0	0	0	0	0.004	0	0	0	0	0	0	0	0	Bacteria	Chloroflexota	unclassified_Chloroflexota
16S_rRNA::k131_54338:269-1523(-)	0	0	0	0.2701	0	0.1984	0	0	0	0.5249	0	0	0	0	0	0	0.1375	0	Bacteria	unclassified_Bacteria
16S_rRNA::k131_543767:1-1031(-)	0	0	0	0	0	0	0	0.5129	0	0.4211	0	0	0	0	0	0	0	0	Bacteria	Pseudomonadota	Deltaproteobacteria	Myxococcales	unclassified_Myxococcales
16S_rRNA::k131_544083:1-1077(-)	0	0	0.093	0	0	0	0	0	0	2.7719	0	0	0	0	0	0	0	0	Bacteria	Bacillota	Bacilli	Caryophanales	Bacillaceae	unclassified_Bacillaceae
16S_rRNA::k131_544304:0-1034(-)	0	0.1779	0	1	0	0	0	0.2857	0	0.0342	0	0	0	0	0	0	0	0	Bacteria	Planctomycetota	Planctomycetia	Pirellulales	Pirellulaceae	unclassified_Pirellulaceae
16S_rRNA::k131_54437:0-1176(+)	0	0.277	0	0.3326	1.8349	0.5725	0	0	0	1.9094	0	0	0	0	0	0	0	0	Bacteria	Pseudomonadota	Alphaproteobacteria	Sphingomonadales	unclassified_Sphingomonadales
16S_rRNA::k131_544534:107-1293(+)	0	0	0	0	0	0	0	0	0	0.2814	0	0	0	0	0	0	0	0	Bacteria	Pseudomonadota	Deltaproteobacteria	Myxococcales	unclassified_Myxococcales
16S_rRNA::k131_545435:79-1602(-)	0	0	0	0	0	0	0	0	0	0.0015	0	0	0	0	0	0	0	0	Bacteria	Thermomicrobiota	Thermomicrobia	Sphaerobacterales	Sphaerobacteraceae	unclassified_Sphaerobacteraceae
16S_rRNA::k131_545733:226-1264(+)	0	0	0	0	0	0	0	0	0	0	0	0	0	0	0	0	0	0	Bacteria	Bacteroidota	Sphingobacteriia	Sphingobacteriales	Sphingobacteriaceae	Daejeonella
16S_rRNA::k131_546008:0-1076(+)	0	0	0	0.3098	0.1451	0.269	0.2593	0.5044	0	1.6639	0.0225	0	0.6555	0.1683	0	0	0	0	Bacteria	Pseudomonadota	Betaproteobacteria	unclassified_Betaproteobacteria
16S_rRNA::k131_546127:1-1403(+)	0	0	0	0	0	0.2013	0	0	0	0.1737	0	0	0	0	0	0.2787	0.4853	0	Bacteria	Planctomycetota	Planctomycetia	Gemmatales	Gemmataceae	unclassified_Gemmataceae
16S_rRNA::k131_546574:67-1514(+)	0	0	0	0	0	0	0	0	0	0.1433	0	0.0099	0	0	0	0	0	0	Bacteria	Verrucomicrobiota	unclassified_Verrucomicrobiota
16S_rRNA::k131_546875:0-1433(-)	0.3989	0	0	0.3321	0.2051	0.284	0.5772	0.2407	0	0.2494	0.4679	0.1834	1.0185	1.2036	0.5339	0	0	0	Bacteria	Gemmatimonadota	Gemmatimonadia	Gemmatimonadales	Gemmatimonadaceae	unclassified_Gemmatimonadaceae
16S_rRNA::k131_547434:354-1632(+)	0	0	0.3392	0	0	0.1283	0	0	0	3.2837	0.1161	0	0	0	0	0	1	1.5194	Bacteria	Actinomycetota	Thermoleophilia	unclassified_Thermoleophilia
16S_rRNA::k131_548612:22-1545(+)	0.1238	0.4283	0	0	0	0.2413	0	0	0	0.3336	0.3923	0	0.3581	0.2914	0.389	0	0	0	Bacteria	Gemmatimonadota	Gemmatimonadia	Gemmatimonadales	Gemmatimonadaceae	Gemmatimonas
16S_rRNA::k131_5493:105-1313(-)	0	0	0	0	0	0	0	0	0	0.046	0	0	0	0	0	0	0	0	Bacteria	Bacteroidota	Flavobacteriia	Flavobacteriales	Flavobacteriaceae	Flavobacterium
16S_rRNA::k131_549436:28-1580(-)	0	0	0	0	0.1667	0	0	0	0	0.0612	0.1319	0.0344	0.2008	0.1616	0.1929	0.3862	0	0	Bacteria	Acidobacteriota	Vicinamibacteria	Vicinamibacterales	Vicinamibacteraceae	unclassified_Vicinamibacteraceae
16S_rRNA::k131_550068:32-1385(+)	0.1567	0	0	0	0	0	0	0	0	0.4509	0	0	0	0	0	0	0	0	Bacteria	Verrucomicrobiota	Spartobacteria	unclassified_Spartobacteria
16S_rRNA::k131_550689:123-1454(-)	0	0	0	0	0	0	0	0	0	0.2021	0	0	0	0	0	0	0	0.2441	Bacteria	Pseudomonadota	Deltaproteobacteria	Myxococcales	Archangiaceae	Vitiosangium
16S_rRNA::k131_551463:79-1566(-)	0	0.2114	0	0.158	0	0	0	0.2161	0	0	0	0.2852	0	0	0	0	0	0	Bacteria	Chloroflexota	unclassified_Chloroflexota
16S_rRNA::k131_551560:10-1407(-)	0	0	0	0	0	0	0	0.25	0	0.0546	0	0.2552	0.4127	0.7638	1	0	0.1328	0	Bacteria	unclassified_Bacteria
16S_rRNA::k131_552335:120-1652(+)	0.2149	0.1137	0	0	0	0	0	0	0	1.3468	0	0	0	0.0198	0	0	0	0.4078	Bacteria	Pseudomonadota	Gammaproteobacteria	Nevskiales	Steroidobacteraceae	unclassified_Steroidobacteraceae
16S_rRNA::k131_553555:1-1189(+)	0	0	0	0	0	0	0	0	0	0.1992	0.2306	0.3312	0	0	0	0	0	0.0352	Bacteria	Bacteroidota	Flavobacteriia	Flavobacteriales	Flavobacteriaceae	Flavobacterium
16S_rRNA::k131_55455:0-1407(-)	0	0	0	0	0	0	0	0	0	0.332	0	0	0	0	0	0	0	0.256	Bacteria	Pseudomonadota	Deltaproteobacteria	Myxococcales	unclassified_Myxococcales
16S_rRNA::k131_554641:2-1030(-)	0	0	0	0	0	0	0.0433	0	0	0.0023	0	0	0	0	0	0	0	0	Bacteria	Planctomycetota	Phycisphaerae	Tepidisphaerales	Tepidisphaeraceae	Tepidisphaera
16S_rRNA::k131_55510:175-1715(-)	0	0	0	0	0	0	0	0	0	0.1097	0	0	0	0	0	0	0	0	Bacteria	Chlamydiota	Chlamydiia	Chlamydiales	Parachlamydiaceae	Neochlamydia
16S_rRNA::k131_556230:113-1306(-)	0	0.0449	0	0	0	0	0	0	0	0.0117	0	0	0	0	0	0	0	0.3191	Bacteria	Pseudomonadota	unclassified_Pseudomonadota
16S_rRNA::k131_558077:11-1538(+)	0	0	0	3.87	0.2146	2.5775	0.2092	1.9247	0	0.2168	0.0237	0.0734	0.1903	0.1279	0.1177	0	0	0	Bacteria	Pseudomonadota	Betaproteobacteria	unclassified_Betaproteobacteria
16S_rRNA::k131_558944:4-1456(+)	0	0	0	0	0	0	0	0	0	0.0008	0	0	0	0	0	0	0	0	Bacteria	Verrucomicrobiota	Opitutia	Opitutales	Opitutaceae	unclassified_Opitutaceae
16S_rRNA::k131_559299:31-1380(+)	0	0	0	0	0	0	0	0	0	0.0059	0	0	0	0	0	0	0	0	Bacteria	Chloroflexota	unclassified_Chloroflexota
16S_rRNA::k131_559513:91-1369(+)	0	0	0	0	0	0	0	0	0	0.0246	0	0	0	0	0	0	0	0	Bacteria	Thermomicrobiota	Thermomicrobia	Sphaerobacterales	Sphaerobacteraceae	Sphaerobacter
16S_rRNA::k131_559584:3-1050(+)	0	0	0	0	0	0.0498	0.0953	0.0398	0	0.4261	1	0.1885	1.9066	1.4784	0.5441	0	0	0	Bacteria	unclassified_Bacteria
16S_rRNA::k131_560344:140-1417(+)	0	0	0	0.166	0	0	0	0	0	0	0	0.3207	0	0.067	0	0	0	0	Bacteria	Verrucomicrobiota	Opitutia	Opitutales	Opitutaceae	unclassified_Opitutaceae
16S_rRNA::k131_561572:0-1074(-)	0.3659	0.2902	0	0.1632	0	0	0	0.324	0.3558	0.3412	0.3108	0.3255	1	0.9674	0.3836	0	0	0	Bacteria	Gemmatimonadota	Gemmatimonadia	Gemmatimonadales	Gemmatimonadaceae	unclassified_Gemmatimonadaceae
16S_rRNA::k131_562404:0-1046(-)	0	0.1615	0	0	0	0	0	0	0	0.1307	0	0	0	0	0	0	0	0	Bacteria	Candidatus Saccharibacteria	unclassified_Candidatus Saccharibacteria			Saccharibacteria_genera_incertae_sedis
16S_rRNA::k131_563090:118-1370(+)	0	0	0	0.0684	0	0	0	0.3877	0	0	0	0	0	0	0	0	0	0	Bacteria	Verrucomicrobiota	Subdivision3	unclassified_Subdivision3
16S_rRNA::k131_563129:0-1070(-)	0	0	0	0	0	0.1996	0	0	0	6.132	0	0	0	0	0	0	0	0	Bacteria	Planctomycetota	Planctomycetia	Pirellulales	unclassified_Pirellulales
16S_rRNA::k131_563172:0-1487(+)	0	0	0.0143	0.346	2.1379	0.8392	0.4437	0.2137	0	0.0054	0	0.1169	0.3373	0.4916	0.1039	0	0	0	Bacteria	Pseudomonadota	Betaproteobacteria	Nitrosomonadales	Usitatibacteraceae	Usitatibacter
16S_rRNA::k131_563837:0-1046(-)	0	0.0417	0	0	0	0	0	0	0	0.1432	0	0	0	0	0.1464	0	0	0	Bacteria	unclassified_Bacteria
16S_rRNA::k131_564117:65-1547(+)	0.1422	0	0	0	0	0	0	0	0	0.0008	0.1713	0.2856	0	0.1788	0	0	0	0	Bacteria	Pseudomonadota	Alphaproteobacteria	Micropepsales	Micropepsaceae	Rhizomicrobium
16S_rRNA::k131_564329:1-1158(+)	1	0	0.1108	0	0.3406	1.3946	0	0.4467	0	0.3509	0	0	0	0	0	0	0	0.3123	Bacteria	Acidobacteriota	Acidobacteria_Gp4	unclassified_Acidobacteria_Gp4
16S_rRNA::k131_56500:11-1030(+)	1.3025	0.1291	0	0.1614	0.3473	0.4181	0.375	0.4016	0	0.3668	1.4323	0.3702	0.6312	1.5174	1.1509	0	0	0	Bacteria	Parcubacteria	unclassified_Parcubacteria			Parcubacteria_genera_incertae_sedis
16S_rRNA::k131_565145:1-1278(-)	0	0.1237	0	0.0926	0	0.1579	0.0849	0	0	2.2518	0	0	0	0	1	0	0	0	Bacteria	Chloroflexota	unclassified_Chloroflexota
16S_rRNA::k131_56539:384-1831(-)	0	0	0.0182	0	0	0	0	0	0	0.0008	0	0	0	0	0	0	0	0	Bacteria	unclassified_Bacteria
16S_rRNA::k131_566425:450-1880(+)	0	0	0	0.0788	0	0	0	0.0363	0	0.0032	0	0	0	0	0	0	0	0	Bacteria	Pseudomonadota	Deltaproteobacteria	Myxococcales	unclassified_Myxococcales
16S_rRNA::k131_567558:1-1417(-)	0.2312	0	0	0	0	0	0	0	0.1861	0.2504	0.0613	0	0	0	0	0	0	0	Bacteria	Gemmatimonadota	Gemmatimonadia	Gemmatimonadales	Gemmatimonadaceae	Gemmatimonas
16S_rRNA::k131_567714:97-1616(-)	0	0	0	0	0	0	0	0	0	0.0038	0	0	0	0	0	0	0	0	Bacteria	Bacteroidota	unclassified_Bacteroidota
16S_rRNA::k131_567878:0-1087(-)	0	0	0	0	0	0	0	0	0	0.1747	0	0	0	0	0	0	0	0	Bacteria	Pseudomonadota	Gammaproteobacteria	Gammaproteobacteria_incertae_sedis	unclassified_Gammaproteobacteria_incertae_sedis	Acidibacter
16S_rRNA::k131_567946:0-1244(-)	0	0	0	0	0	0	0	0	0	0	0	0	0	1	0.1394	0	0	0	Bacteria	Chlamydiota	Chlamydiia	Chlamydiales	Parachlamydiaceae	unclassified_Parachlamydiaceae
16S_rRNA::k131_568231:1050-2187(-)	0	0.2983	0	0.1802	0	0	0.0934	0	0	1.0352	0	0	0	0	0	0	0	0	Bacteria	Pseudomonadota	Deltaproteobacteria	unclassified_Deltaproteobacteria
16S_rRNA::k131_568855:22-1341(+)	0	0.0255	0	2.9779	4.1463	1.399	1.8626	0.4757	0	0.0009	0	0	0.0016	0	0	0	0	0	Bacteria	Pseudomonadota	Gammaproteobacteria	Xanthomonadales	unclassified_Xanthomonadales
16S_rRNA::k131_570849:293-1477(-)	0	0	0	0	0	0	0	0	0	0.0336	0	0	0	0	0	0	0.0326	0	Bacteria	unclassified_Bacteria
16S_rRNA::k131_570925:0-1169(-)	0	0	0	0	0	0	0	0	0	0.333	0.313	0	0	0	0	0	0	0	Bacteria	Bacteroidota	unclassified_Bacteroidota
16S_rRNA::k131_572621:0-1175(-)	1.3445	1.8121	0	0	0.1587	0.3707	0	0	0	2.4995	1	0	0.4053	0.8126	0.4402	0	0.1604	0	Bacteria	unclassified_Bacteria
16S_rRNA::k131_573281:69-1167(+)	0	0	0	0	0	0	0.2216	0.3972	0	0.1184	0.1448	0.0105	0.329	0.1354	0.3685	0	0	0.4816	Bacteria	Pseudomonadota	Alphaproteobacteria	Rhodospirillales	Reyranellaceae	Reyranella
16S_rRNA::k131_574106:4-1023(-)	0	0.4683	0	0	0	0	0	0	0	1.2239	0	0	0.3939	0.3439	0	0	0	0	Bacteria	Candidatus Saccharibacteria	unclassified_Candidatus Saccharibacteria			Saccharibacteria_genera_incertae_sedis
16S_rRNA::k131_574511:2110-3622(-)	0	0	0	0	0	0	0	0	0	0	0.0967	0.7158	0.7886	0	0.6693	0	0	0	Bacteria	Actinomycetota	Actinobacteria	Mycobacteriales	Nocardiaceae	unclassified_Nocardiaceae
16S_rRNA::k131_574529:13-1250(+)	2.4265	1.151	0	0	0.1974	0.2138	0.3936	0.4113	0	1.1515	0	0	0	0	0	0	0.243	0	Bacteria	Gemmatimonadota	Longimicrobia	Longimicrobiales	Longimicrobiaceae	Longimicrobium
16S_rRNA::k131_575163:0-1156(-)	0	0	0	0	0	0	0	0.1001	0	1.7248	0	0.4929	0	0.2516	0	0	0.0913	0	Bacteria	Planctomycetota	Planctomycetia	Gemmatales	Gemmataceae	Fimbriiglobus
16S_rRNA::k131_575417:296-1846(-)	0.1533	0	0	1.3638	0.3333	0.1954	0.8737	0.5862	0	0.0916	0.5285	0.4111	1.4919	1	1.7528	0	0	0	Bacteria	Gemmatimonadota	Gemmatimonadia	Gemmatimonadales	Gemmatimonadaceae	unclassified_Gemmatimonadaceae
16S_rRNA::k131_57574:23-1150(+)	0	0	0	0	0	0	0	0	0	6.8434	1	0	0	0	0	0	0	0	Bacteria	Pseudomonadota	Deltaproteobacteria	Myxococcales	Phaselicystidaceae	Phaselicystis
16S_rRNA::k131_576402:1-1250(+)	0	0	0.1318	0	0	0	0	0	0	0.2938	0	0	0	0	0	0	0	1.6096	Bacteria	Pseudomonadota	Gammaproteobacteria	Gammaproteobacteria_incertae_sedis	unclassified_Gammaproteobacteria_incertae_sedis	Acidibacter
16S_rRNA::k131_576540:16-1396(-)	0	0	0	0	0.2098	0	0	0	0	32.2103	0.1899	0	0	0	0	0	0	0	Bacteria	Bacteroidota	unclassified_Bacteroidota
16S_rRNA::k131_578636:2-1140(-)	0.7508	1.5838	0.2614	1.5658	1.8793	1.0251	1.5704	1.6399	0	0.6787	3.7778	2.1533	3.479	1.8897	2.3758	0	0	0.1939	Bacteria	Acidobacteriota	Acidobacteria_Gp6	unclassified_Acidobacteria_Gp6
16S_rRNA::k131_578688:4-1115(+)	0	0	0	0	0	0	0	0	0	0	0	0	0	0	0	0	0	0	Bacteria	Planctomycetota	Planctomycetia	unclassified_Planctomycetia
16S_rRNA::k131_578752:69-1190(-)	0.1904	0	0.2704	0	0.1237	0.2713	0.2948	0.0884	0	0.0094	0.0442	0	0	0	0	0	0	0	Bacteria	Actinomycetota	Acidimicrobiia	Acidimicrobiales	Ilumatobacteraceae	unclassified_Ilumatobacteraceae
16S_rRNA::k131_578916:250-1374(-)	0.0275	0.2918	0	0.1299	0.5283	1	0	0	0	0.152	0	0	0.0966	0	0.189	0	0	0	Bacteria	Pseudomonadota	Alphaproteobacteria	Sphingomonadales	Sphingomonadaceae	Blastomonas
16S_rRNA::k131_578964:0-1229(+)	0	0	0	0	0	0	0	0	0	0.0385	0	0	0	0	0	0	0	0	Bacteria	Verrucomicrobiota	Subdivision3	unclassified_Subdivision3
16S_rRNA::k131_579013:3122-4659(-)	0	0	0	0.76	1.2517	0.4765	1	0.41	0	0.0015	0.219	0.3023	0.1251	0.2094	0.2168	0	0	0	Bacteria	Pseudomonadota	Betaproteobacteria	Nitrosomonadales	Usitatibacteraceae	Usitatibacter
16S_rRNA::k131_579327:74-1312(-)	0.0992	0	0	0.3002	0	0.3549	0	0	0	0.001	0	0	0.5054	0	0	0	0	0	Bacteria	Verrucomicrobiota	Spartobacteria	unclassified_Spartobacteria		Spartobacteria_genera_incertae_sedis
16S_rRNA::k131_582159:139-1091(-)	0	0	0	0	0	0	0	0	0	1.8849	0	0	0	0	0	0	0	0	Bacteria	Planctomycetota	Planctomycetia	Pirellulales	Pirellulaceae	unclassified_Pirellulaceae
16S_rRNA::k131_582228:76-1599(-)	0.407	0	0	0	0	0	0	0	0	0.0615	0	0	0	0	0	0	0	0	Bacteria	Bacteroidota	Chitinophagia	Chitinophagales	Chitinophagaceae	Sediminibacterium
16S_rRNA::k131_582810:0-1025(-)	0	0	0	0	0	0	0.2204	0	0	0.3242	0.2733	0	0	0	0	0	0	0	Bacteria	unclassified_Bacteria
16S_rRNA::k131_584603:1-1374(+)	0	0	0	0.2043	0	0	0.1779	0	0	0	0	0	0	0	0	0	0	0	Bacteria	unclassified_Bacteria
16S_rRNA::k131_584764:1-1199(-)	0	0	0.1811	0	0	0	0	0	0	0.242	0	0	0	0	0	0.2235	0	0	Bacteria	Actinomycetota	Acidimicrobiia	Acidimicrobiales	unclassified_Acidimicrobiales
16S_rRNA::k131_584915:2-1260(-)	0.2402	0	0	0	0	0	0	0	0	0.5996	0	0	0	0	0	0	0	0	Bacteria	Bacteroidota	Chitinophagia	Chitinophagales	Chitinophagaceae	unclassified_Chitinophagaceae
16S_rRNA::k131_58492:78-1581(+)	0	0	0	0	0	0	0	0	0	0.2841	0	0	0	0	0	0	0	0	Bacteria	Thermomicrobiota	Thermomicrobia	Sphaerobacterales	Sphaerobacteraceae	unclassified_Sphaerobacteraceae
16S_rRNA::k131_585216:3456-4986(-)	0	0.3522	0.3608	2.273	0.2128	0.6768	0.122	2.3514	0	0.0015	0.3236	0.8571	0.5711	0.4696	0.7069	0	0	0	Bacteria	Pseudomonadota	Betaproteobacteria	Nitrosomonadales	Usitatibacteraceae	Usitatibacter
16S_rRNA::k131_586088:0-1236(-)	0	0.4724	0	0	0	0	0.1826	0	0	0.0057	0.3608	1	0.1593	0	0	0	0	0	Bacteria	Bacteroidota	Chitinophagia	Chitinophagales	Chitinophagaceae	unclassified_Chitinophagaceae
16S_rRNA::k131_586785:192-1714(-)	0.2398	0.1229	0	0	0	0	0	0	0	0.2096	0	0	0	0	0	0	0	0	Bacteria	Gemmatimonadota	Gemmatimonadia	Gemmatimonadales	Gemmatimonadaceae	Gemmatimonas
16S_rRNA::k131_58716:2-1102(-)	0	0	0.0363	0	0	0	0	0	0	0.5725	0	0	0	0	0	0	0	0	Bacteria	Pseudomonadota	Alphaproteobacteria	Rhodospirillales	Geminicoccaceae	Arboricoccus
16S_rRNA::k131_58794:0-1032(+)	0	0	0	0	0.3887	0	0	0	0	0.0023	0.4283	0	0	0	0	0	0	0	Bacteria	Actinomycetota	Acidimicrobiia	Acidimicrobiales	Iamiaceae	unclassified_Iamiaceae
16S_rRNA::k131_588039:3-1381(-)	0.4544	0	0	0.0201	0	0	0	0	0	0.0583	0	0	0	0.344	0.4447	0	0	0	Bacteria	Pseudomonadota	Gammaproteobacteria	Xanthomonadales	Xanthomonadaceae	Arenimonas
16S_rRNA::k131_588646:0-874(-)	0	0	0	0	0	0	0	0	0.3946	6.9512	0	0	0	0	0	0	0	0	Bacteria	Verrucomicrobiota	Subdivision3	unclassified_Subdivision3
16S_rRNA::k131_589351:5-1223(-)	0.3092	0	0	0	0	0	0	0	0	0.0019	0	0	0	0	0	0	0.3721	0.4987	Bacteria	Planctomycetota	Phycisphaerae	Tepidisphaerales	Tepidisphaeraceae	Tepidisphaera
16S_rRNA::k131_589568:187-1709(+)	1.4654	0.6482	0	0.5919	0.5703	0.2975	0.5915	0.6412	0.2515	0.6423	0.1051	0	0.0392	0	0	0.255	0.1634	0	Bacteria	Acidobacteriota	unclassified_Acidobacteriota
16S_rRNA::k131_589676:0-1171(-)	0	0	0	0	0.1388	0	0	0	0	0.008	0	0	0	0	0	0	0	0	Bacteria	Planctomycetota	Phycisphaerae	Tepidisphaerales	Tepidisphaeraceae	Tepidisphaera
16S_rRNA::k131_59031:78-1320(+)	0	0	0	0	0	0	0	0	0	0.0037	0	0	0	0	0	0	0	0	Bacteria	Chloroflexota	Chloroflexia	unclassified_Chloroflexia
16S_rRNA::k131_590996:1-1303(+)	0	0	0	0	0	0	0	0	0.4294	0.0035	0	0	0	0	0	0	0	0	Bacteria	Chloroflexota	Ktedonobacteria	Ktedonobacterales	Dictyobacteraceae	Dictyobacter
16S_rRNA::k131_591145:0-1241(+)	0.4395	0.7368	1.3759	1.2824	0.8536	1.4565	0.1267	0.6934	1.5855	1.2015	0	0.6481	1	0.5419	1	1	1.9412	1.9356	Bacteria	unclassified_Bacteria
16S_rRNA::k131_591359:2-1347(-)	0	0.0656	0	0	0	0	0	0.2118	0	0.0506	0	0	0.4357	0.3507	0	0	0.1577	0	Bacteria	Planctomycetota	Planctomycetia	Gemmatales	Gemmataceae	Frigoriglobus
16S_rRNA::k131_5927:3-1243(-)	0.2046	0	0	0	0	0	0	1	0	0.217	0.3429	0.173	0.2819	0	0	0	0	0	Bacteria	Pseudomonadota	Betaproteobacteria	Burkholderiales	Comamonadaceae	unclassified_Comamonadaceae
16S_rRNA::k131_592897:1-1175(-)	0	0	0	0	0	0	0	0	0	0.001	0	0	0	0	0	0	0	0	Bacteria	unclassified_Bacteria
16S_rRNA::k131_593105:128-1360(-)	0	0	0	0	0	0	0	0	0	0	0	0	0	0	0	0	0	0	Bacteria	unclassified_Bacteria
16S_rRNA::k131_59343:1-1153(+)	0	0	0	0.131	0	0.2779	0	0.146	0	0.1459	0	0	0	0	0	0	0	0.1716	Bacteria	Planctomycetota	Phycisphaerae	Tepidisphaerales	Tepidisphaeraceae	Tepidisphaera
16S_rRNA::k131_593438:15-1563(-)	0.391	0	0	0	0	0	0	0.1819	0	0.3063	0	0	0	0	0	0	0	0	Bacteria	Pseudomonadota	Deltaproteobacteria	Myxococcales	unclassified_Myxococcales
16S_rRNA::k131_593833:15-1080(+)	0	0	0	0	0.0471	0	0	0	0.1521	1.1619	0	0	0	0	0	0	0	0	Bacteria	Acidobacteriota	Acidobacteria_Gp1	unclassified_Acidobacteria_Gp1
16S_rRNA::k131_594319:0-1333(-)	0	0	0	0	0	0	0	0	0.3246	0.0061	0	0	0	0	0	0	0	0	Bacteria	Verrucomicrobiota	Spartobacteria	unclassified_Spartobacteria
16S_rRNA::k131_595106:83-1520(+)	0	0	0	0.2011	0	0	0	0	0	0.1175	0	0	0	0	0	0	0	0	Bacteria	Pseudomonadota	Alphaproteobacteria	Hyphomicrobiales	Aestuariivirgaceae	Aestuariivirga
16S_rRNA::k131_595565:130-1573(+)	0	0	0	0	0	0	0	0	0	0.2372	0	0	0	0	0	0	0	0	Bacteria	Pseudomonadota	Deltaproteobacteria	Myxococcales	Kofleriaceae	Kofleria
16S_rRNA::k131_59633:132-1325(+)	0.3046	0	0	0	0.3696	0	0.75	0.2304	0	0.523	0	0	0	0	0	0	0	0	Bacteria	Acidobacteriota	Acidobacteria_Gp10	unclassified_Acidobacteria_Gp10
16S_rRNA::k131_596793:2-1191(-)	0	0	0	0	0	0	0	0	0	0.002	0	0	0	0	0	0	0	0	Bacteria	Pseudomonadota	Deltaproteobacteria	Myxococcales	unclassified_Myxococcales
16S_rRNA::k131_598758:1409-2932(-)	0.2019	0	0	0	0	0	0	0	0	0	0	0	0	0	0	0	0	0	Bacteria	Bacteroidota	Chitinophagia	Chitinophagales	Chitinophagaceae	Sediminibacterium
16S_rRNA::k131_598901:73-1283(-)	0	0	0	0	0	0	0	0	0	34.2319	0	0	0	0	0	0	0	0	Bacteria	unclassified_Bacteria
16S_rRNA::k131_598980:91-1560(+)	0.2132	0.293	0	0	0	0	0	0	0	0.7549	0	0.2625	0	0.4049	0	0	0	0	Bacteria	Candidatus Saccharibacteria	unclassified_Candidatus Saccharibacteria			Saccharibacteria_genera_incertae_sedis
16S_rRNA::k131_599115:2-1004(-)	0	0	0	0	0	0	0	0	0	0.0161	0	0	0	0	0	0.4126	0	0	Bacteria	Bacillota	Bacilli	Caryophanales	Paenibacillaceae	Paenibacillus
16S_rRNA::k131_599885:111-1435(-)	0	0	0	0.3385	0.6724	0.3494	1.5736	0	0.1562	0.2067	0	0	0	0	0	0	0.5283	0	Bacteria	Bacillota	Bacilli	Caryophanales	Bacillaceae	Metabacillus
16S_rRNA::k131_599935:0-1213(+)	0	0	0	0	0	0	0	0	0	2.4701	0	0	0	0	0	0	0.4023	0	Bacteria	unclassified_Bacteria
16S_rRNA::k131_600787:2-1297(+)	0.5064	0	0.1591	1.1949	1	0.3413	1.441	1.3879	0.3565	0.2795	0.6409	0	0.1538	0.3069	0.7659	0.1909	0.0531	0.3403	Bacteria	Actinomycetota	Thermoleophilia	Gaiellales	Gaiellaceae	Gaiella
16S_rRNA::k131_601266:1-1066(+)	0	0	0	0	0	0	0	0	0	0.0056	0	0.2352	0	0	0	0	0	0	Bacteria	Pseudomonadota	Alphaproteobacteria	Rhodospirillales	Reyranellaceae	Reyranella
16S_rRNA::k131_602:136-1394(+)	0	0	0	1.3517	0.4636	0.1874	0.7445	0	0	0.1063	0	0	0	0	0.3231	0	0	0	Bacteria	Gemmatimonadota	Gemmatimonadia	Gemmatimonadales	Gemmatimonadaceae	unclassified_Gemmatimonadaceae
16S_rRNA::k131_602110:284-1765(-)	0	0	0	0	0	0	0	0	0	0	1	0	0.3799	0	0	0	0	0	Bacteria	Pseudomonadota	Alphaproteobacteria	Rhodospirillales	unclassified_Rhodospirillales
16S_rRNA::k131_60217:424-1660(-)	0	0	0	0	0	0	0	0.3873	0.3101	0.2962	0	0	0.2486	0	0	0.3678	1.0131	0.5102	Bacteria	Pseudomonadota	Alphaproteobacteria	Hyphomicrobiales	Hyphomicrobiaceae	Pedomicrobium
16S_rRNA::k131_602296:0-1181(-)	0	0	0	0.1006	0.0189	0.0293	0	0	0	0.0128	0	0	0	0	0	0	0	0	Bacteria	Actinomycetota	unclassified_Actinomycetota
16S_rRNA::k131_602551:0-1225(+)	0	1.7475	0	0	0.4266	0	0	0	0	0.353	0	0	0	0	0	0.0835	0.6375	0	Bacteria	Actinomycetota	Actinobacteria	Streptomycetales	Streptomycetaceae	Streptomyces
16S_rRNA::k131_602585:1-1216(+)	0	0.3705	0	0	0	0	0	0	0	0.0086	0	0	0	0	0	0.2732	0	0	Bacteria	Planctomycetota	Phycisphaerae	Tepidisphaerales	Tepidisphaeraceae	Tepidisphaera
16S_rRNA::k131_604258:0-1195(-)	0	0	0	0	0	0	0	0.2094	0	0.0068	1.9713	0.3046	0.6995	0.7288	0.1442	0	0.3631	0.158	Bacteria	Pseudomonadota	Alphaproteobacteria	Rhodospirillales	Reyranellaceae	Reyranella
16S_rRNA::k131_605107:0-1209(-)	0.3783	0	0	0	0	0	0	0.1105	0	0.5349	0.3642	0	1	0	0	0	0	0	Bacteria	Pseudomonadota	Gammaproteobacteria	Xanthomonadales	unclassified_Xanthomonadales
16S_rRNA::k131_605819:77-1257(+)	0.4379	0	0	0	0	0	0	0	0	0.1472	0	0	0	0.0449	0.0439	0	0.2629	0.0324	Bacteria	Pseudomonadota	unclassified_Pseudomonadota
16S_rRNA::k131_606136:0-1209(+)	1	1	0.6691	0	0	0	0.9625	0	0.4143	1.5614	0.1654	0	0	0	0	1	0.7739	0	Bacteria	Actinomycetota	Actinobacteria	Micrococcales	Micrococcaceae	Arthrobacter
16S_rRNA::k131_606585:2-1026(+)	0.3592	0	0	0.4749	0.44	0	0.4361	0.4898	0	316.048	0.14	0.1638	0	0	0	0	0.5936	0	Bacteria	Planctomycetota	Planctomycetia	Isosphaerales	Isosphaeraceae	unclassified_Isosphaeraceae
16S_rRNA::k131_60659:0-1095(-)	0	0	0	0	1	0	0	0	0	0.0033	0.2762	0	0	0	0	0	0	0	Bacteria	Bacteroidota	Cytophagia	Cytophagales	Fulvivirgaceae	unclassified_Fulvivirgaceae
16S_rRNA::k131_606635:0-1483(+)	0	0	0	0	0	0	0	0	0	0.1902	5.288	2.5289	0.4959	0.596	0.7241	0	0.1635	0	Bacteria	Actinomycetota	Actinobacteria	Mycobacteriales	unclassified_Mycobacteriales
16S_rRNA::k131_607135:111-1540(-)	0	0	0	0	0	0	0	0	0	0.0793	0	0	0	0	0	0	0	0.2175	Bacteria	Pseudomonadota	Deltaproteobacteria	Myxococcales	Kofleriaceae	Kofleria
16S_rRNA::k131_607932:0-974(+)	0	0	0	0	0	0	0.0012	0	0	0.3221	0	0	0	0	0	0	0.2794	0	Bacteria	Planctomycetota	Planctomycetia	unclassified_Planctomycetia
16S_rRNA::k131_608005:98-1621(-)	0	0.1162	0	0	0	0	0	0	0	0.1257	0	0	0	0	0.2599	0	0.2907	0	Bacteria	Gemmatimonadota	Gemmatimonadia	Gemmatimonadales	Gemmatimonadaceae	Gemmatimonas
16S_rRNA::k131_608142:1-1185(-)	0	0.0009	0	0	0.0931	0	0	0	0	0.4194	0	0	0	0	0	0	0	0	Bacteria	Acidobacteriota	Acidobacteria_Gp10	unclassified_Acidobacteria_Gp10
16S_rRNA::k131_608437:1-1061(+)	0.4367	0.3637	1.943	0.0149	0	0.1693	0	0.0037	0.4712	0.5189	1	0	0	0	0	2.2816	0.7529	1	Bacteria	Actinomycetota	Actinobacteria	unclassified_Actinobacteria
16S_rRNA::k131_6087:2-1067(+)	0	0	0	0	0	0	0	0.123	0	1.1697	0	0	0	0	0	0	0	0	Bacteria	Pseudomonadota	Gammaproteobacteria	Nevskiales	Steroidobacteraceae	Povalibacter
16S_rRNA::k131_609590:82-1625(+)	0.2632	0.3017	0.1416	0	0.2602	0	0	0	0.0079	0.9718	0.54	0.3554	1.8274	0.7208	0.5699	0.393	0	0.2245	Bacteria	unclassified_Bacteria
16S_rRNA::k131_609675:68-1294(+)	0	0	0	0	0	0	0	0	0	0.0047	0	0	0	0	0	0	0	0	Bacteria	Pseudomonadota	Alphaproteobacteria	Hyphomicrobiales	Aestuariivirgaceae	Aestuariivirga
16S_rRNA::k131_610135:436-1938(+)	0	0	0	0	1.802	0	0	0	0	0.003	0	0	0	0	0	0	0	0	Bacteria	Chloroflexota	unclassified_Chloroflexota
16S_rRNA::k131_610873:714-2271(+)	1.1339	2.0487	0	0.1967	0.2015	0.7887	0.2916	0.5434	0.4056	0.5395	0	0	0	0	0	1.4705	0.3088	0.2406	Bacteria	Acidobacteriota	Acidobacteria_Gp4	unclassified_Acidobacteria_Gp4
16S_rRNA::k131_613263:0-1533(+)	0	0	0	0.6687	0.2607	0.5916	0	0.8341	0.4342	0.4075	0.3124	0.1228	0.3806	0	0.4121	0.5219	0	1	Bacteria	Actinomycetota	Thermoleophilia	Gaiellales	Gaiellaceae	Gaiella
16S_rRNA::k131_613318:0-1310(-)	0	0.1529	0	0	0	0.3075	0	0	0	0.0018	0	0	0	0	0	0	0	0	Bacteria	unclassified_Bacteria
16S_rRNA::k131_61532:4-1107(+)	0	0	0	0	0	0	0	0	0	0	0	0.3988	0	0	0	0	0	0	Bacteria	unclassified_Bacteria
16S_rRNA::k131_615368:430-1259(+)	0	0	0	0	0	1	1	0	0	0.6931	0	0	0	0	0	0	0.0799	0	Bacteria	Actinomycetota	Acidimicrobiia	Acidimicrobiales	Ilumatobacteraceae	Desertimonas
16S_rRNA::k131_617568:1-1178(+)	0	0	0	0	0	0	0	0	0	0	0.2875	0	1	0	0.233	0	0	0	Bacteria	Pseudomonadota	Gammaproteobacteria	Xanthomonadales	Xanthomonadaceae	Arenimonas
16S_rRNA::k131_618590:69-1299(-)	0	0	0	0	0	0	0	0	0.2629	0.001	0	0	0	0	0	0	0	0	Bacteria	unclassified_Bacteria
16S_rRNA::k131_618993:135-1621(+)	0.2941	0.6108	0.3668	0.6739	0	0	0.7857	0.1685	0.2575	0.3872	0.285	0.2463	0	0	0.3472	0.2766	0.3307	0.2565	Bacteria	unclassified_Bacteria
16S_rRNA::k131_619525:3-1401(+)	0	0	0	0	0	0	0	0	0	0.0017	0	0.0471	0	0	0	0	0	0	Bacteria	Chlamydiota	Chlamydiia	Chlamydiales	Parachlamydiaceae	unclassified_Parachlamydiaceae
16S_rRNA::k131_61960:1-1055(-)	0.2275	0	0	0	0	0.263	0	0	0	0.0012	0	0	0	0	0	0	0	0	Bacteria	Verrucomicrobiota	Subdivision3	unclassified_Subdivision3
16S_rRNA::k131_620454:0-1093(-)	5.0283	2.3061	0.5024	4.1537	1.3979	1.8668	1.9128	3.8446	0.2399	0.1915	4.1066	2.8324	3.1501	3.803	3.8149	0.2459	0	0	Bacteria	Acidobacteriota	unclassified_Acidobacteriota
16S_rRNA::k131_620758:0-1049(-)	0	0	0	0	0	0	0	0	0	2.5176	0	0	0	0	0	0	0	0	Bacteria	unclassified_Bacteria
16S_rRNA::k131_62110:1-1030(-)	1.3216	1.8265	2.3358	1.967	1.2534	0.9074	0.2173	2.0015	3.6402	3.2647	2.4618	0.2305	3.5066	2.5035	2.5307	3.6343	3.6312	3.1154	Bacteria	Actinomycetota	Thermoleophilia	Solirubrobacterales	unclassified_Solirubrobacterales
16S_rRNA::k131_621484:0-1199(+)	0.1392	0	0	0	0	0	0.2338	0.2847	0.7687	0.4612	0	0	0.3376	0	0	0.3866	0.6195	0.355	Bacteria	Pseudomonadota	Alphaproteobacteria	Hyphomicrobiales	Hyphomicrobiaceae	Pedomicrobium
16S_rRNA::k131_621594:1-1168(-)	0	0	0	0	0	0	0	0	0	2.3078	0	0	0	0	0	0	0	0.4858	Bacteria	Pseudomonadota	Alphaproteobacteria	Rhodospirillales	Rhodospirillaceae	Dongia
16S_rRNA::k131_621649:3-1054(+)	0	0	0	0	0	0	0	0	0	0.0012	0	0	0	0	0	0	0	0	Bacteria	Bacteroidota	unclassified_Bacteroidota
16S_rRNA::k131_621687:59-1033(-)	0	0	0	0	0	0	0	0	0	0.0187	0	0	0	0	0	0	0	0	Bacteria	Pseudomonadota	Deltaproteobacteria	Myxococcales	unclassified_Myxococcales
16S_rRNA::k131_621999:1-1146(+)	0	0	0	0	0	0	0	0.078	0	0.1587	0	0	0	0	0	0	0	0	Bacteria	Planctomycetota	Phycisphaerae	Tepidisphaerales	Tepidisphaeraceae	Tepidisphaera
16S_rRNA::k131_622266:89-1590(-)	0	0	0	0.149	0	0	0.0478	0	0	0.228	0	0	0	0.097	0	0	0	0.5025	Bacteria	Pseudomonadota	Gammaproteobacteria	unclassified_Gammaproteobacteria
16S_rRNA::k131_623054:389-1899(+)	0	0	0	0	0	0	0	0	0	0	0	0	0	0	0	0	0	0	Bacteria	Bacteroidota	Flavobacteriia	Flavobacteriales	Flavobacteriaceae	Flavobacterium
16S_rRNA::k131_623526:61-1551(-)	0	0	0	0	0	0	0	0.3023	0	0.0008	0	0	0	0	0.5882	0	0	0	Bacteria	unclassified_Bacteria
16S_rRNA::k131_623780:210-1500(+)	0	0	0	0	0	0	0	0	0	0.0009	0	0	0	0	0	0	0	0	Bacteria	Pseudomonadota	Deltaproteobacteria	unclassified_Deltaproteobacteria
16S_rRNA::k131_623829:391-1641(+)	0	0	0	0	0.0104	0.4709	0	0	0	0.1212	0	0	0.2879	0	0	0	0	0	Bacteria	Pseudomonadota	Alphaproteobacteria	Hyphomicrobiales	Methylobacteriaceae	unclassified_Methylobacteriaceae
16S_rRNA::k131_624528:252-1786(+)	0	0	0	0	0	0	0	0	0	0.0015	0	0	0	0	0	0	0	0	Bacteria	Pseudomonadota	Gammaproteobacteria	Nevskiales	Steroidobacteraceae	unclassified_Steroidobacteraceae
16S_rRNA::k131_625174:1-1109(-)	0	0.207	0.1007	0	0	0	0	0	0	0.3977	0	0	0	0	0	0	0	0	Bacteria	Actinomycetota	Acidimicrobiia	Acidimicrobiales	Iamiaceae	unclassified_Iamiaceae
16S_rRNA::k131_625861:1-1412(+)	0	0	0	0	0	0.0603	0.2066	0	0	0.0148	0	0.2312	0.1159	0.2522	0.2622	0	0	0	Bacteria	Gemmatimonadota	unclassified_Gemmatimonadota
16S_rRNA::k131_626923:24-1366(+)	0	0.3998	0	0	0	0	0	0.3185	0	0.0009	0	0	0	0	0	0	0	0	Bacteria	unclassified_Bacteria
16S_rRNA::k131_629809:1-1274(-)	0.0801	0	0.1092	0.0348	0	0.2559	0	0	0.3026	0.6383	0	0	0	0	0	0.7898	0.3824	0.3652	Bacteria	Actinomycetota	Actinobacteria	Streptosporangiales	Streptosporangiaceae	unclassified_Streptosporangiaceae
16S_rRNA::k131_630144:0-1507(+)	0	0	0	0	0	0	0	0	0	0.0007	0.2857	0	0	0.4459	0	0	0	0	Bacteria	Planctomycetota	Planctomycetia	Pirellulales	Pirellulaceae	Anatilimnocola
16S_rRNA::k131_630999:4-1228(+)	0.4416	1.647	0	0	0.3462	0	0.4231	0	0.0238	0.1551	0.5666	0.3786	1	0.1091	1	0	0	0	Bacteria	Gemmatimonadota	Gemmatimonadia	Gemmatimonadales	Gemmatimonadaceae	unclassified_Gemmatimonadaceae
16S_rRNA::k131_63166:0-1203(+)	0	0	0	0	0	0	0	0	0	1.596	0	0	0	0	0	0	0	0	Bacteria	unclassified_Bacteria
16S_rRNA::k131_632171:1-1314(+)	0	0	1	0	0	0	0	0	0	0.1527	0	0	0	0	0	0	0.3483	0	Bacteria	Bacillota	Bacilli	Caryophanales	unclassified_Caryophanales
16S_rRNA::k131_633333:59-1502(-)	0	0	0	0.169	0.1901	0	0	0	0	0.0008	0.352	0	0	0	0	0	0	0	Bacteria	unclassified_Bacteria
16S_rRNA::k131_633364:0-1085(-)	0	0	0	0	0	0	0	0	0	0.3657	0	0	0	0	0	0	0	0	Bacteria	Pseudomonadota	Alphaproteobacteria	Rhodospirillales	Azospirillaceae	unclassified_Azospirillaceae
16S_rRNA::k131_633486:0-1218(-)	0	0	0	0	0	0	0	0	0	0.0019	0	0	0	0	0	0	0	0	Bacteria	Pseudomonadota	Alphaproteobacteria	Rhodospirillales	Geminicoccaceae	Arboricoccus
16S_rRNA::k131_633504:1-1066(+)	0.1917	0	0	0	0	0.1876	0	0.2629	0	0.4412	0.1753	0.3633	0.2602	0.3923	0	0.4899	0.289	0	Bacteria	unclassified_Bacteria
16S_rRNA::k131_63414:57-1178(-)	0	0	0	0	0.0285	0	0	0	0	0.0752	0	0	0	0	0	0	0	0	Bacteria	unclassified_Bacteria
16S_rRNA::k131_634280:245-1713(+)	0.3905	0	0.2292	0	0	0	0	0	0	0.2102	0	0	0	0	0	0	0.444	0	Archaea	Nitrososphaerota	Nitrososphaeria	Nitrososphaerales	Nitrososphaeraceae	Nitrososphaera
16S_rRNA::k131_634352:1-1000(-)	0	0	0	0	0.0845	0	0.1372	0	0	0.2273	0	0	0.1638	0.0405	0.29	0	0	0	Bacteria	Pseudomonadota	Betaproteobacteria	Burkholderiales	Comamonadaceae	unclassified_Comamonadaceae
16S_rRNA::k131_635111:230-1715(+)	0	0.1324	0	0	0	0	0	0	0	0	0	0	0	0	0.2632	0	0	0	Bacteria	Chloroflexota	Caldilineae	Caldilineales	Caldilineaceae	Litorilinea
16S_rRNA::k131_635119:1-1149(-)	0	0	0	0	0	0	0	0	0	0.1589	0.3779	0	0.1528	0	0	0	0.2294	0	Bacteria	Actinomycetota	Acidimicrobiia	Acidimicrobiales	Ilumatobacteraceae	unclassified_Ilumatobacteraceae
16S_rRNA::k131_635635:206-1294(+)	0	0	0	0	0	0	0	0	0	0.7549	0	0	0	0	0.0788	0.2231	0	0	Bacteria	Candidatus Saccharibacteria	unclassified_Candidatus Saccharibacteria			Saccharibacteria_genera_incertae_sedis
16S_rRNA::k131_637040:200-1668(-)	0.3213	0	0	0	0	0.2285	0.0229	0	0	0	0	0	0	0	0	0	0	0	Archaea	Nitrososphaerota	Nitrososphaeria	Nitrososphaerales	Nitrososphaeraceae	Nitrososphaera
16S_rRNA::k131_637578:92-1626(-)	0.5364	0.4007	0	0	0	0	0	0	0	0.8736	0.3265	0	0	0	0	0.1549	0	0	Bacteria	Bacteroidota	Chitinophagia	Chitinophagales	Chitinophagaceae	Terrimonas
16S_rRNA::k131_638307:107-1355(+)	0	0	0	0	0	0	0	0	0	0.0189	0	0	0.0774	0	0.0227	0	0	0	Bacteria	Verrucomicrobiota	Spartobacteria	unclassified_Spartobacteria
16S_rRNA::k131_638313:1-1367(+)	0.4988	0.1197	0	0.107	0.389	0.0304	0.1796	0	0	0.7605	0	0	0	0	0	0	0	0	Bacteria	Acidobacteriota	Terriglobia	Terriglobales	Acidobacteriaceae	unclassified_Acidobacteriaceae
16S_rRNA::k131_638336:38-1375(+)	0	0	0	0	0	1	0	0	0	0.376	0	0	0	0	0	0	0	0	Bacteria	Verrucomicrobiota	Subdivision3	unclassified_Subdivision3
16S_rRNA::k131_638395:131-1668(+)	0.031	0.1632	0	0.9204	0	0.5919	0	2.0464	0.1321	0.2316	0.0855	0	0	0.282	0	0.3767	0.4643	0.3513	Bacteria	Pseudomonadota	Betaproteobacteria	Burkholderiales	Burkholderiaceae	Chitinasiproducens
16S_rRNA::k131_639018:0-1028(-)	0	0	0	0.3587	0	0.1164	0	0.1794	0	0.135	0	0	0	0	0	0	0	0	Bacteria	Actinomycetota	unclassified_Actinomycetota
16S_rRNA::k131_639443:5-1398(-)	0	0	0	2.9253	0	5.5773	0	2.8471	0	0.2193	0	0	0	0	0	0	0	0	Bacteria	Pseudomonadota	Betaproteobacteria	Burkholderiales	Burkholderiaceae	unclassified_Burkholderiaceae
16S_rRNA::k131_640057:0-1188(-)	0	0	0	0.1518	0.0021	0	0.3147	0.1338	0.3121	0.5101	0	0	0	0	0	0.3607	0	0.1399	Bacteria	Actinomycetota	Thermoleophilia	Solirubrobacterales	unclassified_Solirubrobacterales
16S_rRNA::k131_640970:40-1368(+)	0	0.3037	0	0	0	0	0.3995	0	0	0.1163	0	0	0	0.1913	0	0	0	0	Bacteria	Verrucomicrobiota	Opitutia	Opitutales	Opitutaceae	unclassified_Opitutaceae
16S_rRNA::k131_642083:5-1037(+)	0	1	0	0	0	0	0	0	0	0.8945	0	0	0	0.4384	0	0	0	0	Bacteria	Bacteroidota	Chitinophagia	Chitinophagales	Chitinophagaceae	unclassified_Chitinophagaceae
16S_rRNA::k131_642157:1-1158(-)	0	0	0	0.2668	0.3029	0.1259	0.3355	0	0	0.0071	0	0	0	0	0.0502	0	0	0	Bacteria	unclassified_Bacteria
16S_rRNA::k131_642362:1-1201(+)	0	0	0	0.4774	0	0	0.1762	0	0	0	0	0	0	0	0	0	0	0	Bacteria	unclassified_Bacteria
16S_rRNA::k131_643336:0-1284(+)	0	0	0	0	0	0	0	0	0	0.0037	0	0	0	0	0	0	0	0	Bacteria	unclassified_Bacteria
16S_rRNA::k131_64384:297-1703(-)	0	0	0	0	0	0	0	0	0	0.0016	0	0	0	0	0	0	0	0	Bacteria	Acidobacteriota	Acidobacteria_Gp5	unclassified_Acidobacteria_Gp5
16S_rRNA::k131_643930:137-1670(-)	0	0	0	3.5435	0	2.5169	0.1757	9.1515	0	0	0.0387	0	0.4539	0.3305	0.0334	0	0	0	Bacteria	Pseudomonadota	Betaproteobacteria	Burkholderiales	Burkholderiaceae	unclassified_Burkholderiaceae
16S_rRNA::k131_644269:0-1166(+)	0	0	0	0	0	0	0	0	0	0	0	0	0	0	0	0	0	0	Bacteria	Chlamydiota	Chlamydiia	Chlamydiales	Parachlamydiaceae	unclassified_Parachlamydiaceae
16S_rRNA::k131_645118:400-1686(+)	0	0	0	0	0	0	0	0	0	0.1144	0	0	0	0	0	0	0	0	Bacteria	Verrucomicrobiota	Terrimicrobia	Terrimicrobiales	Terrimicrobiaceae	Terrimicrobium
16S_rRNA::k131_645303:1-1497(+)	0	0.1733	0	0.1673	0	0.3931	0.1313	0.3277	0	0.202	1	0	0.3983	0.1848	0.1516	0.1443	0	0	Bacteria	Acidobacteriota	Acidobacteria_Gp10	unclassified_Acidobacteria_Gp10
16S_rRNA::k131_645431:1-1135(-)	0.2372	0	0.1073	0	1	0	0	0.3367	0	0.2914	0	0	0.2285	0	0.3277	0	0.2212	0	Bacteria	Planctomycetota	Planctomycetia	unclassified_Planctomycetia
16S_rRNA::k131_64654:7-1349(-)	0.4318	0	0	0	0	0	0	0	0	0.139	0	0	0	0.0038	0	0	0.2096	0.101	Bacteria	Acidobacteriota	Blastocatellia	Blastocatellales	Blastocatellaceae	unclassified_Blastocatellaceae
16S_rRNA::k131_648104:0-1388(-)	0.1512	0	0	0	0.1543	0	0	0	0	0	0	0	0	0	0	0	0	0	Bacteria	Gemmatimonadota	Gemmatimonadia	Gemmatimonadales	Gemmatimonadaceae	unclassified_Gemmatimonadaceae
16S_rRNA::k131_64885:221-1712(-)	0	0	0	0	0	0	0.1298	0	0	0	0	0	0	0	0	0	0	0	Bacteria	unclassified_Bacteria
16S_rRNA::k131_649315:3-1429(-)	0	0	0	0	0	0	0	0	0	0.0016	0	0	0	0	0	0	0	0	Bacteria	Bacteroidota	unclassified_Bacteroidota
16S_rRNA::k131_649375:1-1110(-)	0.2945	0	0	0	0	0	0	0.001	0	7.1003	0	0	0	0	0	0	0	0	Bacteria	Pseudomonadota	Deltaproteobacteria	Myxococcales	unclassified_Myxococcales
16S_rRNA::k131_649499:248-1477(-)	0	0	0	0	0	0	0	0	0	0.6528	0	0	0.2408	0	0	0	0	0	Bacteria	Pseudomonadota	Gammaproteobacteria	Xanthomonadales	Xanthomonadaceae	Arenimonas
16S_rRNA::k131_651430:403-1938(-)	0	0	0	0	0	0	0	0	0	0.1043	0	0	0	0	0	0	0	0	Bacteria	Actinomycetota	unclassified_Actinomycetota
16S_rRNA::k131_651514:1-1171(-)	0	0	0	0	0	0	0	0	0	0.0888	0	0	0	0	0	0	0	0	Bacteria	unclassified_Bacteria
16S_rRNA::k131_651810:1-1162(-)	0.1235	0	0.2485	1.0536	0.3361	1.4644	1.4765	0	1	0.3133	0	0	0	0	0.0649	0.154	0.3114	0.2652	Bacteria	unclassified_Bacteria
16S_rRNA::k131_652372:0-1000(-)	0	0	0	0	0	0	0	0	0	0	0	0	0	0	0	0	0	0	Bacteria	Bacteroidota	unclassified_Bacteroidota
16S_rRNA::k131_652575:120-1653(+)	0.0294	0	0	0.4008	0	0	0.3882	0.4714	0	0.1359	0	0.3127	0.3508	0	0.3519	0	0	0	Bacteria	Pseudomonadota	Betaproteobacteria	Burkholderiales	unclassified_Burkholderiales
16S_rRNA::k131_652755:2-1187(+)	0	0	0	0	0	0	0	0	0	0.1574	0	0	0	0	0	0	0.1952	0	Bacteria	Actinomycetota	unclassified_Actinomycetota
16S_rRNA::k131_654656:48-1276(-)	0	0	0	0	0	0	0	0	0	2.2193	0.5472	0.3941	0.3815	0	0	0	0	0	Bacteria	Pseudomonadota	Betaproteobacteria	unclassified_Betaproteobacteria
16S_rRNA::k131_654786:1-1260(-)	0	0	0	0.1733	0	0.4635	0	0	0	0.0581	0	0	0	0	0	0	0	0	Bacteria	Planctomycetota	Planctomycetia	unclassified_Planctomycetia
16S_rRNA::k131_655322:112-1311(-)	0	0	0	0	0	0	0	0	0	0.2544	0	0	0	0	0	0	0	0	Bacteria	Pseudomonadota	Deltaproteobacteria	Myxococcales	unclassified_Myxococcales
16S_rRNA::k131_656665:2-1390(+)	0	0	0	0.8931	0.9105	1	0.5861	0	0	0.0677	0	0	0	0	0.2111	0	0.0736	0	Bacteria	Bacillota	Bacilli	Caryophanales	Bacillaceae	unclassified_Bacillaceae
16S_rRNA::k131_657243:1-1148(+)	0	0	0	0.3683	0	0	0.4288	0.2323	0	0.1515	0	0	0	0	0	0	0	0	Bacteria	Actinomycetota	Acidimicrobiia	Acidimicrobiales	Iamiaceae	unclassified_Iamiaceae
16S_rRNA::k131_657935:20-1521(+)	0.512	0	0	0	0	0	0	0	0	0.452	0	0	0	0	0	0	0	0	Bacteria	Planctomycetota	Phycisphaerae	Tepidisphaerales	Tepidisphaeraceae	Tepidisphaera
16S_rRNA::k131_658790:170-1376(+)	0.3571	0	0	0	0	0	0	0	0	0.2941	0.4612	0	1	1	0.2888	0	0	0	Bacteria	Pseudomonadota	Alphaproteobacteria	Rhodospirillales	Reyranellaceae	Reyranella
16S_rRNA::k131_659330:14-1074(+)	0.0566	0	0	0	0	0	0	0	0	0.5147	0	0	0	0	0	0	0	0	Bacteria	Actinomycetota	Acidimicrobiia	Acidimicrobiales	unclassified_Acidimicrobiales
16S_rRNA::k131_659491:2-1028(-)	0	0	0	0	0	0	0	0	0	0.1949	0	0	0	0	0	0.2928	0	0	Bacteria	Pseudomonadota	Alphaproteobacteria	Rhodospirillales	Geminicoccaceae	Arboricoccus
16S_rRNA::k131_660185:307-1834(+)	1.2356	1.175	0.2119	0	0	0	0	0	0	0.2663	1.618	0.6297	1.0332	0.5907	0.7817	0.3343	0	0.483	Bacteria	Pseudomonadota	Betaproteobacteria	Burkholderiales	Comamonadaceae	unclassified_Comamonadaceae
16S_rRNA::k131_660560:330-1760(+)	0.3193	0	0	0	0	0	0	0	0	0	0	0	0	0	0	0	0	0	Bacteria	Acidobacteriota	Acidobacteria_Gp7	unclassified_Acidobacteria_Gp7
16S_rRNA::k131_660613:1-1153(-)	0	0	0	0	0	0.3842	0	0	0	1.3172	0	0	0	0	0	0	0	0.1568	Bacteria	Actinomycetota	Acidimicrobiia	Acidimicrobiales	unclassified_Acidimicrobiales
16S_rRNA::k131_660615:0-1012(+)	0	0	0	0	0	0	0	0	0	0.1839	0	0	0	0	0	0	0.083	0	Bacteria	Pseudomonadota	Alphaproteobacteria	Hyphomicrobiales	unclassified_Hyphomicrobiales
16S_rRNA::k131_660948:302-1624(-)	0	0.2271	0	0	0.1304	0	0	0	0	0	0	0	1	0	1	0	0	0	Bacteria	Bacteroidota	Sphingobacteriia	Sphingobacteriales	Sphingobacteriaceae	Daejeonella
16S_rRNA::k131_661456:2-1133(-)	0	0	0	0	0	0	0	0	0	0	0	0	0	0	0	0	0	0	Bacteria	Thermomicrobiota	Thermomicrobia	Sphaerobacterales	Sphaerobacteraceae	unclassified_Sphaerobacteraceae
16S_rRNA::k131_661713:0-1228(+)	0	0	0	0.1939	0.0087	0	0.0253	0.3221	0	0.2485	0.2541	0	0	0	0	0	0	0.1364	Bacteria	Actinomycetota	Thermoleophilia	unclassified_Thermoleophilia
16S_rRNA::k131_661754:205-1500(-)	0.4584	0	0	0	0	0.1857	0	0.3828	0	0.5195	0	0	0	0	0	0	0	0.3353	Bacteria	Pseudomonadota	Deltaproteobacteria	Myxococcales	unclassified_Myxococcales
16S_rRNA::k131_662126:0-1031(-)	0	0.1362	0	0	0	0	0.2656	0	0	0	0	0.1037	0	0	0	0	0	0	Bacteria	Bacteroidota	unclassified_Bacteroidota
16S_rRNA::k131_662434:0-1043(-)	0	0	0	0	0	0	0	0	1	0	0	0	0	0	0	0	0	0	Bacteria	Acidobacteriota	Blastocatellia	Blastocatellales	Blastocatellaceae	Stenotrophobacter
16S_rRNA::k131_66244:1-1169(+)	0	0	0.0895	0	0	0	0	0	0	2.1831	0	0	0	0	0	0.0983	0	0	Bacteria	Pseudomonadota	Deltaproteobacteria	Myxococcales	Polyangiaceae	unclassified_Polyangiaceae
16S_rRNA::k131_66249:2-1038(-)	0	0	0.2022	0	0	0	0	0	0	0.9484	0	0.0121	0.1429	0.2045	0.1316	0	0	0	Bacteria	Pseudomonadota	Betaproteobacteria	Burkholderiales	unclassified_Burkholderiales
16S_rRNA::k131_663201:1-1172(-)	0	0	0	0	0	0.1655	0	0	0	0	0	0	0	0.0455	0	0	0	0	Bacteria	Verrucomicrobiota	Spartobacteria	unclassified_Spartobacteria
16S_rRNA::k131_663365:62-1596(+)	0	0.2366	0	0	0	0	0.0663	0	0	0.0037	0	0	0	0	0	0.2479	0	0	Bacteria	Acidobacteriota	Acidobacteria_Gp7	unclassified_Acidobacteria_Gp7
16S_rRNA::k131_664002:85-1622(-)	0.1717	0	0	0	0	0	0	0	0	5.2204	0.2973	0	0	0	0.2634	0	0	0	Bacteria	Pseudomonadota	Deltaproteobacteria	Myxococcales	unclassified_Myxococcales
16S_rRNA::k131_66414:203-1354(+)	0	0	0	0	0	0	0	0	0	0.001	0	0	0	0	0	0	0	0	Bacteria	Bacteroidota	unclassified_Bacteroidota
16S_rRNA::k131_664707:1-1285(-)	0	0	0	0	0	0	0	0	0	0.1731	0	0	0	0	0	0	0	0	Bacteria	Pseudomonadota	Alphaproteobacteria	unclassified_Alphaproteobacteria
16S_rRNA::k131_664772:420-1759(+)	0	0.0334	0	0	0	0	0	0	0	0.6926	0.4458	0	0	1	0.2815	0	0	0	Bacteria	Pseudomonadota	Gammaproteobacteria	unclassified_Gammaproteobacteria
16S_rRNA::k131_665263:160-1539(+)	0.0955	0.1942	0	0	0	0.202	0.1097	0	0	0.257	0.3331	0	0.4829	1.3974	0.7311	0	0	1	Bacteria	Pseudomonadota	Alphaproteobacteria	Hyphomicrobiales	Phyllobacteriaceae	unclassified_Phyllobacteriaceae
16S_rRNA::k131_666954:0-1296(-)	0	0.0724	0	0	0	0	0	0	0	0.1346	0.3133	0	0	0	0	0	0	0	Bacteria	Actinomycetota	unclassified_Actinomycetota
16S_rRNA::k131_668406:112-1291(+)	1	0	0.2019	0	0	0	0	0	0	0.0436	0.2207	0	0	0.1542	0	0	0	0	Bacteria	Pseudomonadota	Alphaproteobacteria	Caulobacterales	Caulobacteraceae	Phenylobacterium
16S_rRNA::k131_668613:315-1464(+)	0	0	0	0	0	0	0	0	0	0.0959	0	0	0	0	0	0	0	0	Bacteria	Acidobacteriota	Acidobacteria_Gp3	unclassified_Acidobacteria_Gp3
16S_rRNA::k131_669190:0-1014(+)	0	0	0	0	0	0	0	0	0	6.4637	0	0	0	0	0	0	0.0154	0	Bacteria	Planctomycetota	Planctomycetia	Isosphaerales	Isosphaeraceae	unclassified_Isosphaeraceae
16S_rRNA::k131_670126:1-1294(-)	0	0	0	0	0	0	0	0	0	11.0686	0	0	0	0	0	0	1	0	Bacteria	Pseudomonadota	Alphaproteobacteria	Rhodospirillales	unclassified_Rhodospirillales
16S_rRNA::k131_671148:0-1218(-)	0	0	0	0.1701	0.2915	1	0	0	0.1429	19.5487	0	0	0.2908	0.3133	0.3539	0	0	0	Bacteria	Acidobacteriota	Vicinamibacteria	Vicinamibacterales	Vicinamibacteraceae	unclassified_Vicinamibacteraceae
16S_rRNA::k131_672168:196-1441(-)	0	0	0	0	0	0	0	0	0	0.0009	0.0261	0	0	1.6063	0	0	0	0	Bacteria	Bacteroidota	Chitinophagia	Chitinophagales	Chitinophagaceae	unclassified_Chitinophagaceae
16S_rRNA::k131_672235:166-1688(+)	0	0.0634	0	0	0	0	0	0	0.442	0.0007	0	0	0	0	0	0	0	0	Bacteria	Gemmatimonadota	Gemmatimonadia	Gemmatimonadales	Gemmatimonadaceae	unclassified_Gemmatimonadaceae
16S_rRNA::k131_672799:0-1013(-)	0	0.0315	0	0	0	0	0	0	0	0.0047	0	0	0	0	0	0	0.1643	0	Bacteria	Pseudomonadota	Alphaproteobacteria	Hyphomicrobiales	Aestuariivirgaceae	Aestuariivirga
16S_rRNA::k131_67290:235-1703(-)	0	0	0.2218	0	0	0	0	0	0	0.1135	0	0	0	0	0	0	0	0	Archaea	Nitrososphaerota	Nitrososphaeria	Nitrososphaerales	Nitrososphaeraceae	Nitrososphaera
16S_rRNA::k131_673568:138-1554(-)	0.2554	0	0	0	0	0	0	0	0	0.0025	0.2276	0	0.0061	0	0	0	0	0	Bacteria	Verrucomicrobiota	Spartobacteria	unclassified_Spartobacteria
16S_rRNA::k131_673659:0-1265(+)	0	0	0	0	0	0	0	1	0	0.4713	0	0	0	0	0	0	0	0	Bacteria	Candidatus Saccharibacteria	unclassified_Candidatus Saccharibacteria			Saccharibacteria_genera_incertae_sedis
16S_rRNA::k131_675051:132-1274(+)	0	0	0.3843	0	0	0	0	0	0.5074	8.8424	0	0	0	0	0	1	0.4477	0	Bacteria	Actinomycetota	Actinobacteria	Propionibacteriales	Propionibacteriaceae	Microlunatus
16S_rRNA::k131_675111:1984-3316(-)	0.1446	0	0	0.2307	0.2231	1	0.1005	0	0	0.1415	0	0	0	0	0	0	0	0	Bacteria	Pseudomonadota	Deltaproteobacteria	Myxococcales	unclassified_Myxococcales
16S_rRNA::k131_675247:3-1323(-)	0	0	0.1528	0	0	0	0	0	0	0.0026	0	0	0	0	0	0	0	0	Bacteria	Actinomycetota	unclassified_Actinomycetota
16S_rRNA::k131_676:1-1141(-)	0	0.1932	0.4106	0	0	0	0	0	1	0.9845	0	0	0	0	0	1	0.5562	0	Bacteria	Actinomycetota	Actinobacteria	Propionibacteriales	Propionibacteriaceae	Microlunatus
16S_rRNA::k131_676647:87-1620(+)	0	0	0	2.8014	1.912	2.1435	1.7236	0.1863	0	0.695	0.0278	0	0	0	0	0	0	0	Bacteria	Pseudomonadota	Betaproteobacteria	unclassified_Betaproteobacteria
16S_rRNA::k131_676693:2-1171(+)	0	0	0	0	0	0	0	0	0	26.1398	0	0	0	0	0	0	0	0.4558	Bacteria	Planctomycetota	Planctomycetia	Pirellulales	Lacipirellulaceae	unclassified_Lacipirellulaceae
16S_rRNA::k131_676794:296-1828(-)	0	0	0.4023	0.6163	0.2009	0.2546	0.0429	0.4169	0.1854	0.1181	0.3233	0.7766	0.7914	0.4853	0.7529	0	0.2825	0	Bacteria	Pseudomonadota	Betaproteobacteria	unclassified_Betaproteobacteria
16S_rRNA::k131_67746:0-1044(+)	0	0	0.3418	0	0	0	0	0	0	1.5609	0	0	0	0	0	0.2376	0.0799	0.2732	Bacteria	Pseudomonadota	Alphaproteobacteria	Hyphomicrobiales	Hyphomicrobiaceae	Pedomicrobium
16S_rRNA::k131_679818:2-1157(+)	0	0	0	0	0	0	0	0	0	16.116	0	0	0	0	0	0	0	0	Bacteria	unclassified_Bacteria
16S_rRNA::k131_679848:82-1356(-)	0.0009	0	0	0.2567	0	0.3109	0.5799	0	0.2222	0.0028	0.1692	0	0.8917	1	0.2774	0	0	1	Bacteria	Pseudomonadota	Betaproteobacteria	Nitrosomonadales	Usitatibacteraceae	Usitatibacter
16S_rRNA::k131_680600:84-1352(-)	0	0.1355	0	0	0	0	0	0	0.0532	0	0.6956	0	0	0	0	0	0	0	Bacteria	Bacteroidota	Sphingobacteriia	Sphingobacteriales	Sphingobacteriaceae	unclassified_Sphingobacteriaceae
16S_rRNA::k131_68071:1-1180(-)	0	0	0	0	0	0	0	0	0	0.3151	0	0	0	0	0	0	0	0	Bacteria	unclassified_Bacteria
16S_rRNA::k131_681722:0-1069(-)	0	0.412	0	0	0	0.1278	0	0	0.3733	0.0147	0	0	0	0	0	0	0	0	Bacteria	Gemmatimonadota	Gemmatimonadia	Gemmatimonadales	Gemmatimonadaceae	unclassified_Gemmatimonadaceae
16S_rRNA::k131_682931:71-1576(+)	0.2803	0.3487	0	0	0.0717	0	0	0	0	0.0629	0	0	0	0	0	0	0.4728	0	Bacteria	Planctomycetota	unclassified_Planctomycetota
16S_rRNA::k131_683425:167-1536(-)	0	0	0	0.2323	0	0	0	0	0	0.0793	0	0	0	0	0	0.2508	0.1368	0	Bacteria	Thermomicrobiota	Thermomicrobia	Sphaerobacterales	Sphaerobacteraceae	unclassified_Sphaerobacteraceae
16S_rRNA::k131_684588:0-1130(-)	0	0	0	0	0	0	0	0	0	0.1157	0	0	0	0	1.4048	0	0	0	Bacteria	Chloroflexota	Anaerolineae	unclassified_Anaerolineae
16S_rRNA::k131_685041:1-1067(+)	0	0	0	0.2276	0	0.3146	0.3252	0	0	0.0033	0	0	1	0	0	0	0	1	Bacteria	Pseudomonadota	Alphaproteobacteria	Sphingomonadales	Sphingosinicellaceae	Sphingosinicella
16S_rRNA::k131_685205:88-1646(+)	0	0.1641	0	0	0	0	0	0	0	0.0022	0	0	0	0	0	0	0	0	Bacteria	unclassified_Bacteria
16S_rRNA::k131_685473:12-1119(+)	0	0.4565	0	0	0	0	0	0	0	0.1733	0	0.0608	0	0	0	1	0.0022	0	Bacteria	Planctomycetota	Planctomycetia	unclassified_Planctomycetia
16S_rRNA::k131_68583:1-1150(-)	0	0	0	0	0	0	0	0	0	0.0021	0	0	0	0	0	0	0	0	Bacteria	Gemmatimonadota	Gemmatimonadia	Gemmatimonadales	Gemmatimonadaceae	Gemmatimonas
16S_rRNA::k131_687458:194-1716(-)	0.4885	0.2468	0	0.3088	0.6464	1.2628	0	1	0	0.0007	0	0	0	0	0	0	0	0	Bacteria	Actinomycetota	Acidimicrobiia	Acidimicrobiales	Iamiaceae	Rhabdothermincola
16S_rRNA::k131_68776:1-1138(-)	0	0.2512	0	0	0.2508	0	0	0	0	0	0	0	0	0	0	0	0	0	Bacteria	Acidobacteriota	Acidobacteria_Gp5	unclassified_Acidobacteria_Gp5
16S_rRNA::k131_690186:5-1166(-)	0	0	0	0	0	0	0	0	0	0.001	0	0	0	0	0	0	0	0	Bacteria	Bacteroidota	Chitinophagia	Chitinophagales	Chitinophagaceae	unclassified_Chitinophagaceae
16S_rRNA::k131_690813:0-1171(+)	0	0	0	0	0	0	0.0019	0	0	5.2038	0.3777	0.3437	0.312	0.1207	0.2564	0	0.4065	0	Bacteria	Pseudomonadota	Gammaproteobacteria	unclassified_Gammaproteobacteria
16S_rRNA::k131_691702:268-1486(-)	0	0	0	0.2724	0	0	0	0	0	0.0019	0	0	0	0	0.5423	0	0	0	Bacteria	Thermomicrobiota	Thermomicrobia	Sphaerobacterales	Sphaerobacteraceae	unclassified_Sphaerobacteraceae
16S_rRNA::k131_691879:0-1079(-)	0	0	0.4351	0.1755	0	0	0	0	0.2804	0.232	0.3229	0	0.0976	0	0	0	1.6527	0	Bacteria	Actinomycetota	Actinobacteria	unclassified_Actinobacteria
16S_rRNA::k131_692230:0-1353(-)	0	0	0	0	0	0	0	0	0	0.2061	0	0.3287	0.0295	0.3578	0.4527	0	0	0	Bacteria	Verrucomicrobiota	Opitutia	Opitutales	Opitutaceae	Oleiharenicola
16S_rRNA::k131_693008:1-1035(-)	0.4933	0	0.0602	0	0.1306	0	0	0	0	0.5685	0.3182	0	0	0.301	0.1762	0	0	0	Bacteria	unclassified_Bacteria
16S_rRNA::k131_693608:0-1010(+)	0.4257	0	0	0	0	0	0	0	0	0.0073	0	0	0	1	0	0	0	0	Bacteria	Planctomycetota	Planctomycetia	Pirellulales	Pirellulaceae	unclassified_Pirellulaceae
16S_rRNA::k131_693798:2-1100(-)	0	0.0827	0	0	0	0	0	0.1935	0	0.118	0	0	0	0	0	0	0	0	Bacteria	Candidatus Saccharibacteria	unclassified_Candidatus Saccharibacteria			Saccharibacteria_genera_incertae_sedis
16S_rRNA::k131_694141:0-1056(+)	1	0	0.1937	0	0	0.2203	0	0	0	0.007	0	0	0	0	0	0	0.2709	0.1506	Bacteria	Pseudomonadota	Deltaproteobacteria	Myxococcales	unclassified_Myxococcales
16S_rRNA::k131_69721:48-1004(+)	0.0025	0	0	0	0.0074	0	0	0	0	0.3374	0	0	0	0	0	0	0	0	Bacteria	Acidobacteriota	Acidobacteria_Gp7	unclassified_Acidobacteria_Gp7
16S_rRNA::k131_698229:125-1089(-)	0	0	0	0	0	0	0	0	0	44.6389	0	0	0	0	0	0	0	0	Bacteria	Thermomicrobiota	Thermomicrobia	Sphaerobacterales	Sphaerobacteraceae	unclassified_Sphaerobacteraceae
16S_rRNA::k131_698822:0-1512(+)	0	0	0.1193	0	0	0	0	0	0	0.1663	0	0	0	0	0	0.0076	0.02	0	Bacteria	Bacteroidota	Sphingobacteriia	Sphingobacteriales	Sphingobacteriaceae	Daejeonella
16S_rRNA::k131_698921:0-1000(+)	0	0.2436	0.2549	0.3772	0	0	0	0.1758	0	0.1693	0	0	0	0	0	0	1	0	Bacteria	Actinomycetota	Actinobacteria	Micrococcales	Micrococcaceae	unclassified_Micrococcaceae
16S_rRNA::k131_699278:0-1200(-)	0	0	0	0	0	0	0	0	0	0.1504	0	0	0	0	0	0	0.1592	0	Bacteria	Planctomycetota	Planctomycetia	unclassified_Planctomycetia
16S_rRNA::k131_70184:32-1360(+)	0	0	0.3153	0	0	0	0	0	0	0.463	0	0	0	0	0	0	0.1002	0	Bacteria	Bacillota	Bacilli	Caryophanales	Paenibacillaceae	Paenibacillus
16S_rRNA::k131_70187:128-1254(-)	0	0.1265	0	0	0	0	0	0	0	0.1687	0	0.2411	0	0	0.3099	0	0	0	Bacteria	Chloroflexota	Chloroflexia	Kallotenuales	Kallotenuaceae	Kallotenue
16S_rRNA::k131_703145:269-1784(+)	0	0	0	0	0	0	0	0	0	0.116	0.1128	0.3219	0	0	0	0	0	0	Bacteria	Bacteroidota	Sphingobacteriia	Sphingobacteriales	Sphingobacteriaceae	Pedobacter
16S_rRNA::k131_703695:0-1146(+)	0	0	0.2102	0.351	0	0	0	0	0.6985	0.2321	0.1828	0	0	0	0	0	0.4023	0.2528	Bacteria	Actinomycetota	Thermoleophilia	Gaiellales	Gaiellaceae	Gaiella
16S_rRNA::k131_703828:3-1025(-)	0	0	0	0	0	0	0	0	0	0	0	0	0	0	0	0	0	0	Bacteria	Actinomycetota	Actinobacteria	unclassified_Actinobacteria
16S_rRNA::k131_704112:1-1198(-)	0	0	0	0	0	0	0.1003	0	0	0.0039	0	0	0	0	0	0	0	0	Bacteria	unclassified_Bacteria
16S_rRNA::k131_704311:2-1209(-)	0	0	0	0	0	0	0	0	0	0.2303	0	0	0	0	0	0	0	0	Bacteria	Planctomycetota	Phycisphaerae	Tepidisphaerales	Tepidisphaeraceae	Tepidisphaera
16S_rRNA::k131_704834:1-1117(-)	0	0	0	0	0	0	0	0	0	0	0	0	0	0	0	0	0	0	Bacteria	Thermomicrobiota	Thermomicrobia	Sphaerobacterales	Sphaerobacteraceae	Nitrolancea
16S_rRNA::k131_704976:518-2078(+)	0	0	0	0	0	0	0	0	0	0	0	0	0	0	0	0	0	0	Bacteria	Pseudomonadota	Deltaproteobacteria	Myxococcales	unclassified_Myxococcales
16S_rRNA::k131_705646:1-1234(-)	0	0.3365	0	0	0	0.1717	0	0	0	0.2402	0	0	0	0.2465	0	0	0	0	Bacteria	Actinomycetota	Acidimicrobiia	Acidimicrobiales	unclassified_Acidimicrobiales
16S_rRNA::k131_705789:1-1246(+)	0.8969	0.7312	0	0.1435	0.2839	0.3469	1	0.2348	0	0.0019	0.2139	0	0	0	0	0	0	0	Bacteria	Acidobacteriota	Blastocatellia	Blastocatellales	Arenimicrobiaceae	Brevitalea
16S_rRNA::k131_707458:1-1210(+)	0	0	0	0.1	0	0	0	0	1.5027	0.4936	0	0	0.2582	0	0	0	0.399	1	Bacteria	Actinomycetota	Thermoleophilia	Gaiellales	Gaiellaceae	Gaiella
16S_rRNA::k131_7075:301-1449(-)	0	0	0	0	0	0	0	0	0	0	0	0	0	0	0	0	0	0	Archaea	Nitrososphaerota	Nitrososphaeria	Nitrososphaerales	Nitrososphaeraceae	Nitrososphaera
16S_rRNA::k131_708094:674-2148(+)	1.7838	0.4129	0	0.203	0.3406	1	0.5803	0	0	0.2215	0	0	0	0.0083	0	0.2455	0	0	Bacteria	Acidobacteriota	Blastocatellia	Blastocatellales	Blastocatellaceae	Aridibacter
16S_rRNA::k131_708699:200-1354(-)	0	0	0	0	0	0	0	0	0	0	0	0	0	0	0	0	0	0	Archaea	Nitrososphaerota	Nitrososphaeria	Nitrososphaerales	Nitrososphaeraceae	Nitrososphaera
16S_rRNA::k131_708836:2-1137(+)	0	0	0	0	0	0	0	0.1137	0	0.3949	0.4494	0.0402	0.4633	0	0	0	0.2468	0	Bacteria	Pseudomonadota	Gammaproteobacteria	unclassified_Gammaproteobacteria
16S_rRNA::k131_70890:5-1184(-)	0	0	0	0	0	0	0.1973	0	0	0	0	0.182	1.4434	1	1.2231	0	0	0	Bacteria	Verrucomicrobiota	Opitutia	Opitutales	Opitutaceae	unclassified_Opitutaceae
16S_rRNA::k131_710259:0-1268(+)	0	0	0.0027	0	0	0	0	0.1141	0	0.0019	0.4132	0.0177	0.3399	0	0	0	0.4114	0	Bacteria	Chloroflexota	unclassified_Chloroflexota
16S_rRNA::k131_710719:42-1537(-)	0	0.1531	0	0	0	0	0	0	0	0.0596	0	0	0	0	0.3341	0	0	0	Bacteria	Chloroflexota	Chloroflexia	Kallotenuales	Kallotenuaceae	Kallotenue
16S_rRNA::k131_71164:31-1616(+)	0	0	0	0.1411	0	0	0.1273	0.4152	0	1.5238	0	0	0	0	0	0	0	0	Bacteria	unclassified_Bacteria
16S_rRNA::k131_711658:0-1213(+)	0	0	0	0	0	0	0	0.1112	0	0.0307	0.0058	0	0	1	0	0	0	0	Bacteria	Gemmatimonadota	unclassified_Gemmatimonadota
16S_rRNA::k131_711818:0-1411(+)	0	0	0	0	0	0	0	0	0	0.2488	0	0	0	0	0	0	0	0	Bacteria	Acidobacteriota	Acidobacteria_Gp3	unclassified_Acidobacteria_Gp3
16S_rRNA::k131_711980:1-1203(+)	0	0	0	0	0	0	0	0	0	0	0	0	0	0	0	0	0	0	Bacteria	Verrucomicrobiota	Subdivision3	unclassified_Subdivision3
16S_rRNA::k131_71424:3-1205(+)	0	0	0	0	0	1	0.2606	0	0	1.2313	0	0	0	0	0	0	0	0	Bacteria	unclassified_Bacteria
16S_rRNA::k131_714364:1-1366(-)	0	0.4021	0	0	0	0	0	0	0	0.0017	0	0	0	0	0.4335	0	0	0	Bacteria	Chloroflexota	Chloroflexia	Kallotenuales	Kallotenuaceae	Kallotenue
16S_rRNA::k131_715493:2-1366(-)	0.3219	0.0579	0.2823	0	0	0	0	0.2406	0.2863	0.1762	0	0	0	0	0	0	0	0	Archaea	Nitrososphaerota	Nitrososphaeria	Nitrososphaerales	Nitrososphaeraceae	Nitrososphaera
16S_rRNA::k131_715818:0-1110(-)	0	0	0	0	0	0	0	0.1249	0	0.0011	0	0	0.031	0	0	0	0	0	Bacteria	Chloroflexota	Anaerolineae	unclassified_Anaerolineae
16S_rRNA::k131_716428:2-1249(-)	0.7905	3.0092	1.8	0.2523	0.7449	0.685	1.0056	0.8072	1.8501	4.7773	3.24	2.3223	3.9964	3.5645	6.7448	1.796	4.9972	1.1458	Bacteria	Actinomycetota	Actinobacteria	Propionibacteriales	Nocardioidaceae	Nocardioides
16S_rRNA::k131_718254:88-1397(+)	0.2434	0.3629	0.1194	0	0.1512	0.2768	0.3173	0.2157	0.2789	0.436	0	0.2845	1	0.4563	0.222	0.6443	0	0	Bacteria	Acidobacteriota	Acidobacteria_Gp16	unclassified_Acidobacteria_Gp16		Gp16
16S_rRNA::k131_718710:1-1300(+)	0	0	0	0	0	0	0	0	0	0.0533	0	0	0	0	0	0	0	0	Bacteria	Verrucomicrobiota	Subdivision3	unclassified_Subdivision3
16S_rRNA::k131_718772:70-1601(+)	0.2156	0	0	5.312	0	5.1137	0	9.8974	0	0.0007	0	0	0	0	0	0	0.1062	0	Bacteria	Pseudomonadota	Betaproteobacteria	Burkholderiales	Burkholderiaceae	Burkholderia
16S_rRNA::k131_719279:1-1104(-)	0.1866	0.3348	0.3971	0	0.0317	0	0.1837	0.2334	0	0.3255	0.2865	0	0	0	0	0	0.1881	0	Bacteria	Nitrospirota	Nitrospiria	Nitrospirales	Nitrospiraceae	Nitrospira
16S_rRNA::k131_719331:2-1149(-)	0	0	0	0	0	0	0	0	0	0.1743	0.0349	0	0	0.2486	0	0	0	0	Bacteria	Candidatus Saccharibacteria	unclassified_Candidatus Saccharibacteria			Saccharibacteria_genera_incertae_sedis
16S_rRNA::k131_719881:1-1141(+)	0	0	0	0.0907	0	0	0.2952	0.2487	0.2889	0.76	0	0	0	0	0	0	0.6339	0	Bacteria	Actinomycetota	Thermoleophilia	Solirubrobacterales	unclassified_Solirubrobacterales
16S_rRNA::k131_72058:622-2142(+)	0.5639	1.0291	1.9483	0.5983	0.716	0.473	0.2759	0.51	2.7676	2.9489	1.5878	0.3217	1.7893	1.3296	0.4762	2.6484	3.5109	4.579	Bacteria	Pseudomonadota	Alphaproteobacteria	Hyphomicrobiales	Bradyrhizobiaceae	unclassified_Bradyrhizobiaceae
16S_rRNA::k131_720703:91-1573(+)	0	0.2625	0	0	0	0	0	0	0	0.115	0	0	0	0	0	0.2125	0	0	Bacteria	Pseudomonadota	Alphaproteobacteria	Rhodospirillales	Geminicoccaceae	Arboricoccus
16S_rRNA::k131_720736:0-1319(-)	0	0	0	0	0	0.2944	0	0.0392	0	0.6842	0.57	0	0.3863	0	0.2664	0	0	0	Bacteria	Pseudomonadota	Betaproteobacteria	unclassified_Betaproteobacteria
16S_rRNA::k131_72245:207-1406(+)	0	0	0	0	0	0.1494	0	0.0669	0	0.002	0	0	0.1119	0	0	0	0	0	Bacteria	Bacteroidota	Chitinophagia	Chitinophagales	Chitinophagaceae	unclassified_Chitinophagaceae
16S_rRNA::k131_72270:172-1702(-)	0	0.5226	0	0	1.2503	0.3647	0.3101	1.4264	0	0.003	2.298	0.6801	0.966	0.6221	1.4681	0.2473	0	0	Bacteria	Pseudomonadota	Betaproteobacteria	Nitrosomonadales	Usitatibacteraceae	Usitatibacter
16S_rRNA::k131_724211:0-1031(+)	0	0.3705	0	0.1372	0	0	0	0	0	0.0012	0	0	0	0	0	0	0	0	Bacteria	Chloroflexota	unclassified_Chloroflexota
16S_rRNA::k131_724833:1-1031(+)	0.1636	0	0.2442	0	0	0	0.1569	0	0	0.4508	0	0	0	0	0	0	0.311	0	Bacteria	Actinomycetota	Actinobacteria	unclassified_Actinobacteria
16S_rRNA::k131_726107:1-1273(+)	0	0	0	0	0	0	0	0	0	0.0083	0	0	0	0	0	0	0	0	Bacteria	Bacteroidota	Chitinophagia	Chitinophagales	Chitinophagaceae	unclassified_Chitinophagaceae
16S_rRNA::k131_726277:0-1127(-)	0	0.0573	0	0.2848	0	0	0	0	0	0.0031	0	0	0	0	0	0	0	0	Bacteria	Chloroflexota	unclassified_Chloroflexota
16S_rRNA::k131_726460:0-1299(-)	0	0.1948	0.0364	0.2461	0.7437	0.4276	0	0	0	0.6048	0	0	0	0	0	0	0.2442	0.1767	Bacteria	Actinomycetota	unclassified_Actinomycetota
16S_rRNA::k131_726991:65-1619(+)	0	0	0	0.0084	0	0.2819	0.1799	0	0	0	0	0	0	0.2208	0	0	0	0	Bacteria	Verrucomicrobiota	Subdivision3	unclassified_Subdivision3
16S_rRNA::k131_727224:0-1164(-)	0	0	0	0	0	0	0	0	0	0.2879	0	0	0	0	0	0	0	0	Bacteria	Bacteroidota	Cytophagia	Cytophagales	Fulvivirgaceae	Chryseolinea
16S_rRNA::k131_727985:35-1526(-)	0	0	0	0	0	0	0	0	0	0.0658	0	0	0	0	1.3883	0	0	0	Bacteria	Chloroflexota	unclassified_Chloroflexota
16S_rRNA::k131_728753:13-1146(+)	0.1693	0	0	0	0	0	0	0	0	0.0011	0	0	0	0	0	0	0	0	Bacteria	Verrucomicrobiota	Opitutia	Opitutales	Opitutaceae	unclassified_Opitutaceae
16S_rRNA::k131_729279:764-2324(+)	0	0	0	0	0	0	0	0	0.2085	0	0	0	0	0	0	0	0	0	Bacteria	Pseudomonadota	Deltaproteobacteria	Myxococcales	unclassified_Myxococcales
16S_rRNA::k131_729299:220-1485(+)	0	0.3196	0	0	0	0	0	0	0	0.0018	0.1772	0	0	0	0	0	0	0	Bacteria	Chloroflexota	unclassified_Chloroflexota
16S_rRNA::k131_72957:1-1435(+)	0.3527	0.4377	0	0.1888	0	0.2668	0	1	0	0.2329	0	0	0	0	0	0	0	0	Bacteria	Pseudomonadota	Deltaproteobacteria	Myxococcales	Labilitrichaceae	Labilithrix
16S_rRNA::k131_730070:517-2052(+)	0	0	0	0	0	0	0	0	0	10.0864	0	0	0	0	0	0	0	0	Bacteria	unclassified_Bacteria
16S_rRNA::k131_732831:315-1673(+)	0.1887	0	0	0.2788	0	0	0	0	1	0.254	0	0	0.1246	0.0362	0	0.3969	0.1937	0.6749	Bacteria	Acidobacteriota	Acidobacteria_Gp3	unclassified_Acidobacteria_Gp3
16S_rRNA::k131_732842:0-1043(-)	0	0	0	0	0	0	0	0	0	0	0	0	0	0	0	0	0	0	Bacteria	Verrucomicrobiota	Spartobacteria	unclassified_Spartobacteria
16S_rRNA::k131_732897:1-1035(+)	0.2391	0.2358	0	1	0.6536	0.4224	0.3104	0	0	0.3318	0.5	0.5015	0.2684	0.2391	0.3003	0.2895	0	0.25	Bacteria	Pseudomonadota	Alphaproteobacteria	Sphingomonadales	unclassified_Sphingomonadales
16S_rRNA::k131_733788:0-1355(-)	0	0	0.0892	0	0	0	0	0	0.3678	0.0026	0	0	0	0	0	0	0	0	Bacteria	Acidobacteriota	Acidobacteria_Gp10	unclassified_Acidobacteria_Gp10
16S_rRNA::k131_733832:0-1123(+)	0	0	0	0.2226	1	0.2508	0.3035	0	0.3607	0.0198	0.361	0.1919	0	0.2377	0	0	0	0.2193	Bacteria	Verrucomicrobiota	Opitutia	Opitutales	Opitutaceae	unclassified_Opitutaceae
16S_rRNA::k131_734130:3-1175(+)	1.5402	1	0	0	0	0	0.2866	0	0	0.2495	0.1643	0	0	0	0	0	0	0	Bacteria	Pseudomonadota	Gammaproteobacteria	Xanthomonadales	unclassified_Xanthomonadales
16S_rRNA::k131_735476:83-1508(-)	0	0	0	0	0	0	0.3707	0	0	0	0	0	0.2184	0	0	0	0	0	Bacteria	unclassified_Bacteria
16S_rRNA::k131_736096:1-1292(-)	0	0.2954	0	0	0	0	0	0	0	0.0036	0	0	0.341	0	0	0	0	0	Bacteria	unclassified_Bacteria
16S_rRNA::k131_736175:263-1698(-)	0.2016	0	0	0	0.0929	0	0.2857	0	0.178	0.5596	0.2492	0	0	0.3442	0	0	0	0	Bacteria	Verrucomicrobiota	Spartobacteria	unclassified_Spartobacteria
16S_rRNA::k131_736800:0-1236(-)	0.3333	0.511	0	0	0	0	0	0	0	0.0009	0.2058	0	0	0.2034	0.0122	0	0	0	Bacteria	Pseudomonadota	Alphaproteobacteria	Caulobacterales	Caulobacteraceae	Phenylobacterium
16S_rRNA::k131_736818:0-1167(+)	0	0	0	0.4952	0.0624	0	0.3447	0	0	0.1526	0	0	0	0	0	0	0	0	Bacteria	Pseudomonadota	Deltaproteobacteria	Myxococcales	Kofleriaceae	Kofleria
16S_rRNA::k131_736991:127-1646(+)	0	0	0	0	0	0	0	0	0	0.098	0	0	0	0	0.4384	0	0	0	Bacteria	Bacteroidota	Sphingobacteriia	Sphingobacteriales	Sphingobacteriaceae	Daejeonella
16S_rRNA::k131_737076:157-1313(+)	0	0	0	0	0.164	0.0855	0.1701	0	0	0.002	0	0	0	0	0	0	0	0	Bacteria	Actinomycetota	unclassified_Actinomycetota
16S_rRNA::k131_738421:7-1476(+)	0	0	0	0	0	0.5799	1	0.5752	0	0	0	0	0	0	0	0	0	0	Archaea	Euryarchaeota	Thermoplasmata	Methanomassiliicoccales	Methanomassiliicoccaceae	Methanomassiliicoccus
16S_rRNA::k131_74006:1-1011(+)	0	0.3589	0.3574	0	0	0	0	0	0.3721	0.2128	0.3483	0	0	0	0	0.2202	0.2345	0.7102	Bacteria	Pseudomonadota	Alphaproteobacteria	Hyphomicrobiales	Hyphomicrobiaceae	Pedomicrobium
16S_rRNA::k131_740270:49-1371(-)	0	0	0	0	0	0	0	0	0	0.0027	0	0	0	0	0	0	0	0	Bacteria	Pseudomonadota	Deltaproteobacteria	Myxococcales	Kofleriaceae	Kofleria
16S_rRNA::k131_741093:107-1516(+)	0	0	0	0.3268	0	0	0.3869	0.1921	0	0	0	0	0	0	0	0	0	0	Bacteria	Verrucomicrobiota	Subdivision3	unclassified_Subdivision3
16S_rRNA::k131_742081:364-1589(-)	0.521	0	0	0.3557	0	1.4214	0	0.138	0	0.2566	0	0	0.7025	0	0.078	0	0	0	Bacteria	Actinomycetota	Acidimicrobiia	Acidimicrobiales	unclassified_Acidimicrobiales
16S_rRNA::k131_7422:3-1115(+)	0.2366	0	0	0.2975	0	0	0	0	0	1.1908	0	0	0	0	0	0	0.0449	0	Bacteria	unclassified_Bacteria
16S_rRNA::k131_742412:1-1210(-)	0	0	0	0	0	0	0	0	0	0	0	0	0	0	0.3456	0	0	0	Bacteria	Chloroflexota	unclassified_Chloroflexota
16S_rRNA::k131_744379:0-1240(+)	0	0	0	0	0	0	0	0	0	0.7205	0	0	0	0	0	0	0	0	Bacteria	Actinomycetota	unclassified_Actinomycetota
16S_rRNA::k131_744574:0-1243(-)	0	0	0	0	0.0968	0	0	0	0	0	0	0	0	0	0	0	0	0.2765	Bacteria	unclassified_Bacteria
16S_rRNA::k131_744582:4-1378(+)	0	0.4666	0	0.7985	0	0	0	0	0	0	0	0	0	0	0	0	0	0	Bacteria	Chloroflexota	unclassified_Chloroflexota
16S_rRNA::k131_74574:399-1868(+)	0	0	0	0	0	0	0	0.2531	0	0	0	0	0	0	0	0	0	0	Archaea	Euryarchaeota	Thermoplasmata	unclassified_Thermoplasmata
16S_rRNA::k131_745943:1-1065(-)	0.1858	0.2024	1.6653	0.1628	0	1	0.3691	0	0.4082	1.9672	0	0	0.2749	0.2124	0.1321	1	1	1	Bacteria	Actinomycetota	Actinobacteria	Micrococcales	unclassified_Micrococcales
16S_rRNA::k131_745964:1-1073(-)	0	0	0	0	0	0	0	0	0	0.0554	0	0	0	0	0	0.208	0	0	Bacteria	Planctomycetota	Phycisphaerae	Tepidisphaerales	Tepidisphaeraceae	Tepidisphaera
16S_rRNA::k131_746290:0-1534(+)	0	0	0	0	0	0	0	0	0	0	0.2283	0	0	0	0	0	0	0	Bacteria	Verrucomicrobiota	Subdivision3	unclassified_Subdivision3
16S_rRNA::k131_746320:534-1766(-)	0.4535	0	0.2933	0.4874	0.1934	0	0	0	1.5276	0.078	0.2627	0	0	0.3657	0	0.4651	0.6394	0.3992	Bacteria	Actinomycetota	Thermoleophilia	Solirubrobacterales	unclassified_Solirubrobacterales
16S_rRNA::k131_746585:149-1442(+)	0	0	0.3364	0	0	0	0	0	0	0.2064	2	8.4723	3.0659	0.1807	3.9907	0.3224	0.3789	0.4639	Bacteria	Actinomycetota	Actinobacteria	Mycobacteriales	Nocardiaceae	Rhodococcus
16S_rRNA::k131_74678:0-1032(-)	1	0	0.2159	0	0	0	0	0	0	0.319	0.1704	0	0	0.0658	0	0	0.2652	0	Bacteria	Pseudomonadota	Deltaproteobacteria	unclassified_Deltaproteobacteria
16S_rRNA::k131_747129:50-1583(+)	0	0	0	0	0.0332	0	0	0	0	0.1268	0	0	0	0	0	0	0	0	Bacteria	Pseudomonadota	Gammaproteobacteria	Xanthomonadales	Xanthomonadaceae	Arenimonas
16S_rRNA::k131_748122:100-1525(-)	0	0.2119	0	0	0	0	0	0	0	0.0284	0	0	0	0	0	0	0.2431	0.2878	Bacteria	Pseudomonadota	Deltaproteobacteria	Myxococcales	Polyangiaceae	unclassified_Polyangiaceae
16S_rRNA::k131_748670:0-1051(+)	0.3957	0	0	0	0	0	0.1978	0	0	0.2413	0	0	0	0	0	0	0	0	Bacteria	Pseudomonadota	Deltaproteobacteria	Myxococcales	Kofleriaceae	Kofleria
16S_rRNA::k131_749964:101-1484(+)	0	0	0	0	0	0	0	0	0	0.0008	0	0	0	0	0	0	0	0	Bacteria	Acidobacteriota	Acidobacteria_Gp3	unclassified_Acidobacteria_Gp3
16S_rRNA::k131_750669:0-1213(+)	0.3861	0.5366	0.6303	0.4463	0	0	0	1	0.4331	0.5785	0.4995	0	0.3889	0.2281	0.3007	0.5977	0.9761	0.2718	Bacteria	Pseudomonadota	Alphaproteobacteria	Hyphomicrobiales	Methylobacteriaceae	Microvirga
16S_rRNA::k131_750717:151-1678(+)	0	0	0	2.9241	0.956	4.2228	0.5648	3.9418	0	0.9874	0.134	0	0	0	0	0	0	0	Bacteria	Pseudomonadota	Betaproteobacteria	Burkholderiales	Burkholderiaceae	unclassified_Burkholderiaceae
16S_rRNA::k131_750925:243-1777(+)	0	0	0	0	0	0	0	0	0	0	0.9268	0.2226	1.1238	0.6215	1.6206	0	0	0	Bacteria	Pseudomonadota	Gammaproteobacteria	unclassified_Gammaproteobacteria
16S_rRNA::k131_752131:0-1266(+)	0	0	0	0	0	0	0	0	0.5975	0.0246	0	0	0	0	0.1595	0	0.3143	0	Bacteria	Pseudomonadota	Alphaproteobacteria	Rhodospirillales	Acetobacteraceae	unclassified_Acetobacteraceae
16S_rRNA::k131_753183:0-1288(-)	0.2692	0	0	0	0	0	0	0.0564	0	0.2111	0	0	0	0	0	0	0	0	Bacteria	Planctomycetota	Phycisphaerae	Tepidisphaerales	Tepidisphaeraceae	Tepidisphaera
16S_rRNA::k131_753341:6-1048(+)	0	0	0	0	0	0	0	0	0	0.1722	0	0.406	1	0	0	0	0	0	Bacteria	Planctomycetota	Planctomycetia	Gemmatales	Gemmataceae	unclassified_Gemmataceae
16S_rRNA::k131_753920:112-1672(-)	0	0	0	0	0	0	0	0	0	0.1395	0	0	0	0	0	0	0	0	Bacteria	Pseudomonadota	Deltaproteobacteria	Myxococcales	unclassified_Myxococcales
16S_rRNA::k131_7540:221-1413(+)	0.2402	0	0.4956	0	0	0	0	0	0	0.6273	0	0	0.2265	0	0	0	0	0.1057	Bacteria	Acidobacteriota	Acidobacteria_Gp10	unclassified_Acidobacteria_Gp10
16S_rRNA::k131_75499:2896-4051(-)	0.2118	0	0	3.1652	0	3.2064	0	12.0493	0	0	0	0	0	0	0	0	0	0	Bacteria	Pseudomonadota	Betaproteobacteria	Burkholderiales	Burkholderiaceae	unclassified_Burkholderiaceae
16S_rRNA::k131_755357:218-1519(+)	0	0	0	0	0	0	0	0.3498	0	0	0	0	0	0	1.5214	0	0	0	Bacteria	unclassified_Bacteria
16S_rRNA::k131_755633:71-1273(-)	0.1744	0.7426	0	0	0.1923	0.4264	0.2311	0	0.328	0.274	0	0	0	0.2373	0	0	0.2447	0	Bacteria	Pseudomonadota	Alphaproteobacteria	Sphingomonadales	unclassified_Sphingomonadales
16S_rRNA::k131_75588:325-1486(+)	0	0	0	0	0	0	0	0	0	0.3299	0	0.0397	0.7381	0	0	0.4045	0.2312	0.567	Bacteria	Pseudomonadota	Betaproteobacteria	unclassified_Betaproteobacteria
16S_rRNA::k131_755975:271-1649(-)	0	0	0	0.2046	0.1284	0.0733	0.1671	0	0.0927	0.3316	0	0	0	0	0	0	0	0	Bacteria	Verrucomicrobiota	Terrimicrobia	Terrimicrobiales	Terrimicrobiaceae	Terrimicrobium
16S_rRNA::k131_756886:114-1647(+)	0	0	0	0	0	0	0	0	0	0.3996	0.6566	0.6504	1.5746	2.0583	1.6656	0	0	0	Bacteria	Pseudomonadota	Gammaproteobacteria	Pseudomonadales	Pseudomonadaceae	unclassified_Pseudomonadaceae
16S_rRNA::k131_757347:104-1590(+)	1.4402	0.9479	0.1785	0.6529	0.9654	1.0871	0.6737	0.6294	0.5294	1.4313	0.5045	0	1.3052	0	0.2091	0.6731	0.3407	0.7556	Bacteria	Pseudomonadota	Alphaproteobacteria	Sphingomonadales	Sphingomonadaceae	Sphingomonas
16S_rRNA::k131_758051:0-1125(-)	0.2742	0.0531	0	0	0	0	0	0	0	0.1632	0	0	0	0	0	0	0	0	Bacteria	Planctomycetota	Phycisphaerae	Tepidisphaerales	Tepidisphaeraceae	Tepidisphaera
16S_rRNA::k131_758159:211-1336(-)	0.1886	0.1632	0	0	0.1637	1.4058	1.4928	0.2475	0	1.1367	0.5514	0.3085	0.2658	2.0221	0.0864	0	0	0	Bacteria	Parcubacteria	unclassified_Parcubacteria			Parcubacteria_genera_incertae_sedis
16S_rRNA::k131_75833:2-1298(+)	0	0.08	0.1787	0	0	0.226	0.174	0	0	0.275	0.2465	0	0.5735	0.1557	0.3225	0	0	0	Bacteria	Pseudomonadota	Betaproteobacteria	Nitrosomonadales	Usitatibacteraceae	Usitatibacter
16S_rRNA::k131_759040:127-1373(-)	0	0	0	0	0	0	0	0	0	0.113	0	0	0	0	0	0	0	0	Bacteria	unclassified_Bacteria
16S_rRNA::k131_759789:464-1640(-)	0.5361	0	0	0	0	0.0731	0	0.2592	0.3591	1.0175	0	0	0	0.058	0.3714	0.3247	0	0	Bacteria	Pseudomonadota	Alphaproteobacteria	Sphingomonadales	unclassified_Sphingomonadales
16S_rRNA::k131_761472:2-1235(+)	0	0	0	0	0	0	0	0	0	0	0	0	0	0	0.3572	0	0	0	Bacteria	unclassified_Bacteria
16S_rRNA::k131_761799:501-2065(+)	0.6072	1.0252	0	0.2621	0.1741	0.534	1.2781	0.9569	0	0.4851	0	0	0	0	0	0	0	0	Bacteria	Acidobacteriota	Blastocatellia	Blastocatellales	Arenimicrobiaceae	Arenimicrobium
16S_rRNA::k131_761800:0-1142(+)	0.4448	0.0775	0	0	0	0	0	0	0	0.3046	0	0	0	0	0	0	0	0	Bacteria	Bacteroidota	Chitinophagia	Chitinophagales	Chitinophagaceae	unclassified_Chitinophagaceae
16S_rRNA::k131_761810:0-1203(+)	0	0	0	0	0	0	0	0	0	9.4521	0	0	0	0	0	0	0.4129	0	Bacteria	Bacillota	Bacilli	Caryophanales	Paenibacillaceae	Paenibacillus
16S_rRNA::k131_761818:4-1320(+)	0	0	0	0	0	0	0	0	0	0.2742	0	0	0	0	0	0	0	0.3929	Bacteria	Bacteroidota	Chitinophagia	Chitinophagales	Chitinophagaceae	unclassified_Chitinophagaceae
16S_rRNA::k131_761853:233-1757(-)	0.4398	0.5509	0.1996	0	0	0	0	0	0.3639	0.8501	0	0	0	0.0015	0	0.5576	0.5213	0.7608	Bacteria	Gemmatimonadota	Gemmatimonadia	Gemmatimonadales	Gemmatimonadaceae	unclassified_Gemmatimonadaceae
16S_rRNA::k131_761968:0-1096(-)	0	0	0	0	0	0	0	0	0	0.0065	0	0	0	0	0	0	0	0	Bacteria	Pseudomonadota	Alphaproteobacteria	Caulobacterales	Caulobacteraceae	Phenylobacterium
16S_rRNA::k131_762769:0-1097(-)	0	0	0	0	0	0	0.167	0	0	0.1337	0	0	0	0.1588	0	0.3545	0	0	Bacteria	Pseudomonadota	Alphaproteobacteria	Rhodospirillales	Azospirillaceae	unclassified_Azospirillaceae
16S_rRNA::k131_763067:171-1339(+)	0.4186	0	0	0.2951	0	0.9361	0	0	0	0.003	0	0	0	0	0	0	0	0.3789	Bacteria	Pseudomonadota	Alphaproteobacteria	unclassified_Alphaproteobacteria
16S_rRNA::k131_76386:0-1059(-)	0	0	0	0	0	0	0	0	0	0.3491	0	0	0	0	0	0	0	0	Bacteria	Chlamydiota	Chlamydiia	Chlamydiales	Parachlamydiaceae	Parachlamydia
16S_rRNA::k131_764175:0-1086(+)	0.234	0.0791	0	0	0	0	0	0	0	1.6187	0	0	0	0	0	0	0.0106	0.111	Bacteria	Gemmatimonadota	Gemmatimonadia	Gemmatimonadales	Gemmatimonadaceae	Gemmatirosa
16S_rRNA::k131_764514:0-969(+)	0	0	0	0	0	0.1902	0	0.3203	0	0.0012	0	0	0	0	0	0	0	0	Bacteria	Pseudomonadota	Alphaproteobacteria	Rhodospirillales	unclassified_Rhodospirillales
16S_rRNA::k131_764702:18-1022(-)	0	0	0	0	0	0	0	0	0	0.5246	0	0	1	0	0	0.3189	0.2743	0	Bacteria	Pseudomonadota	Alphaproteobacteria	Rhodobacterales	Paracoccaceae	Amaricoccus
16S_rRNA::k131_765108:197-1413(-)	0	0	0	0	0	0	0.224	0	0	0	0	0	0	0	0	0	0	0	Bacteria	Chlamydiota	Chlamydiia	Chlamydiales	Parachlamydiaceae	Parachlamydia
16S_rRNA::k131_765165:159-1304(-)	0.3488	0	0	0	0	0	0	0	0	0.2854	0.2671	1	0	0.1107	0.2854	0	0	0	Bacteria	unclassified_Bacteria
16S_rRNA::k131_765818:2-1355(+)	0.5091	0	0	0	0	0	0	0	0	0.0034	0.1782	0	0	0	0	0	0	0.2938	Bacteria	Bacteroidota	Chitinophagia	Chitinophagales	Chitinophagaceae	unclassified_Chitinophagaceae
16S_rRNA::k131_766290:1-1061(-)	0	0	0	0.2877	0	0.1348	0.207	0.2182	0	0.0393	1.1678	1.4452	1.6143	1.7337	1.4854	0	0	0	Bacteria	Pseudomonadota	Betaproteobacteria	Nitrosomonadales	Usitatibacteraceae	Usitatibacter
16S_rRNA::k131_766294:0-1050(+)	0	0	0	0	0	0	0	0	0	0.2784	0	0	0	0	0	0	0	0	Bacteria	Verrucomicrobiota	Subdivision3	unclassified_Subdivision3
16S_rRNA::k131_766318:84-1582(-)	0	0	0	0	0	0	0	0	0	0.0015	0	0	0	0	0	0	0.0702	0	Bacteria	Acidobacteriota	Acidobacteria_Gp3	unclassified_Acidobacteria_Gp3
16S_rRNA::k131_766615:113-1502(-)	0	0.4335	0	0.5633	0.3041	0.3435	0.2935	0.09	1	0.0318	0.8291	1	0.6327	0	1.2718	0	0.2865	0	Bacteria	Pseudomonadota	Betaproteobacteria	Nitrosomonadales	Usitatibacteraceae	Usitatibacter
16S_rRNA::k131_766729:2-1190(+)	0.2708	0	0	0	0	0	0	0	0	2.1548	0	0	0	0	0	0	0	0	Bacteria	Acidobacteriota	Acidobacteria_Gp7	unclassified_Acidobacteria_Gp7
16S_rRNA::k131_76698:1-1044(-)	0	0	0	0	0	0	0	0	0	0.0011	0	0	0	0	0	0	0	0	Bacteria	Chloroflexota	Ktedonobacteria	Ktedonobacterales	Dictyobacteraceae	unclassified_Dictyobacteraceae
16S_rRNA::k131_767079:1-1266(+)	0	0	0	0	0	0	0	0	0.2348	0.0349	0	0	0	0	0	0	1.3361	0	Bacteria	Planctomycetota	Planctomycetia	Gemmatales	Gemmataceae	unclassified_Gemmataceae
16S_rRNA::k131_767120:0-1021(+)	0	0	0	0	0	0	0	0	0	15.4111	0	0	0	0	0	0	0.1663	0	Bacteria	Planctomycetota	Phycisphaerae	Tepidisphaerales	Tepidisphaeraceae	Tepidisphaera
16S_rRNA::k131_767401:0-1070(+)	0	0	0	0	0	0	0	0	0	0.5028	0	0	0	0	0	0	0	0	Bacteria	Acidobacteriota	unclassified_Acidobacteriota
16S_rRNA::k131_768249:83-1429(-)	0	0	0	0.3786	0	0	0	0	0	0.0144	0	0.3045	0	0	0	0	0	0	Bacteria	Actinomycetota	Acidimicrobiia	Acidimicrobiales	unclassified_Acidimicrobiales
16S_rRNA::k131_76958:55-1549(-)	0	0	0	0	0	0	0	0	0.8009	0.0106	0	0	0	0.068	0	0	1	0.446	Bacteria	Pseudomonadota	Alphaproteobacteria	Hyphomicrobiales	Hyphomicrobiaceae	Methyloceanibacter
16S_rRNA::k131_770050:12-1030(+)	0	0.3612	0	0	0	0	0	0.0473	0	0.4935	0	0	0	0	0	0	0	0	Bacteria	Pseudomonadota	Alphaproteobacteria	Rhodospirillales	Acetobacteraceae	unclassified_Acetobacteraceae
16S_rRNA::k131_770689:0-1101(-)	0	0	0	0	0	0	0	0	0	0	0	0	0.1631	0	0	0	0	0	Bacteria	Actinomycetota	Acidimicrobiia	Acidimicrobiales	unclassified_Acidimicrobiales
16S_rRNA::k131_770851:4-1249(-)	0	0	0	0	0	0	0	0	0	0.3664	0	0	0	0	0	0	0	0	Bacteria	Planctomycetota	Phycisphaerae	Tepidisphaerales	Tepidisphaeraceae	Tepidisphaera
16S_rRNA::k131_770970:0-1236(+)	0	0.462	0	0.4599	0	0	0	0	0.4432	0.3402	0	0	0	0	0	0.2313	0.1734	0.4202	Bacteria	Pseudomonadota	Alphaproteobacteria	Hyphomicrobiales	Hyphomicrobiaceae	Pedomicrobium
16S_rRNA::k131_771419:0-1026(+)	0	0	0	0	0	0.0766	0	0	1	0.0252	0	0	0.2214	0	0	1	0.3421	1	Bacteria	Actinomycetota	Thermoleophilia	Gaiellales	Gaiellaceae	Gaiella
16S_rRNA::k131_771608:0-1016(-)	0.4258	0.1989	0.3808	0	0	0.3438	0.0109	0.2789	0	1.0353	0	0	1.422	1.1609	0	0	0.1101	0	Bacteria	Actinomycetota	Thermoleophilia	unclassified_Thermoleophilia
16S_rRNA::k131_771813:3-1019(+)	0	0	0	0.2091	0	0.4363	0.2147	0	0	0.017	2.4216	0.2633	1.4264	1	2.9735	0.2694	0	0	Bacteria	Pseudomonadota	Betaproteobacteria	Nitrosomonadales	Usitatibacteraceae	Usitatibacter
16S_rRNA::k131_771987:74-1241(-)	0.1055	1	0.6429	1	0	0	0.2389	0	0	1.1411	0.1874	0	1	0.4194	1	0.1621	0	1.6081	unclassified_Root
16S_rRNA::k131_772086:229-1517(+)	0.382	0.2173	0	0	0	0.0691	0.161	0	0	0	0	0	0	0	0	0	0	0	Bacteria	unclassified_Bacteria
16S_rRNA::k131_772389:51-1597(-)	0	0	0	0	0	0	0	0	0	0	0	0	0.446	0.2378	0	0	0	0	Bacteria	Chlamydiota	Chlamydiia	Chlamydiales	Parachlamydiaceae	Parachlamydia
16S_rRNA::k131_773267:57-1552(+)	0.1488	0	0	0.1962	0	0	0.0545	0	0.2141	0.0023	0	0	0	0	0	0	0	0	Bacteria	unclassified_Bacteria
16S_rRNA::k131_773713:96-1625(+)	0	0	0	0	0	0	0	1	0	0.4474	0	0	0	0	0	0	0.231	0	Bacteria	Acidobacteriota	Acidobacteria_Gp5	unclassified_Acidobacteria_Gp5
16S_rRNA::k131_77513:0-1387(-)	0	0.1619	0.3965	0.5856	0	0.2653	0	0	0.5248	1.1298	0.1116	0.3204	0	0.2911	0	0.2155	0.7965	0.7942	Bacteria	Actinomycetota	Thermoleophilia	Gaiellales	Gaiellaceae	Gaiella
16S_rRNA::k131_775216:75-1544(-)	0	0	0	0	0	0	0.3188	0	0	0	0	0	0	0	0	0	0	0	Archaea	Euryarchaeota	Thermoplasmata	unclassified_Thermoplasmata
16S_rRNA::k131_7755:0-1070(-)	0	0	0	0.0826	0	0	0	0	0	0.1699	0	0	0	0	0	0	0	0	Bacteria	unclassified_Bacteria
16S_rRNA::k131_776978:99-1591(+)	0.1779	0	0	0	0	0	0.1475	0	0	0.0978	0	0	0	0	0	0	0.1877	0	Bacteria	Gemmatimonadota	Gemmatimonadia	Gemmatimonadales	Gemmatimonadaceae	unclassified_Gemmatimonadaceae
16S_rRNA::k131_777785:10-1247(-)	0	0	0	0	0	0	0	0	0	0	0	0	0	0	0	0	0	0	Bacteria	Verrucomicrobiota	Subdivision3	unclassified_Subdivision3
16S_rRNA::k131_777805:0-1197(+)	0	0	0	0	0	0	0	0	0.223	0.7077	0	0	0	0	0	0	0	0	Bacteria	Acidobacteriota	Acidobacteria_Gp2	unclassified_Acidobacteria_Gp2
16S_rRNA::k131_777976:1-1019(+)	0	0	0	0	0	0	0	0	0	0.0012	0.053	0	1.4779	0	0	0	0	0	Bacteria	unclassified_Bacteria
16S_rRNA::k131_778112:1-1200(+)	0	0	0	0	0	0	0	0	1	0.1527	0	0	0	0	0	0	0	0	Bacteria	Acidobacteriota	Acidobacteria_Gp2	unclassified_Acidobacteria_Gp2
16S_rRNA::k131_778159:0-1331(-)	0.1961	0	0.212	0.1525	0.1208	0	0.122	0	0.5298	0.8589	0.3452	0.2197	1.4936	0	0.1794	0.346	0.5302	0	Bacteria	Actinomycetota	Actinobacteria	unclassified_Actinobacteria
16S_rRNA::k131_778316:0-1087(-)	0	0	0	0	0	0	0	0	0.0769	1.4293	0	0	0	0	0	0.1633	0.2816	0	Bacteria	Actinomycetota	Actinobacteria	Micromonosporales	Micromonosporaceae	unclassified_Micromonosporaceae
16S_rRNA::k131_778329:0-1204(+)	0	0	0	0	0	0	0	0	0	0.4931	0	0	0	0	0	0	0.2661	0	Bacteria	Bacillota	Bacilli	Caryophanales	Bacillaceae	unclassified_Bacillaceae
16S_rRNA::k131_778783:223-1520(+)	0	0	0	0	0	0	0	0	0.2457	0.2328	0	0	0	0	0	0	0	0.2884	Bacteria	Verrucomicrobiota	Spartobacteria	unclassified_Spartobacteria
16S_rRNA::k131_778856:0-1484(+)	0	0	0	0	0	0	0	0	0	0	0	0	0	0	0	0	0	0	Bacteria	Bacteroidota	unclassified_Bacteroidota
16S_rRNA::k131_780410:4-1324(+)	0.1788	0	0	0	0	0.1796	0.1383	0.2941	0	4.3445	0.0704	0	0	0.2647	0	0	0.0842	0	Bacteria	Pseudomonadota	Gammaproteobacteria	Xanthomonadales	unclassified_Xanthomonadales
16S_rRNA::k131_780795:0-1157(+)	0.3823	0	0.1551	0	0	0	0	0	0	0.8512	1.5103	0	0.5968	0.4358	0.5755	1	0.3492	0.2671	Bacteria	Pseudomonadota	Alphaproteobacteria	Hyphomicrobiales	Phyllobacteriaceae	Mesorhizobium
16S_rRNA::k131_780856:8-1468(-)	0.3216	0.1644	0	0.3259	0	0	0.338	0	0	0.12	1	0	0.2269	0	0.4022	0	0	0	Bacteria	Pseudomonadota	Deltaproteobacteria	Myxococcales	unclassified_Myxococcales
16S_rRNA::k131_781168:590-1749(-)	0	0	0	0	0	0	0	0	0.4365	0.0304	0	0	0	0	0	0	0	0	Bacteria	Actinomycetota	unclassified_Actinomycetota
16S_rRNA::k131_78122:66-1310(-)	0.285	0	0	0	0	0.1369	0	0.0027	0	0	0	0	0	0	0	0	0	0	Bacteria	Verrucomicrobiota	Subdivision3	unclassified_Subdivision3
16S_rRNA::k131_781531:0-1181(+)	0.3634	0.1757	0	0	0	0	0	0	0	0.0982	0	0	0	0	0	0	0	0	Bacteria	Thermomicrobiota	Thermomicrobia	Sphaerobacterales	Sphaerobacteraceae	Nitrolancea
16S_rRNA::k131_782263:1-1285(-)	0	0	0	0.2182	0	0	0	0	0	0.0018	0	0	0	0.0609	0	0	0	0	Bacteria	Acidobacteriota	Acidobacteria_Gp3	unclassified_Acidobacteria_Gp3
16S_rRNA::k131_782303:443-1591(-)	0	0.4314	0	0	0	0	0	0	0	0	0	0	0	0	0	0	0	0	Bacteria	Chloroflexota	unclassified_Chloroflexota
16S_rRNA::k131_783430:0-1101(+)	0	0.3957	0	0	0	0	0	0	0	0.2274	0	0.2495	0.3132	0.1822	0	0	0	0	Bacteria	Pseudomonadota	unclassified_Pseudomonadota
16S_rRNA::k131_783437:29-1294(+)	0	0	0	0	0.0703	0	0	0	0	0.0009	0.3164	0.411	0	1	1	0	0	0	Bacteria	Chloroflexota	Anaerolineae	Anaerolineales	Anaerolineaceae	unclassified_Anaerolineaceae
16S_rRNA::k131_789140:23-1055(+)	0	0.322	0	0.4731	0	0	0.6415	0	0	83.7411	1	0	0.6239	0.4532	0	0	0	0	Bacteria	Pseudomonadota	Gammaproteobacteria	Xanthomonadales	unclassified_Xanthomonadales
16S_rRNA::k131_789350:1-1098(-)	0.1393	0	0	0	0.029	0	0	1	0	4.6104	0	0	0.4252	0.1899	0	0	0	0	Bacteria	Pseudomonadota	Alphaproteobacteria	unclassified_Alphaproteobacteria
16S_rRNA::k131_789933:79-1193(+)	0	0	0	0	0	0	0	0	0	0.0042	0	0	0	0	0	0	0	0	Bacteria	Pseudomonadota	Alphaproteobacteria	Hyphomicrobiales	Aestuariivirgaceae	Aestuariivirga
16S_rRNA::k131_790424:54-1199(+)	0.2558	0.4402	0.1555	0	0	0.1827	0.0857	0	0	0.0999	0	0	0.1026	0	0	0	0	0	Bacteria	Actinomycetota	Acidimicrobiia	Acidimicrobiales	unclassified_Acidimicrobiales
16S_rRNA::k131_790817:3656-5132(-)	0	0	0	0	0	0	0	0	1	0.0008	0	0	0	0	0	0	0	0	Bacteria	Chloroflexota	Ktedonobacteria	Ktedonobacterales	Dictyobacteraceae	Dictyobacter
16S_rRNA::k131_79167:111-1490(-)	0	0	0	0	0.2353	0	0	0.2758	0	2.7834	0.379	0	0	0	0	0	0	0	Bacteria	Bacteroidota	Chitinophagia	Chitinophagales	Chitinophagaceae	unclassified_Chitinophagaceae
16S_rRNA::k131_791981:1-1407(-)	0.3745	1.5895	0.7011	0.3698	0.1722	0.4809	0.538	0.2468	1.6483	1.7604	0.602	0.2268	1	0.705	0	1.9749	1.75	2.1492	Bacteria	Actinomycetota	Actinobacteria	Mycobacteriales	unclassified_Mycobacteriales
16S_rRNA::k131_793125:215-1712(+)	0.3435	0	0	0	0	0	0	0	0	0.0098	0	0	0	0	0	0	0	0	Bacteria	Planctomycetota	Phycisphaerae	Tepidisphaerales	Tepidisphaeraceae	Tepidisphaera
16S_rRNA::k131_793980:0-1061(+)	0	0	0.3629	0	0.1325	0	0	1	0	0.0247	0	0	0	0	0	0	0.6013	0	Bacteria	Pseudomonadota	Alphaproteobacteria	Hyphomicrobiales	Hyphomicrobiaceae	Pedomicrobium
16S_rRNA::k131_794043:6-1254(+)	0	0	0	0	0	0.4125	0	0	0	0.0037	0	0	0	0	0	0	0	0	Bacteria	Planctomycetota	Phycisphaerae	Tepidisphaerales	Tepidisphaeraceae	Tepidisphaera
16S_rRNA::k131_79605:70-1626(+)	0	0	0	0.2999	0	0	0	0	0	0.163	0	0	0	0	0	1.6196	0	0	Bacteria	Acidobacteriota	Acidobacteria_Gp10	unclassified_Acidobacteria_Gp10
16S_rRNA::k131_796720:192-1455(-)	0.4981	1.524	1.9635	0.1567	0.1731	1	0.3237	0.2938	3.1028	1.6277	0.8813	0	0.7641	0.4519	1	1.3746	1.813	3.2608	Bacteria	Actinomycetota	Thermoleophilia	Solirubrobacterales	unclassified_Solirubrobacterales
16S_rRNA::k131_796916:0-1071(-)	0	0.2232	0	0	0	0	0.3862	0	0	0.0023	0	0	0	0	0	0	0	0	Bacteria	Pseudomonadota	Deltaproteobacteria	Myxococcales	Labilitrichaceae	Labilithrix
16S_rRNA::k131_79715:0-1162(-)	0.5729	0.2525	0	0	0	0	0	0	0	0.4585	0.1853	0	0	0	0	0	0	0	Bacteria	Planctomycetota	Planctomycetia	Isosphaerales	Isosphaeraceae	Singulisphaera
16S_rRNA::k131_797277:1-1272(-)	0.7285	0	0	0	0	0	0	0	0	0.1116	0	0	0	0	0	0.2749	0	0	Bacteria	Planctomycetota	Planctomycetia	Isosphaerales	Isosphaeraceae	Singulisphaera
16S_rRNA::k131_797748:4-1257(+)	0	0	0	0	0	0	0	0	0	0.2563	0	0	0	0	0	0	0.0196	0	Bacteria	Planctomycetota	Planctomycetia	unclassified_Planctomycetia
16S_rRNA::k131_798402:2-1048(+)	0.3372	0	0.3722	0	0	0.0025	0	0	0.5588	0.8027	0	0	0	0	0	0	0	0	Bacteria	Chloroflexota	Chloroflexia	Chloroflexales	Roseiflexaceae	Roseiflexus
16S_rRNA::k131_79848:0-1074(-)	0	0	0	0	0	0	0.3651	0	0	1.9285	1	0.3371	0	0	0.3124	0	0	0	Bacteria	Acidobacteriota	Acidobacteria_Gp7	unclassified_Acidobacteria_Gp7
16S_rRNA::k131_799352:151-1489(-)	0	0.2285	0	0	0	0	0	0	0	0.0992	0	0	0.4101	0.1496	0.6689	0	0	0	Bacteria	Pseudomonadota	Alphaproteobacteria	Caulobacterales	Caulobacteraceae	unclassified_Caulobacteraceae
16S_rRNA::k131_799886:0-1179(+)	0.8143	0.3943	0.1398	0.4635	0	1	0	0	0.2793	0.0051	0.2911	0	0.3033	0	0	0	0.2356	0.1663	Bacteria	Acidobacteriota	Acidobacteria_Gp4	unclassified_Acidobacteria_Gp4
16S_rRNA::k131_80013:74-1315(-)	0	0	0	0	0	0	0	0	0	0.4059	0	0	0	0	0	0	0.146	0	Bacteria	Bacillota	Bacilli	Caryophanales	Bacillaceae	Peribacillus
16S_rRNA::k131_800301:1-1231(+)	0	0	0	0	0	0	0	0	0	0.0376	0	0	0	0.274	0	1	0.1895	0	Bacteria	Actinomycetota	Acidimicrobiia	Acidimicrobiales	Ilumatobacteraceae	unclassified_Ilumatobacteraceae
16S_rRNA::k131_800337:74-1084(+)	0	0	0	0	0	0	0	0	0	0.2075	0	0	0	0	0	0	0	0	Bacteria	Pseudomonadota	Gammaproteobacteria	Nevskiales	Steroidobacteraceae	Povalibacter
16S_rRNA::k131_80071:1-1076(+)	0	0	0	0	0	0	0	0	0	0	0	0.0011	0	0	0	0	0	0	Bacteria	Acidobacteriota	Acidobacteria_Gp3	unclassified_Acidobacteria_Gp3
16S_rRNA::k131_801797:0-1227(+)	0.146	0	0	0	0.5164	0.7764	0.1695	0.3822	0	0.0625	0	0	0	0.2066	0	0	0	0	Bacteria	unclassified_Bacteria
16S_rRNA::k131_801854:1-1166(+)	0	0.1642	0	0	0	0	0	1	0	5.1498	0	0	0	0	0	0	0	0	Bacteria	unclassified_Bacteria
16S_rRNA::k131_80216:182-1468(+)	0.2372	0.088	0.0568	0	0	0.2174	0.2393	0.1757	0	0.7789	0	0	0	0	0	0	0.0719	0	Bacteria	Planctomycetota	Phycisphaerae	Tepidisphaerales	Tepidisphaeraceae	Tepidisphaera
16S_rRNA::k131_802887:58-1574(+)	0	0	0	0	0	0	0	0	0	0	0	0	0.4466	0	0	0	0	0	Bacteria	Bacteroidota	unclassified_Bacteroidota
16S_rRNA::k131_804118:141-1614(+)	0	0	0	0	0	0	0	0	0	0	0	0	0	0.2641	0.4174	0	0	0	Bacteria	Chloroflexota	Chloroflexia	Kallotenuales	Kallotenuaceae	Kallotenue
16S_rRNA::k131_804967:0-1151(-)	0.2119	0	0	0	0	0	0	0	0	0.2467	0	0.0767	0	0.3211	0.254	0	0	0	Bacteria	Candidatus Saccharibacteria	unclassified_Candidatus Saccharibacteria			Saccharibacteria_genera_incertae_sedis
16S_rRNA::k131_805378:452-1755(+)	0	0	0	0.1712	0.1318	0.555	0.3251	0	0	0.0045	0.5093	0.2512	0.392	0.3072	0.0541	0	0	0	Bacteria	Pseudomonadota	Betaproteobacteria	unclassified_Betaproteobacteria
16S_rRNA::k131_805500:468-1985(-)	0	0	0	0	0	0	0	0	0	0.0015	0.6886	1	0	0.2002	0	0	0	0	Bacteria	Bacteroidota	Cytophagia	Cytophagales	Fulvivirgaceae	Chryseolinea
16S_rRNA::k131_806226:1-1128(-)	0.5051	0.2647	0.053	0	0	0.2801	0	0	0	0.3027	0	0	0.4699	0	0	0.0635	0	0	Bacteria	Actinomycetota	Acidimicrobiia	Acidimicrobiales	unclassified_Acidimicrobiales
16S_rRNA::k131_808320:156-1649(-)	0	0	0	0	0	0	0	0	0	0.0818	0	0	0	0	0.0131	0	0	0	Bacteria	Chloroflexota	Anaerolineae	unclassified_Anaerolineae
16S_rRNA::k131_810895:100-1511(+)	0	0	0	0	0	0	0	0	0	0.0025	0	0	0	0	0	0	0	0	Bacteria	Pseudomonadota	Deltaproteobacteria	Myxococcales	Kofleriaceae	Kofleria
16S_rRNA::k131_812242:0-1306(-)	0	0	0	0	0	0	0	0	0	0.0009	0	0	0	0	0.0448	0	0	0	Bacteria	Acidobacteriota	Blastocatellia	Blastocatellales	Arenimicrobiaceae	Arenimicrobium
16S_rRNA::k131_812395:2-1401(-)	0	0.0897	0	0	0	0	0	0	0	0.0016	0	0	0	0	0.4672	0	0	0	Bacteria	Chloroflexota	Anaerolineae	Aggregatilineales	Aggregatilineaceae	Aggregatilinea
16S_rRNA::k131_812583:100-1412(-)	0	0	0	0	0	0	0.1335	0.329	0	0.104	0	0	0	0	0	0	0	0	Bacteria	Acidobacteriota	Acidobacteria_Gp5	unclassified_Acidobacteria_Gp5
16S_rRNA::k131_812785:0-1037(-)	0	0.4945	0	0.1045	0.3363	0	0	0	0	0.201	0.5747	0.2952	0.2934	0.2178	0.266	0	0	0	Bacteria	Gemmatimonadota	Gemmatimonadia	Gemmatimonadales	Gemmatimonadaceae	unclassified_Gemmatimonadaceae
16S_rRNA::k131_813212:218-1409(+)	0	0	0	0	0	0	0	0	0	0.004	0	0	0	0	0	0	0	0	Bacteria	Pseudomonadota	Deltaproteobacteria	Myxococcales	unclassified_Myxococcales
16S_rRNA::k131_814576:101-1300(+)	0.3122	0.7748	0	0	0.4193	0.3891	0.364	0.1855	0	2.6071	0.1781	0	0.0373	0	0.31	0	0	0	Bacteria	unclassified_Bacteria
16S_rRNA::k131_815136:0-1150(+)	0	0	0	0	0	0	0	0	0	0.7347	0	0	0	0	0	0	0.0967	0	Bacteria	Bacillota	Bacilli	Caryophanales	Bacillaceae	unclassified_Bacillaceae
16S_rRNA::k131_815368:13-1495(-)	0	0	0	0	0	0	0	0	0	0	0	0	0	0	0	0	0	0	Bacteria	Gemmatimonadota	Gemmatimonadia	Gemmatimonadales	Gemmatimonadaceae	Gemmatimonas
16S_rRNA::k131_817875:1-1364(-)	0	0	0	0.6012	0.8219	0	0.3309	0	0	0	0	0	0	0	0	0	0	0	Bacteria	Pseudomonadota	Alphaproteobacteria	Sphingomonadales	Sphingomonadaceae	unclassified_Sphingomonadaceae
16S_rRNA::k131_817880:651-1867(+)	0	0	0	0	0	1.4615	0.2691	0	0	0.0039	0.3223	0.1564	0	0	0	0	0	0	Bacteria	Pseudomonadota	Betaproteobacteria	unclassified_Betaproteobacteria
16S_rRNA::k131_817964:66-1279(+)	0	0	0	0	0	0	0	0	0.3644	0.0364	0	0	0	0	0	0	0	0	Bacteria	Acidobacteriota	Acidobacteria_Gp3	unclassified_Acidobacteria_Gp3
16S_rRNA::k131_81825:3-1432(-)	0.2953	0.1913	0	1.0921	0.2664	1.2333	0.3821	1.9379	0	0.1215	0.0248	0.3702	0.1543	0.3986	0.1197	0	0	0	Bacteria	Pseudomonadota	Betaproteobacteria	Burkholderiales	Burkholderiaceae	unclassified_Burkholderiaceae
16S_rRNA::k131_818606:190-1585(-)	0	0	0	0.6112	0	0	0.0362	0	0	0.1291	0.3398	0	0.3137	0.3998	0	0	0	0.1967	Bacteria	Pseudomonadota	Betaproteobacteria	unclassified_Betaproteobacteria
16S_rRNA::k131_818733:162-1559(+)	0	0	0	0	0	0	0	0	0	0.2616	0	0	0	0	0	0	0	0	Bacteria	Actinomycetota	Acidimicrobiia	Acidimicrobiales	Ilumatobacteraceae	Desertimonas
16S_rRNA::k131_818806:116-1650(+)	0	0	0	0	0	0.3059	0	0	0	2.2784	0	0	0	0	0	0	0.3899	0	Bacteria	Planctomycetota	Planctomycetia	Pirellulales	Lacipirellulaceae	unclassified_Lacipirellulaceae
16S_rRNA::k131_819562:216-1703(-)	0	0	0	0	0	0	0	0	0	0	0	0	0	0	0.2267	0	0	0	Bacteria	unclassified_Bacteria
16S_rRNA::k131_819692:0-1196(+)	0	0	0	0	0	0	0	0	0	0.0136	0.3388	0	0	0	0.3151	0.4056	0.5069	0.3114	Bacteria	Pseudomonadota	Alphaproteobacteria	Hyphomicrobiales	Hyphomicrobiaceae	unclassified_Hyphomicrobiaceae
16S_rRNA::k131_819701:0-1017(+)	0	0.2136	0.3677	0	0	0	0	0	0	0.5789	0.1708	0	1.312	0.3429	0.4336	0.4872	0.3582	0.4585	Bacteria	Actinomycetota	Actinobacteria	Micrococcales	Cellulomonadaceae	Cellulomonas
16S_rRNA::k131_820723:229-1433(-)	0	0	0	0	0	0	0	0	0	0	0	0	1	0	0	0	0	0	Bacteria	unclassified_Bacteria
16S_rRNA::k131_820861:1131-2513(-)	0	0.0403	0.1176	0	0	0	0	0	0	0.6364	0	0	0.0857	0	0	0	0	1.2888	Bacteria	Pseudomonadota	Alphaproteobacteria	Hyphomicrobiales	Xanthobacteraceae	Labrys
16S_rRNA::k131_821219:0-1263(-)	0	0	0	0	0	0	0	0	0	0	0	0	0	0	0	0	0	0	Bacteria	unclassified_Bacteria
16S_rRNA::k131_82217:2-1307(-)	0	0	0	0	0	0	0	0	0	0.1261	0	0	0	0	0	0	0	0	Bacteria	Pseudomonadota	Deltaproteobacteria	unclassified_Deltaproteobacteria
16S_rRNA::k131_822340:0-1162(-)	0	0	0	0	0	0	0	0	0	0.0721	0	0	0	0	0	0	0	0	Bacteria	unclassified_Bacteria
16S_rRNA::k131_822367:456-1947(-)	0	0.2515	0	0	0	0	0	0	0	0.0015	0.2308	0	0	0	2.0989	0	0	0	Bacteria	Chloroflexota	Chloroflexia	Kallotenuales	Kallotenuaceae	Kallotenue
16S_rRNA::k131_822634:2-1173(-)	0	0	0	0	0	0	0.1003	0	0	0.014	0	0	0	0	0	0	0	0	Bacteria	unclassified_Bacteria
16S_rRNA::k131_822762:6-1520(+)	0.1375	0.3575	0	0.2222	0.3937	0.1354	0.456	0.2363	0	0.0803	0.1861	0	0	0.0482	0	0	0.052	0	Bacteria	Pseudomonadota	Alphaproteobacteria	Rhodospirillales	unclassified_Rhodospirillales
16S_rRNA::k131_823527:0-1027(+)	0	0	0.2632	0	0	0	0.0012	0	0	0.2602	0	0.1737	0	0	0	0	0	0.4305	Bacteria	Pseudomonadota	Alphaproteobacteria	Micropepsales	Micropepsaceae	unclassified_Micropepsaceae
16S_rRNA::k131_823723:0-1164(-)	0	0	0	0	0	0	0	0	0	0.0113	0	0	0	0	0	0	0.2609	0	Bacteria	Planctomycetota	Planctomycetia	Isosphaerales	Isosphaeraceae	Singulisphaera
16S_rRNA::k131_823768:143-1286(+)	0	0.1465	0	0	0	0	0	0	0	0.1408	0	0	0	0	0	0	0	0	Bacteria	Acidobacteriota	Acidobacteria_Gp5	unclassified_Acidobacteria_Gp5
16S_rRNA::k131_8244:59-1196(+)	0	0	0	0	0	0.3239	0	0	0	0	0	0	0	0	0	0	0	0	Bacteria	Bacteroidota	unclassified_Bacteroidota
16S_rRNA::k131_824837:0-1273(+)	0	0	0	3.3226	0	4.0716	0	7.0442	0	0.2437	0	0	0	0	0	0	0	0	Bacteria	Pseudomonadota	Betaproteobacteria	Burkholderiales	Burkholderiaceae	unclassified_Burkholderiaceae
16S_rRNA::k131_824934:1-1157(+)	0	0	0	0	0	0.2418	0	0	0	0.8232	0.3289	0	0	0	0.0532	0	0	0	Bacteria	Actinomycetota	Acidimicrobiia	Acidimicrobiales	Iamiaceae	unclassified_Iamiaceae
16S_rRNA::k131_825278:69-1501(+)	0	0	0	0	0	0	0	0	0	0.0104	0.0578	0	0	0	0	0	0	0	Bacteria	Gemmatimonadota	Gemmatimonadia	Gemmatimonadales	Gemmatimonadaceae	unclassified_Gemmatimonadaceae
16S_rRNA::k131_825439:51-1327(-)	0	0	0	0	0	0	0	0	0	0	0	0	0	0	0	0	0	0	Bacteria	Chlamydiota	Chlamydiia	Chlamydiales	Parachlamydiaceae	unclassified_Parachlamydiaceae
16S_rRNA::k131_826199:0-970(+)	0	0	0	0	0	0	0	0	0.2713	0.485	0.1432	0	0.2292	0	0	0	0	1	Bacteria	Planctomycetota	Planctomycetia	Gemmatales	Gemmataceae	unclassified_Gemmataceae
16S_rRNA::k131_82637:0-1380(-)	2.6196	2.3054	0	0.3235	0	0.2271	0	1	0	0.1693	0.8017	0.2465	0	0.3988	0	0	0	0	Bacteria	Actinomycetota	Acidimicrobiia	Acidimicrobiales	unclassified_Acidimicrobiales
16S_rRNA::k131_82685:3-1134(+)	0	0	0	0	0	0	0	0	0	0.1663	0	0	0	0	0	0	0.1556	0	Bacteria	unclassified_Bacteria
16S_rRNA::k131_826876:115-1294(-)	0	0	0	0	0	0	0	0	0	0	0	0	0.4086	0	0	0	0	0	Bacteria	Bacteroidota	Sphingobacteriia	Sphingobacteriales	Sphingobacteriaceae	unclassified_Sphingobacteriaceae
16S_rRNA::k131_827059:355-1605(-)	0	0	0.2628	0.2274	0	0.3092	0	0.1781	0.4552	0.4498	0	0	0	0	0.23	0	1.5194	0	Bacteria	Actinomycetota	Thermoleophilia	unclassified_Thermoleophilia
16S_rRNA::k131_827061:0-1230(-)	0	0	0	0	0	0	0	0	0.1739	0.3572	0	0	0	0	0	0	0	0	Bacteria	unclassified_Bacteria
16S_rRNA::k131_827063:61-1261(-)	0	0	0	0	0	0	0	0	0	0.2191	0	0	0	0	0	0	0	0	Bacteria	Pseudomonadota	Deltaproteobacteria	Myxococcales	unclassified_Myxococcales
16S_rRNA::k131_827145:0-1189(-)	0.1444	0	0	0	0	0	0.001	0	0	0.5714	0.2669	0	0	0	0	0	0	0	Bacteria	Actinomycetota	Actinobacteria	Micrococcales	Microbacteriaceae	unclassified_Microbacteriaceae
16S_rRNA::k131_82728:0-1027(+)	0	0	0	0	0	0	0	0	0	0.0182	0	0	0.2077	0	0	0	0	0	Bacteria	Pseudomonadota	Betaproteobacteria	Burkholderiales	Alcaligenaceae	unclassified_Alcaligenaceae
16S_rRNA::k131_827561:3-1138(-)	0.2417	0	0	0	0	0	0	0	0	1.1381	0	0	0	0	0	0	0	0	Bacteria	Acidobacteriota	Acidobacteria_Gp5	unclassified_Acidobacteria_Gp5
16S_rRNA::k131_82810:0-1007(+)	0	0.8156	0.9848	0	0	0.2314	0.1991	0	1.5484	2.2102	1.6352	0	0.4498	0	0.1641	1.4934	3.2155	0.8192	Bacteria	Actinomycetota	Actinobacteria	Micrococcales	Intrasporangiaceae	unclassified_Intrasporangiaceae
16S_rRNA::k131_828510:1-1172(+)	0	0	0	0	0	0	0	0	0	0	0.4558	0	0	0	0	0	0	0	Bacteria	Verrucomicrobiota	Subdivision3	unclassified_Subdivision3
16S_rRNA::k131_828835:3-1377(+)	2.5642	0.7203	0.0278	0	0.2988	0.451	0.3731	0	0	0.3923	1.0795	0.2787	1.1443	0.9738	1.6768	0	0	0	Bacteria	Gemmatimonadota	Gemmatimonadia	Gemmatimonadales	Gemmatimonadaceae	Gemmatirosa
16S_rRNA::k131_828937:105-1493(-)	0	0	0	0.3971	0	0	0	0	0	0.0008	0	0	0	0	0	0	0	0	Bacteria	unclassified_Bacteria
16S_rRNA::k131_828989:309-1808(+)	0.4285	0.124	0.3679	0	0	0.2601	0	0	0	0.2511	0	0	0	0	0	0	0	0	Bacteria	Pseudomonadota	Deltaproteobacteria	Myxococcales	unclassified_Myxococcales
16S_rRNA::k131_830573:0-1199(-)	0	0	0	0	0	0	0	0	0.3798	0.4656	0	0	0	0	0	0	0	0	Bacteria	Candidatus Saccharibacteria	unclassified_Candidatus Saccharibacteria			Saccharibacteria_genera_incertae_sedis
16S_rRNA::k131_83081:128-1276(-)	0	0.239	0	0	0	0	0	1.4955	0	0.0857	0	0	0	0	0	0	0	0	Bacteria	unclassified_Bacteria
16S_rRNA::k131_832273:0-1022(+)	0	0	0	0	0	0	0	0	0	0.2379	0	0	0.0954	0	0	0	0	0	Bacteria	Bacillota	Bacilli	Caryophanales	unclassified_Caryophanales
16S_rRNA::k131_832279:255-1623(+)	0	0	0	0	0	0	0	0	0	0	0	0	0	0.2343	0	0	0	0	Bacteria	unclassified_Bacteria
16S_rRNA::k131_832287:13-1182(+)	0	0	0	0	0	0	0	0.3693	0	0.128	0	0	0	0	0	0	0	0	Bacteria	Thermomicrobiota	Thermomicrobia	Sphaerobacterales	Sphaerobacteraceae	Sphaerobacter
16S_rRNA::k131_832999:0-1204(+)	0	0	0	0	0	0	0	0	0	0.8022	0	0	0	0	0	0	0	0	Bacteria	Verrucomicrobiota	Terrimicrobia	Terrimicrobiales	Terrimicrobiaceae	Terrimicrobium
16S_rRNA::k131_833389:137-1606(-)	0	0	0	0	0	0	0	0	0	0	0	0	0	0	0	0	0	0	Archaea	Euryarchaeota	Thermoplasmata	unclassified_Thermoplasmata
16S_rRNA::k131_834872:194-1737(+)	0	0	0	2.8964	0.6186	2.1361	1.25	4.9459	0	0.0007	0.0456	0	0	0	0	0	0	0	Bacteria	Pseudomonadota	Betaproteobacteria	Burkholderiales	Burkholderiaceae	Chitinasiproducens
16S_rRNA::k131_834923:0-1373(-)	0.4051	0.1312	0.3112	0.3078	0	0.1917	0.4919	0.488	0.4149	0.1462	0.2224	0	0.3524	0	0	0.1652	0.5464	0.7474	Bacteria	Actinomycetota	Acidimicrobiia	Acidimicrobiales	unclassified_Acidimicrobiales
16S_rRNA::k131_835872:0-1185(-)	0.2824	0	0	0	0	0	0	0.0686	0	0.003	0	1	0.422	0.1707	0.1369	0	0	0	Bacteria	Acidobacteriota	Acidobacteria_Gp5	unclassified_Acidobacteria_Gp5
16S_rRNA::k131_83753:68-1214(+)	0	0	0	0.2294	0	0	0	0	2.0039	0.2221	1	0	0.0919	0	0	0.6532	0.2316	0.3845	Bacteria	Acidobacteriota	Acidobacteria_Gp16	unclassified_Acidobacteria_Gp16		Gp16
16S_rRNA::k131_837600:1-1005(+)	0	0	0	0	0	0	0	0	0	0	0	0	0	0	0	0.2422	0	0	Bacteria	unclassified_Bacteria
16S_rRNA::k131_837892:211-1707(-)	0	0	0	0	0	0	0	0	0	0.0008	0	0	0	0	0.3366	0	0	0	Bacteria	Chloroflexota	unclassified_Chloroflexota
16S_rRNA::k131_838205:0-1374(-)	0	0	0	0	0	0	0	0	0	0.1069	0	0	0	0	0	0	0	0	Bacteria	Pseudomonadota	Deltaproteobacteria	unclassified_Deltaproteobacteria
16S_rRNA::k131_839548:357-1595(+)	0	0.1851	0.3676	0	0	0	0	0	0.627	0.6838	0.2889	0	0.1065	0.0039	0.5836	1	0.1052	0.2598	Bacteria	Actinomycetota	Acidimicrobiia	Acidimicrobiales	Ilumatobacteraceae	Desertimonas
16S_rRNA::k131_842651:0-1271(+)	0	0.0048	0	0	0	0	0	0	0	0	0	0	0	0	0	0	0	0	Bacteria	Verrucomicrobiota	Subdivision3	unclassified_Subdivision3
16S_rRNA::k131_842803:3-1184(-)	0	0	0	0	0	0	0	0	0	0.0643	0	0	0	0	0	0	0	0	Bacteria	Actinomycetota	unclassified_Actinomycetota
16S_rRNA::k131_844247:594-1807(-)	0	0	0	0	0	0.1929	0.2769	0	0	0	0	0	0	0	0	0	0	0	Archaea	Euryarchaeota	Thermoplasmata	unclassified_Thermoplasmata
16S_rRNA::k131_844271:0-1062(-)	0	0	0	0	0	0	0	0	1	0.0022	0	0	0	0	0	0	0	0.2264	Bacteria	Pseudomonadota	Alphaproteobacteria	Rhodospirillales	unclassified_Rhodospirillales
16S_rRNA::k131_844614:1-1018(+)	0	0	0	0	0	0	0	0	0	4.52	0	0	0	0	0	0	0	0	Bacteria	Chlamydiota	Chlamydiia	Chlamydiales	Parachlamydiaceae	unclassified_Parachlamydiaceae
16S_rRNA::k131_846519:0-1268(-)	0	0	0	0.0408	0	0	0.4021	0	0	0.1356	0	0	0	0	0	0	0.2016	0	Bacteria	Pseudomonadota	Alphaproteobacteria	unclassified_Alphaproteobacteria
16S_rRNA::k131_846934:4-1132(+)	0	0	1	0	0	0	0	0	0	0.1442	0	0	0	0	0	0	0.0042	0	Bacteria	Cyanobacteriota	Chloroplast	unclassified_Chloroplast	Chloroplast	Streptophyta
16S_rRNA::k131_847069:52-1180(+)	0.0837	0	0	0	0	0.168	0.4243	0.5236	0	0.1477	0	0	0	0	0	0	0	0	Bacteria	unclassified_Bacteria
16S_rRNA::k131_848980:122-1569(+)	0.0719	0.1815	0	0	0.304	0	0	0.3294	0	0.5222	0	0	0	0	0	0	0	0	Bacteria	Gemmatimonadota	unclassified_Gemmatimonadota
16S_rRNA::k131_849365:0-1171(-)	0.1827	0	0	0	0.2774	0	0	0	0	0.527	0.4176	0	0.3581	0.4608	1	0	0	0	Bacteria	Verrucomicrobiota	Verrucomicrobiia	Verrucomicrobiales	Verrucomicrobiaceae	Phragmitibacter
16S_rRNA::k131_84940:0-1278(+)	0.2281	0	0	0	0	0	0	0	0	0.1465	0	0	0	0	0	0	0	0	Bacteria	Pseudomonadota	Deltaproteobacteria	Myxococcales	Haliangiaceae	Haliangium
16S_rRNA::k131_849648:165-1389(-)	0	0	0	0	0	0	0	0	0	0.0763	0	0	0	0	0	0	0	0	Bacteria	unclassified_Bacteria
16S_rRNA::k131_850028:4-1402(+)	0	0	0	0	0	0	0	0	0	0.1837	0	0	0	0	0	0	0	0	Bacteria	Pseudomonadota	Deltaproteobacteria	Myxococcales	Kofleriaceae	Kofleria
16S_rRNA::k131_850210:2-1067(-)	0	0	0	0	0	0	0	0	0	2.0418	0	0	0	0	0	0	0	0	Bacteria	Thermomicrobiota	Thermomicrobia	Sphaerobacterales	Sphaerobacteraceae	unclassified_Sphaerobacteraceae
16S_rRNA::k131_852002:3-1008(+)	0.0714	0	0	0	0	0	0	0.2049	0	45.9988	0	0	0	0	0	0	0.2097	0	Bacteria	Planctomycetota	Planctomycetia	Isosphaerales	Isosphaeraceae	unclassified_Isosphaeraceae
16S_rRNA::k131_852184:116-1311(+)	0	0	0	0	0	0	0	0	0	0.0118	0	0	0	0	0	0	0.2712	0	Bacteria	Planctomycetota	Planctomycetia	unclassified_Planctomycetia
16S_rRNA::k131_852240:93-1229(-)	0.5784	0	0	0	0.001	0	0.1334	0.2781	0	0.028	0	0	0	0	0	0	0	0	Bacteria	Bacteroidota	Chitinophagia	Chitinophagales	Chitinophagaceae	unclassified_Chitinophagaceae
16S_rRNA::k131_85508:1-1092(-)	0.0793	0.2989	0	0	0	0.301	0	0	0	11.7638	0.3321	0	0.2694	0	0	0	0	0	Bacteria	unclassified_Bacteria
16S_rRNA::k131_855124:1-1133(+)	0.0792	0	0	0.1027	0	0	0.2649	0	0	0.3056	0	0	0	0	0	0	0	0	Bacteria	unclassified_Bacteria
16S_rRNA::k131_855488:1-1031(+)	0	0.3905	0	0.1075	1.6593	0.2273	0.2027	0.0986	0	0.1231	0	0	0.3745	0	0	0	0	0	Bacteria	Actinomycetota	Thermoleophilia	Gaiellales	Gaiellaceae	Gaiella
16S_rRNA::k131_856529:103-1626(-)	0	0.2588	0	0	0	0	0	0	0	0.4182	0	0	0	0	0	0.277	0.4613	0.3295	Bacteria	Planctomycetota	Planctomycetia	Pirellulales	Lacipirellulaceae	Lacipirellula
16S_rRNA::k131_856587:121-1607(-)	0	0	0.2441	0	0.3191	0	0	0	0.3111	0.47	0.2117	0	0	0	0	0	0.4458	0	Bacteria	Pseudomonadota	Alphaproteobacteria	Hyphomicrobiales	Hyphomicrobiaceae	Methyloceanibacter
16S_rRNA::k131_85821:0-1171(-)	0	0.2416	0	0	0	0	0	0	0	0.1538	0.2524	0	0	0.0755	0	0	0	0	Bacteria	Bacteroidota	unclassified_Bacteroidota
16S_rRNA::k131_858536:2-1223(+)	0	0	0	0	0	0	0	0	0	0	0	0	0	0	0	0	0	0	Bacteria	unclassified_Bacteria
16S_rRNA::k131_859892:293-1578(-)	0	0	0	0.4158	0.5409	0.2275	0.2899	0.1908	0	0.2365	0	0	0	0	0	0	0	0	Bacteria	Acidobacteriota	Acidobacteria_Gp10	unclassified_Acidobacteria_Gp10
16S_rRNA::k131_859945:1-1206(+)	0	0	0	0	0	0	0	1.029	0	0	0	0.1849	0	0	0	0	0	0	Bacteria	Pseudomonadota	Gammaproteobacteria	Pseudomonadales	Pseudomonadaceae	unclassified_Pseudomonadaceae
16S_rRNA::k131_860471:405-1892(+)	0.6998	1.1346	1.988	1.1119	0.6131	0.8	0.6657	1.2041	1.7879	1.6837	1.7581	0	1.515	0.8553	1.1397	1.867	1.9873	0.8474	Bacteria	Actinomycetota	Thermoleophilia	Solirubrobacterales	Solirubrobacteraceae	Solirubrobacter
16S_rRNA::k131_860564:0-1318(+)	0	0	0	0	0	0	0.0145	0	0	0.0105	0	0	0	0	0	0	0	0	Bacteria	Acidobacteriota	Terriglobia	Terriglobales	Acidobacteriaceae	unclassified_Acidobacteriaceae
16S_rRNA::k131_862310:86-1387(-)	0	0	0	0	0	0	0	0	0	0	0	0	0.1329	0	0	0	0	0.4	Archaea	Nitrososphaerota	Nitrososphaeria	Nitrososphaerales	Nitrososphaeraceae	Nitrososphaera
16S_rRNA::k131_863237:0-1050(+)	0	0	0	0	0	0	0	0	0	1.9789	0.2426	0	0	0	0	0	0	0	Bacteria	Actinomycetota	Acidimicrobiia	Acidimicrobiales	Iamiaceae	unclassified_Iamiaceae
16S_rRNA::k131_863789:0-1210(-)	0	0	0	0	0	0	0	0	0	0.002	0	0	0	0	0	0	0	0	Bacteria	Verrucomicrobiota	Subdivision3	unclassified_Subdivision3
16S_rRNA::k131_863860:0-1201(-)	0	0	0	0	0.2423	0.3593	0	0	0	0.001	0	0	0	0	0	0	0	0	Bacteria	Pseudomonadota	Deltaproteobacteria	Myxococcales	unclassified_Myxococcales
16S_rRNA::k131_863981:108-1196(+)	0	0.4222	0	0.2314	0	0	0	0.1343	0	0.0021	0	0	0	0	0	0	0	0	Bacteria	Pseudomonadota	Gammaproteobacteria	Pseudomonadales	Pseudomonadaceae	Atopomonas
16S_rRNA::k131_864379:1-1158(+)	0	0	0	0.0964	0	0	0	0.2758	0.1481	0.2454	0.2351	0	1	0.2256	0	0	0	0	Bacteria	Gemmatimonadota	Gemmatimonadia	Gemmatimonadales	Gemmatimonadaceae	Gemmatimonas
16S_rRNA::k131_864953:1-1133(+)	0	0	0.6552	0.8194	0.8092	0.6686	0.3775	0.3587	0.6198	0.5171	0.2183	0	0.2444	0	0	0.3639	1.4685	0.285	Bacteria	unclassified_Bacteria
16S_rRNA::k131_86549:1-1120(+)	0	0.2573	0	0	0.3621	0	0.142	0	0	0.0973	0.4589	0	0	0	0	0	0.3436	0	Bacteria	Pseudomonadota	Betaproteobacteria	Nitrosomonadales	Usitatibacteraceae	Usitatibacter
16S_rRNA::k131_865988:0-1124(+)	0.2908	0.2479	0	0	0	0	0.3023	0	0	0.1839	1.1192	0.4265	0.6774	0.4351	0.1288	0.3792	0.1849	0.3897	Bacteria	Pseudomonadota	Betaproteobacteria	Burkholderiales	Comamonadaceae	unclassified_Comamonadaceae
16S_rRNA::k131_86622:286-1833(+)	1.0823	1.1107	1	2.4251	1.8627	0.7173	1.9289	1.9021	1.3592	0.938	1.4456	0.7058	3.7576	1.1773	0.9736	0.4851	0.3202	0.652	Bacteria	Acidobacteriota	unclassified_Acidobacteriota
16S_rRNA::k131_866815:0-1149(+)	0.4202	0	0	0	0	0	0	0	0	0.1582	0	0	0	0	0	0.2576	0	0	Bacteria	Pseudomonadota	Alphaproteobacteria	Caulobacterales	Caulobacteraceae	Phenylobacterium
16S_rRNA::k131_867037:0-1263(+)	0	0	0	0	0	0	0	0	0	0.1349	0	0.2546	0.1734	1	0.2338	0	0	0	Bacteria	Bacteroidota	Cytophagia	Cytophagales	unclassified_Cytophagales
16S_rRNA::k131_867321:3-1359(+)	0	0	0	0	0	0	0	0	0	0	0	0	0	0.2262	0	0	0	0	Bacteria	Acidobacteriota	Acidobacteria_Gp5	unclassified_Acidobacteria_Gp5
16S_rRNA::k131_867963:426-1631(-)	0	0	0	0	0	0	0	0	0	5.2432	0	0	0	0.129	0	0.3413	0	0	Bacteria	Acidobacteriota	Acidobacteria_Gp10	unclassified_Acidobacteria_Gp10
16S_rRNA::k131_868095:360-1739(-)	0.0041	0	0	0	0	0	0	0	0	0.0203	0	0	0	0	0.0258	0	0.3489	0	Bacteria	Pseudomonadota	Gammaproteobacteria	Gammaproteobacteria_incertae_sedis	unclassified_Gammaproteobacteria_incertae_sedis	Acidibacter
16S_rRNA::k131_868242:0-1473(+)	0	0	0	0	0	0	0	0	0	0.0016	0	0	0	0.0896	0	0	0	0	Bacteria	Bacteroidota	unclassified_Bacteroidota
16S_rRNA::k131_868656:76-1370(-)	0	0	0	0	0	0	0	0	0	0.0027	0	0	0	0	0	0	0	0	Bacteria	Bacteroidota	Cytophagia	Cytophagales	unclassified_Cytophagales
16S_rRNA::k131_869224:26-1058(+)	0.6289	0.3637	0	0	0	0	0.4473	0	0	3.4482	0	0	0	0	0	0	0	0	Bacteria	Pseudomonadota	Deltaproteobacteria	Myxococcales	unclassified_Myxococcales
16S_rRNA::k131_869475:230-1580(+)	0	0	0	0	0	0	0	0.4954	0	0	0	0	0	0	0	0	0	0	Bacteria	Pseudomonadota	Betaproteobacteria	unclassified_Betaproteobacteria
16S_rRNA::k131_870502:62-1367(-)	0	0	0	1	0.1193	0	0	0.8408	0	0.1118	0	0	0	0	0.1538	0	0.2882	0.2892	Bacteria	Pseudomonadota	Alphaproteobacteria	Rhodospirillales	Rhodospirillaceae	Vineibacter
16S_rRNA::k131_870690:1-1136(-)	0	0	0	0	0	0	0	0	0	0.0062	0	0	0	0	0	0	0	0.0788	Bacteria	Pseudomonadota	Alphaproteobacteria	Hyphomicrobiales	Hyphomicrobiaceae	Pedomicrobium
16S_rRNA::k131_87117:0-999(-)	0	0.33	0	0	0	0	0	0	0	0.4825	1	0	0.5183	0	0.2758	0	0	0	Bacteria	Armatimonadota	Fimbriimonadia	Fimbriimonadales	Fimbriimonadaceae	Fimbriimonas
16S_rRNA::k131_871757:17-1109(+)	0	0	0	0	0	0	0	0	0	2.2783	0	0	0	0	0	0	0	0	Bacteria	Thermomicrobiota	Thermomicrobia	Sphaerobacterales	Sphaerobacteraceae	unclassified_Sphaerobacteraceae
16S_rRNA::k131_872062:2-1185(-)	0	0	0	0.1547	0	0	0.1754	0	0	0	0	0	0	0	0	0	0	0	Archaea	Nitrososphaerota	Nitrososphaeria	Nitrososphaerales	Nitrososphaeraceae	Nitrososphaera
16S_rRNA::k131_872440:168-1722(+)	0	0.3821	0	0.0571	0.0346	0.0381	0	0.1972	0	0.0096	0	0	0	0	0	0	0	0	Bacteria	Pseudomonadota	Deltaproteobacteria	unclassified_Deltaproteobacteria
16S_rRNA::k131_87279:2-1406(-)	1.4236	0.3148	0	0.7006	0.0665	0.3862	0	0	0	0.1725	0	0	0	0	0.4354	0	0	0.4972	Bacteria	Pseudomonadota	Alphaproteobacteria	Sphingomonadales	unclassified_Sphingomonadales
16S_rRNA::k131_873215:0-1149(+)	0	0	0	0.406	0	0	0.2938	0.2333	0	0.0247	0	0	0	0	0	0	0.0612	0	Bacteria	Planctomycetota	Planctomycetia	Gemmatales	Gemmataceae	unclassified_Gemmataceae
16S_rRNA::k131_873605:0-1209(+)	0.4556	1	1.9084	0.1728	0	0	0	0.3521	0.9882	1.7333	0.2955	0	1.1051	0.305	0	1.0484	1.0383	0.9121	Bacteria	Actinomycetota	Actinobacteria	Micrococcales	Microbacteriaceae	unclassified_Microbacteriaceae
16S_rRNA::k131_875552:237-1619(+)	0.9621	0.5895	1.5574	0.7702	0.4535	0.4829	0.1644	0.5086	2.015	12.1908	0.8809	0.5841	1.1485	1.5575	1.285	1.646	2.3314	1.1738	Bacteria	Actinomycetota	Actinobacteria	Propionibacteriales	Propionibacteriaceae	Microlunatus
16S_rRNA::k131_87617:1-1021(+)	0	0	0	0	0	0	0	0	0	0	0	0	0	0	0	0	0	0	Bacteria	unclassified_Bacteria
16S_rRNA::k131_876186:0-1126(-)	0.3953	0	0	0.2368	0.0766	0.3397	0	0.1786	0.5418	0.7315	0.2989	0.1613	0.137	0.2256	0.0663	0.1031	0.6491	0.3292	Bacteria	Acidobacteriota	unclassified_Acidobacteriota
16S_rRNA::k131_876365:254-1500(+)	0	0	0	0	0	0	0	0	0	0	0	0	0	0	0.3151	0	0	0	Bacteria	unclassified_Bacteria
16S_rRNA::k131_876388:0-1112(+)	0	0	0.5151	0	0	0.5745	0.2926	0.3261	0.1026	0.0011	0.2986	0	1	0.2814	0	0	0.6809	0	Bacteria	Actinomycetota	Actinobacteria	Micrococcales	Microbacteriaceae	unclassified_Microbacteriaceae
16S_rRNA::k131_876701:513-1918(-)	0.3228	0	0	0	0	0.2669	0	0	0.1246	0.0024	0	0	0.4289	0	0	0	0	0	Bacteria	Pseudomonadota	Alphaproteobacteria	Micropepsales	Micropepsaceae	Rhizomicrobium
16S_rRNA::k131_877381:0-1069(+)	0.416	0	0	0	0.1845	0	0	0	0	0.3499	0.4409	0	0	0	0	0	0.1637	0	Bacteria	Actinomycetota	Acidimicrobiia	Acidimicrobiales	Ilumatobacteraceae	Desertimonas
16S_rRNA::k131_878745:25-977(+)	0.0174	0	0	0	0	0	0	0	0	0.0284	0	0	0	0	0	0	0.1791	0	Bacteria	Planctomycetota	Planctomycetia	Isosphaerales	Isosphaeraceae	unclassified_Isosphaeraceae
16S_rRNA::k131_87877:82-1221(+)	0	0	0	0	0.0561	0	0	0	0	0.3358	0	0	0	0	0	0	0	0	Bacteria	Actinomycetota	unclassified_Actinomycetota
16S_rRNA::k131_879512:115-1452(-)	0.2681	1	0	0	0.3834	0.8164	1.3944	0	0	181.204	0.1844	0	0.1891	0.1461	0.4016	0	0	0	Bacteria	Pseudomonadota	Deltaproteobacteria	unclassified_Deltaproteobacteria
16S_rRNA::k131_879779:1-1139(-)	0	0	0	0	0.1554	0	0.2833	0	0	3.5848	0	0.4435	0.2847	0	0	0	0.0947	0	Bacteria	unclassified_Bacteria
16S_rRNA::k131_880202:176-1389(-)	0	0	0	0	0	0.2726	0.3586	0	0	0	0	0	0	0	0	0	0	0	Archaea	Euryarchaeota	Thermoplasmata	unclassified_Thermoplasmata
16S_rRNA::k131_880231:0-1103(+)	0	0	0	0	0	0	0	0	0	0.0661	0	0	0.3668	0.5349	0.3766	0	0	0	Bacteria	unclassified_Bacteria
16S_rRNA::k131_880761:140-1046(+)	0.1348	0	0	0	0.4696	0	0	0	0	0	0	0	0	0	0	0	0	0	Bacteria	Verrucomicrobiota	Subdivision3	unclassified_Subdivision3
16S_rRNA::k131_880849:57-1358(-)	0	0	0	0	0	0	0	0	0	0.1146	0	0	0	0	0	0	0	0	Bacteria	Thermomicrobiota	Thermomicrobia	Sphaerobacterales	Sphaerobacteraceae	unclassified_Sphaerobacteraceae
16S_rRNA::k131_88261:811-2296(+)	7.703	8.1138	0	0	0	0	0	0	0	0.0068	0.2703	0.2988	0	0	0	0	0.1375	0	Bacteria	Pseudomonadota	Alphaproteobacteria	Rhodospirillales	Geminicoccaceae	Arboricoccus
16S_rRNA::k131_882797:86-1550(-)	0	0.2719	0	0	0	0	0	0	0	0.3299	0	0	0	0	0	0	0	0	Archaea	Nitrososphaerota	Nitrososphaeria	Nitrososphaerales	Nitrososphaeraceae	Nitrososphaera
16S_rRNA::k131_882934:47-1270(+)	0	0	0	0	0	0	0	0	0	0.4479	0	0	0	0	0	0	0	0.2963	Bacteria	Planctomycetota	Planctomycetia	Isosphaerales	Isosphaeraceae	unclassified_Isosphaeraceae
16S_rRNA::k131_883728:1-1208(+)	0	0.1067	0	0	0	0	0	0	0	0	0	0	0	0	0.2677	0	0	0	Bacteria	Chloroflexota	unclassified_Chloroflexota
16S_rRNA::k131_884790:0-1162(-)	0	0	0	0	0	0	0	0	0	0.0295	0	0	0	0	0	0	0	0	Bacteria	unclassified_Bacteria
16S_rRNA::k131_884884:0-1083(-)	0	0	0	0	0	0	0	0	0	0.1937	1.5	0	0.0043	0	0.1709	0	0	0	Bacteria	Pseudomonadota	Betaproteobacteria	unclassified_Betaproteobacteria
16S_rRNA::k131_887153:268-1428(+)	2.1037	3.2551	0	0	0	0.1407	0	0	0	0.7433	4.0324	1.5327	3.23	3.1904	2.3939	0.2919	0.284	0	Bacteria	Pseudomonadota	Betaproteobacteria	Burkholderiales	Oxalobacteraceae	Massilia
16S_rRNA::k131_887231:1-1417(+)	0	0	0	0	0	0	0	0	0	0.022	0	0	0	0.3126	0	0	0	0	Bacteria	Bacteroidota	Flavobacteriia	Flavobacteriales	Flavobacteriaceae	Flavobacterium
16S_rRNA::k131_888860:1-1214(+)	0	0	0	0	0	0	0	0	0	0.0259	0	0	0	0	0	0	0	0	Bacteria	unclassified_Bacteria
16S_rRNA::k131_889294:1-1118(-)	0	0	0	0	0	0.1668	0	0	0	1.4224	0	0	0	0	0	0	0	0	Bacteria	Pseudomonadota	Alphaproteobacteria	Rhodospirillales	Rhodospirillaceae	Dongia
16S_rRNA::k131_889609:8-1212(+)	0.0863	0.298	0	0	0	0	0	0	0	1.8422	0.5651	1	0.2551	0.0511	0.2749	0	0	0	Bacteria	Pseudomonadota	Deltaproteobacteria	unclassified_Deltaproteobacteria
16S_rRNA::k131_894379:0-1030(-)	0	0.2447	0	0	0	0	0	0	0	0.0081	0	0	0	0	0	0	0	0.3538	Bacteria	Pseudomonadota	Alphaproteobacteria	Rhodospirillales	Acetobacteraceae	unclassified_Acetobacteraceae
16S_rRNA::k131_895856:5-1349(-)	0	0	0	0	0	0	0	0	0	0.2103	0	0	0	0	0	0	0.0044	0	Bacteria	Verrucomicrobiota	Spartobacteria	unclassified_Spartobacteria
16S_rRNA::k131_896112:0-1032(+)	0	0	0	0	0	0	0	0	0	0.0768	0	0	0	0	0	0	0	0	Bacteria	Bacteroidota	Chitinophagia	Chitinophagales	Chitinophagaceae	Sediminibacterium
16S_rRNA::k131_896804:0-1109(+)	0	0	0	0	0	0	0	0	0	4.2006	0	0	0.226	0	0.1367	0	0.2178	0	Bacteria	Pseudomonadota	unclassified_Pseudomonadota
16S_rRNA::k131_898311:1-1115(+)	0	0	0	0	0	0	0	0	0.5311	0.6335	0	0	0	0	0	1.2985	0.2817	0	Bacteria	Actinomycetota	Actinobacteria	Streptosporangiales	Streptosporangiaceae	unclassified_Streptosporangiaceae
16S_rRNA::k131_898421:317-1753(+)	0	0	0	0	0	0	0	0	0	0	0	0	0	0	0	0	0	0	Bacteria	Pseudomonadota	Deltaproteobacteria	Myxococcales	unclassified_Myxococcales
16S_rRNA::k131_898584:2-1008(-)	0	0	0	0	0	0	0	0	0	0.0062	0	0	0	0.3319	0	0	0	0	Bacteria	unclassified_Bacteria
16S_rRNA::k131_90111:1-1339(+)	0.2042	0	0.2203	0	0	0	0	0	0.2964	0.2659	0	0	0	0	0	0	0.0009	0	Bacteria	Planctomycetota	Planctomycetia	Gemmatales	unclassified_Gemmatales
16S_rRNA::k131_901678:2-1222(-)	0	0	0	0	0	0	0	0	0	0.1749	0.3527	0.3549	0.7079	0	0	0	0	0	Bacteria	Verrucomicrobiota	Verrucomicrobiia	Verrucomicrobiales	Verrucomicrobiaceae	unclassified_Verrucomicrobiaceae
16S_rRNA::k131_903249:84-1229(+)	1.3504	1.1591	0	0	0.1308	0.1708	0	0	0	0.0061	0.009	0	0	0.1132	0.3184	0	0	0	Bacteria	Actinomycetota	Acidimicrobiia	Acidimicrobiales	unclassified_Acidimicrobiales
16S_rRNA::k131_90338:1-1266(+)	0	0	0	0	0.7093	0	0	0	0	0	0	0	0.1652	0	0	0	0	0	Bacteria	Acidobacteriota	unclassified_Acidobacteriota
16S_rRNA::k131_903461:0-1092(+)	0.8287	0.3486	0	0.3432	0	0.4221	1.7535	0.5156	0	0.0022	0.0507	0	0	0	0	0	0	0	Bacteria	Actinomycetota	Acidimicrobiia	Acidimicrobiales	Iamiaceae	unclassified_Iamiaceae
16S_rRNA::k131_904373:9-1349(+)	0	1	0	0	0	0	0	0	0	0.0043	0.1599	0.0017	0.7474	0.3331	0	0	0	0	Bacteria	Actinomycetota	Acidimicrobiia	Acidimicrobiales	Iamiaceae	Actinomarinicola
16S_rRNA::k131_904555:68-1346(+)	0	1	0	0	0	0	0	0	0	0.0009	0	0	0	0	0.2487	0	0	0	Bacteria	unclassified_Bacteria
16S_rRNA::k131_905354:157-1366(-)	0	0	0	0	0.1407	0.0739	0	0.3163	0	0.0212	0	0	0	0	0	0.2766	0.6894	0	Bacteria	Pseudomonadota	Alphaproteobacteria	Hyphomicrobiales	Hyphomicrobiaceae	unclassified_Hyphomicrobiaceae
16S_rRNA::k131_90549:0-1047(+)	0	0	0	0	0	0	0	0	0	3.6	0	0	0	0	0	0	0	0	Bacteria	Planctomycetota	Planctomycetia	Isosphaerales	Isosphaeraceae	Tundrisphaera
16S_rRNA::k131_905536:0-1168(+)	0.0283	0	0	0.0483	0	0	0	0	0.3101	0.001	0	0	0	0	0.0373	0	0.1526	0	Bacteria	Chloroflexota	Ktedonobacteria	Ktedonobacterales	unclassified_Ktedonobacterales
16S_rRNA::k131_905642:0-1004(+)	0.0023	0	0	0	0	0	0	0	0	0.1718	0	0	0	0	0	0	0	0	Bacteria	Pseudomonadota	Gammaproteobacteria	Xanthomonadales	unclassified_Xanthomonadales
16S_rRNA::k131_905657:60-1463(+)	0	0	0	0	0	0.2584	0	0	0	0.105	0	0	0	0	0	0	0	0	Bacteria	Pseudomonadota	Deltaproteobacteria	Myxococcales	unclassified_Myxococcales
16S_rRNA::k131_906620:0-1082(+)	1.2778	0.0576	1	0	0	0	0.4969	1	0	1.8535	0	0	0	0	0	0	0.4383	0.4433	Bacteria	Actinomycetota	Actinobacteria	Micrococcales	Micrococcaceae	Arthrobacter
16S_rRNA::k131_906697:0-1018(+)	0.0742	0	0	0	0.1322	0	0	0.4286	0	0.0106	0	0.1703	0	0	0.0869	1	0	0	Bacteria	Planctomycetota	Planctomycetia	Gemmatales	unclassified_Gemmatales
16S_rRNA::k131_906765:4-1068(-)	0	0	0	0	0	1	0	0	0.2088	0.5992	0	0	0	0	0	0	0	0.6941	Bacteria	Actinomycetota	Actinobacteria	unclassified_Actinobacteria
16S_rRNA::k131_90679:2-999(-)	0	1	0.3038	0	0.2655	0.2664	0.0985	0.2404	0.3641	0.6294	0.1242	0	0	0	0.1584	0.3926	0	0	Bacteria	Actinomycetota	Actinobacteria	unclassified_Actinobacteria
16S_rRNA::k131_906829:0-1229(-)	1	0	0.1998	0	0	0.4297	0	0	0.2776	0.0126	0.4383	0	1.5527	0	0.5954	0	0.099	0	Bacteria	Pseudomonadota	Betaproteobacteria	unclassified_Betaproteobacteria
16S_rRNA::k131_907065:0-1134(-)	0.1848	0	0	0	0	0	0	0	0	0	0	0	0.2364	0.2416	0.3035	0	0	0	Bacteria	Verrucomicrobiota	Spartobacteria	unclassified_Spartobacteria
16S_rRNA::k131_907821:1-1136(+)	0.4292	0.3998	0	0	0	0	1.5279	0.3571	0.4167	0.4904	0	0	0.4186	0	0	0.2758	0.7233	0	Bacteria	Actinomycetota	Thermoleophilia	Gaiellales	Gaiellaceae	Gaiella
16S_rRNA::k131_909739:0-1048(-)	0	0	0	0.3181	0	0.2073	1	0	0	7.3464	0	0	0	0	0	0	0	0	Bacteria	unclassified_Bacteria
16S_rRNA::k131_909762:0-1024(+)	0.1246	0	0	0	0	0	0	0	0	0.0047	0	0	0	0	0	0	0	0	Bacteria	Planctomycetota	Phycisphaerae	Tepidisphaerales	Tepidisphaeraceae	Tepidisphaera
16S_rRNA::k131_91245:73-1518(-)	0.1945	0.5098	0	0.2777	0.4715	1.8841	0.6755	0.2061	2.9138	0.7021	0.9404	2.2033	0.6176	0.3138	0.4601	0.6333	1.3698	2.7739	Bacteria	Actinomycetota	Thermoleophilia	Gaiellales	Gaiellaceae	Gaiella
16S_rRNA::k131_912728:129-1408(-)	0.0623	0.3417	0.048	0	0.2391	0	0	0.222	0	0.0991	0	0	0	0	0.2692	0	0	0	Bacteria	Bacteroidota	Chitinophagia	Chitinophagales	Chitinophagaceae	Terrimonas
16S_rRNA::k131_913121:1-1438(+)	0	0	0	0	0	0	0	0	0	0.0016	0	0	0	0	0	0	0	0	Bacteria	Pseudomonadota	Deltaproteobacteria	unclassified_Deltaproteobacteria
16S_rRNA::k131_913655:120-1617(-)	0	0.3905	0.7228	1.9954	1.5653	0.7292	0.3475	0.2626	0.0979	0.823	0.0143	0	1.3627	0.8447	1	0.6651	0.9934	1.6385	Bacteria	unclassified_Bacteria
16S_rRNA::k131_914150:144-1353(-)	0	0	0	0	0	0	0	0	0	0.2904	0	0	0	0	0	0	0	0	Bacteria	Acidobacteriota	Acidobacteria_Gp3	unclassified_Acidobacteria_Gp3
16S_rRNA::k131_914807:469-1701(-)	0	0	0	0	0	0	0	0	0	0.0185	0	0	0	0	0	0	0	0	Bacteria	unclassified_Bacteria
16S_rRNA::k131_915328:63-1263(-)	0	0	0	0	0	0	0	0	0	0.0019	0	0.0199	0	0	0.1271	0	0	0	Bacteria	unclassified_Bacteria
16S_rRNA::k131_916178:0-1133(-)	0	0	0	0	0.1196	0	0	0	0	2.3861	0.4471	0	0	1	0	0	0	0	Bacteria	Pseudomonadota	Betaproteobacteria	unclassified_Betaproteobacteria
16S_rRNA::k131_91671:207-1734(+)	0	0	0	0	0	1	0.2453	0	0	0.0082	0	0	0	0	0	0	0	0	Bacteria	Bacteroidota	Chitinophagia	Chitinophagales	Chitinophagaceae	Terrimonas
16S_rRNA::k131_91707:36-1161(+)	0	0	0	0.1598	0	0	0	0	0	0.2817	0	0	0	0	0	0	0	0	Bacteria	unclassified_Bacteria
16S_rRNA::k131_917245:59-1266(-)	0	0	0	0	0	0	0	0	0	2.7649	0	0	0	0	0	0	0	0	Bacteria	Pseudomonadota	Alphaproteobacteria	unclassified_Alphaproteobacteria
16S_rRNA::k131_919157:1-1098(+)	0	0	0	0	0	0	0.3806	0	0	0	0	0	0	0	0	0	0	0	Archaea	Euryarchaeota	Thermoplasmata	unclassified_Thermoplasmata
16S_rRNA::k131_9208:0-1073(-)	0	0	0	0.3368	0	0.3214	0.1071	0.0231	0	0.0011	0	0	0	0	0	0	0	0	Bacteria	unclassified_Bacteria
16S_rRNA::k131_921606:65-1391(-)	0	0	0	0	0	0	0	0	0	0	0	0	0.0908	0	0	0	0	0	Bacteria	Pseudomonadota	Deltaproteobacteria	Myxococcales	unclassified_Myxococcales
16S_rRNA::k131_92185:20-1495(+)	0	0	0	0	0	0	0.0595	0.4933	0	0.1373	0	0	0	0	0	0	0	0	Bacteria	Verrucomicrobiota	Subdivision3	unclassified_Subdivision3
16S_rRNA::k131_92373:79-1435(+)	0.5681	0.342	0	0	0	0.1727	0.2479	0	0	0.0034	0	0	0.3108	0.1598	0.3489	0	0	0	Bacteria	Gemmatimonadota	Gemmatimonadia	Gemmatimonadales	Gemmatimonadaceae	unclassified_Gemmatimonadaceae
16S_rRNA::k131_924724:0-1176(+)	0	0	0	0	0	0	0	0	0	1.0877	0	0	0	0	0	0	0	0	Bacteria	Planctomycetota	Phycisphaerae	Tepidisphaerales	Tepidisphaeraceae	Tepidisphaera
16S_rRNA::k131_925631:3-1216(+)	0	0.2308	0	0	0	0	0	0	0	15.7374	0.3134	0	0	0	0	0	0	0	Bacteria	Planctomycetota	Phycisphaerae	Tepidisphaerales	Tepidisphaeraceae	Tepidisphaera
16S_rRNA::k131_925942:2-1211(+)	0	0	0	0	0	0	0	0	0	0.0069	0	0	0	0	0	0	0	0	Bacteria	unclassified_Bacteria
16S_rRNA::k131_926137:3583-5014(-)	0.7	0.7798	0.5016	0	0.3867	0.8111	0.1641	0.7825	0.1949	1.1121	1	0	0.3153	0.3191	0	0.4203	0.18	0	Bacteria	Acidobacteriota	Acidobacteria_Gp4	unclassified_Acidobacteria_Gp4
16S_rRNA::k131_926539:0-1058(-)	0.3009	0.0282	0	0	0	0	0	0	0	0.5616	0	0	0	0	0	0	0.4444	0	Bacteria	Bacteroidota	Chitinophagia	Chitinophagales	Chitinophagaceae	unclassified_Chitinophagaceae
16S_rRNA::k131_926572:77-1396(+)	0	0	0	0	0	0	0.0753	0	0	0.5306	0	0.2682	0.2454	0.5122	0.8196	0	0.042	0	Bacteria	Pseudomonadota	Gammaproteobacteria	Legionellales	Legionellaceae	Legionella
16S_rRNA::k131_927149:1-1264(+)	0	0	0.0782	0	0.2367	0	0.3595	0	0.3313	0.4911	0.3057	0	0	0.1905	0	0.455	0.2452	0.3109	Bacteria	Actinomycetota	Thermoleophilia	Solirubrobacterales	unclassified_Solirubrobacterales
16S_rRNA::k131_928157:90-1214(-)	0.2288	0	0	0	0	0	0	0	0	0	0	0	0	0	0	0	0	0	Bacteria	Pseudomonadota	Alphaproteobacteria	Hyphomicrobiales	Aestuariivirgaceae	Aestuariivirga
16S_rRNA::k131_928364:18-1203(-)	0	0	0	0	0	0.49	0.148	0	0	0.9412	0	0	0	0	0	0	0	0	Bacteria	Pseudomonadota	Gammaproteobacteria	Gammaproteobacteria_incertae_sedis	unclassified_Gammaproteobacteria_incertae_sedis	Acidibacter
16S_rRNA::k131_928895:0-1081(+)	2.7235	1.547	0.2103	2.7853	0.3914	1	1.1282	3.0714	2.53	0.5507	5.0188	1.3932	4.6478	2.041	1.5217	1.3411	2.7199	1.3507	Bacteria	Acidobacteriota	Acidobacteria_Gp6	unclassified_Acidobacteria_Gp6		Gp6
16S_rRNA::k131_930768:2-1162(+)	0	0	0	0	0	0	0	0	1	0.934	0	0	0	0	0	0	0	0	Bacteria	Actinomycetota	Acidimicrobiia	Acidimicrobiales	Acidimicrobiales_incertae_sedis	Aciditerrimonas
16S_rRNA::k131_932262:166-1674(+)	0	0	0	0	0	0.1767	0	0	0	0.0015	1	0.4348	1.3723	1	1	0	0.2039	0	Bacteria	Chloroflexota	Anaerolineae	Anaerolineales	Anaerolineaceae	unclassified_Anaerolineaceae
16S_rRNA::k131_932547:220-1751(-)	0	0	0	2.7057	0	3.1951	0	5.7138	0	0.0007	0	0	0	0	0	0	0	0	Bacteria	Pseudomonadota	Betaproteobacteria	Burkholderiales	Burkholderiaceae	Burkholderia
16S_rRNA::k131_933633:237-1450(-)	0	0.3287	0	0.0101	0	0	0	0	0	0.0143	0	0	0	0	0.3195	0	0	0	Bacteria	Chloroflexota	Caldilineae	Caldilineales	Caldilineaceae	Litorilinea
16S_rRNA::k131_933703:0-1115(-)	0	0.2932	0.2346	0	0	0	0	0	0	0.0054	0.0705	0	0.3064	0	0	0	0.2466	0	Bacteria	Bacteroidota	Chitinophagia	Chitinophagales	Chitinophagaceae	unclassified_Chitinophagaceae
16S_rRNA::k131_936083:716-2271(-)	0	0	0	0	0	0	0	0	0	0.0037	0	0	0	0	0	0	0	0	Bacteria	unclassified_Bacteria
16S_rRNA::k131_936193:194-1636(-)	0	0	0	0.3286	0	0	0	0	0.2295	1.9705	0	0	0	0	0.1413	0	0.1186	0	Bacteria	Planctomycetota	Planctomycetia	Pirellulales	Lacipirellulaceae	Lacipirellula
16S_rRNA::k131_938110:234-1718(-)	0	0	0	0	0.1624	0	0	0	0	0	0	0	0.088	0	0	0	0	0	Bacteria	unclassified_Bacteria
16S_rRNA::k131_938583:0-1192(+)	0	0	0	0	0	0	0	0	0	0.001	0	0	0	0	0.4923	0	0	0	Bacteria	Chloroflexota	Chloroflexia	Kallotenuales	Kallotenuaceae	Kallotenue
16S_rRNA::k131_938705:0-1190(-)	0.827	0.7231	0	0.1787	0.5078	0.1788	0.1034	0.4197	0.1668	0.4456	1	0	0.2607	0.4207	0.1608	0.4293	0.1513	0	Bacteria	Pseudomonadota	Alphaproteobacteria	Sphingomonadales	unclassified_Sphingomonadales
16S_rRNA::k131_939169:0-1082(-)	0	0	0	0.5646	0	0.1917	0.2957	0	0	0.0088	0	0	0	0	0	0	0	0.1293	Bacteria	Pseudomonadota	Alphaproteobacteria	Hyphomicrobiales	Hyphomicrobiaceae	unclassified_Hyphomicrobiaceae
16S_rRNA::k131_939701:1584-3117(-)	0	0	0	0	0	0	0	0	0.1442	0.0104	0.132	0.675	1.322	0	0.415	0	0	0	Bacteria	Gemmatimonadota	Gemmatimonadia	Gemmatimonadales	Gemmatimonadaceae	unclassified_Gemmatimonadaceae
16S_rRNA::k131_94056:1-1134(+)	0	0.1012	0	0	0	0	0	0.198	0	0.1102	0	0.4674	0	0	0.3659	0	0	0	Bacteria	Chloroflexota	Chloroflexia	Kallotenuales	Kallotenuaceae	Kallotenue
16S_rRNA::k131_940573:55-1563(-)	0	0.0744	0	0.0015	0	0	0	0	0	0	0	0	0	0	0	0	0	0	Bacteria	Thermomicrobiota	Thermomicrobia	Sphaerobacterales	Sphaerobacteraceae	unclassified_Sphaerobacteraceae
16S_rRNA::k131_940698:1-1080(+)	0.3252	0	0.1589	0.1142	0.4752	0.4407	0.2368	0.0076	0	2.4107	0.306	0	0	0	0.5791	0	0.0647	0.253	Bacteria	unclassified_Bacteria
16S_rRNA::k131_94070:23-1156(+)	0	0	0	0	0.352	0	0	0	0	0.0021	1	0	0.2008	1	0.0478	0	0	0	Bacteria	Pseudomonadota	Gammaproteobacteria	Xanthomonadales	Xanthomonadaceae	unclassified_Xanthomonadaceae
16S_rRNA::k131_941698:262-1818(+)	0	0	0	0	0	0	0	0	0.7267	0.1639	0	0	0	0	0	0.192	0.1146	4.2888	Bacteria	unclassified_Bacteria
16S_rRNA::k131_941780:0-1112(+)	0	0	0	0	0	0	0	0	0.4743	0.3203	0	0	0	0	0	0	0.4358	1	Bacteria	Actinomycetota	Acidimicrobiia	Acidimicrobiales	unclassified_Acidimicrobiales
16S_rRNA::k131_942403:1-1143(-)	0	0	0	0	1	0	0.7933	0.1577	0	0.6634	0.0352	0	0	0.1882	0	0	0	0	Bacteria	Pseudomonadota	Betaproteobacteria	Nitrosomonadales	Usitatibacteraceae	Usitatibacter
16S_rRNA::k131_943763:2-1278(-)	0	0	0	0	0	0	0	0	0	0.3739	0.2906	0	0	0	0	0	0	0	Bacteria	Pseudomonadota	Alphaproteobacteria	unclassified_Alphaproteobacteria
16S_rRNA::k131_943782:75-1249(-)	0	0	0	0	0	0	0	0	0	0.5478	0	0	0	0	0	0	0	0	Bacteria	Planctomycetota	Phycisphaerae	Tepidisphaerales	Tepidisphaeraceae	Tepidisphaera
16S_rRNA::k131_944632:55-1137(-)	0	0	0	0.305	0.2383	0.0011	0.3424	0	0	0	0	0	0	0	0	0	0	0	Bacteria	unclassified_Bacteria
16S_rRNA::k131_945654:0-1278(+)	0	0	0	0	0.2305	0	0	0	0.1227	0	0	0	0	0.0411	0	0	0	0.0667	Bacteria	Verrucomicrobiota	Subdivision3	unclassified_Subdivision3
16S_rRNA::k131_9458:392-1926(-)	7.2707	8.9515	0.829	0	0	0	0	0.1912	0	0.2873	0	0	0	0	0	0	0	0	Bacteria	Acidobacteriota	Acidobacteria_Gp7	unclassified_Acidobacteria_Gp7
16S_rRNA::k131_94624:0-1095(-)	0	0	0	0	0	0	0	0	0	0.0576	0	0	0	0	0	0	0	0	Bacteria	Pseudomonadota	Deltaproteobacteria	Myxococcales	unclassified_Myxococcales
16S_rRNA::k131_946384:1-1006(-)	0	0	0	0	0	0	0	0	0	0.0012	0.292	0	0.6421	0.0939	0.2981	0	0	0	Bacteria	unclassified_Bacteria
16S_rRNA::k131_94668:0-1211(-)	1.2826	2.0475	3.6339	2.0279	1.5024	2.1069	1.9133	1.838	0.7239	2.881	1.279	1.0324	4.148	2.8133	2.5494	3.2658	5.0054	2.5277	Bacteria	Actinomycetota	Thermoleophilia	Solirubrobacterales	Solirubrobacteraceae	Solirubrobacter
16S_rRNA::k131_946965:10-1335(+)	0	0	0	0	0	0	0	0	0	0.2708	0	0	0	0	0.0482	0	0	0	Bacteria	Thermomicrobiota	Thermomicrobia	Sphaerobacterales	Sphaerobacteraceae	unclassified_Sphaerobacteraceae
16S_rRNA::k131_95009:0-1100(+)	0.2282	0	0	0	0.2036	0	0	0	0	0.128	0	0	0	0	0	0	0	0	Bacteria	Acidobacteriota	unclassified_Acidobacteriota
16S_rRNA::k131_950584:29-1578(+)	0	0	0	3.1834	0.3772	5.9746	0.1383	0.7183	0	0.2044	0	0	0	0	0	0	0.0583	0	Bacteria	Bacillota	Bacilli	Caryophanales	Staphylococcaceae	Staphylococcus
16S_rRNA::k131_9508:1-1256(+)	0	0.1493	0.3321	0	0	0	0	0.0036	0	1.3373	0	0	0	0	0	0.4127	0.4152	0.1593	Bacteria	Actinomycetota	Actinobacteria	Streptosporangiales	Streptosporangiaceae	Planotetraspora
16S_rRNA::k131_952449:113-1319(-)	0	0	0	0	0	0	0	0	0	0.135	0	0	0	0	0	0	0	0	Bacteria	Acidobacteriota	Acidobacteria_Gp3	unclassified_Acidobacteria_Gp3
16S_rRNA::k131_953331:3-1239(+)	0	0	0	0	0	0	0	0.0427	0	0.0104	0	0	0	0	0	0	0.0009	0	Bacteria	Planctomycetota	Planctomycetia	Gemmatales	Gemmatales_incertae_sedis	Thermogemmata
16S_rRNA::k131_954294:0-1096(-)	0	0.1259	0	0	0	0	0	0	0	0.0022	0	0	0	0	0	0	0	0	Bacteria	Verrucomicrobiota	Spartobacteria	unclassified_Spartobacteria
16S_rRNA::k131_956017:53-1563(+)	0	0.2805	0	0	0	0	0	0	0	0	0.1641	0	0.384	0.2871	1.0538	0	0	0	Bacteria	Chloroflexota	Anaerolineae	Anaerolineales	Anaerolineaceae	unclassified_Anaerolineaceae
16S_rRNA::k131_95619:103-1263(+)	0.7302	0.3076	0.1804	0.2415	0.2785	0	0	1	0.2649	3.4897	0.8289	0	0.4714	1.0755	1.0652	1	0	0.1911	Bacteria	Pseudomonadota	Betaproteobacteria	Burkholderiales	Comamonadaceae	unclassified_Comamonadaceae
16S_rRNA::k131_956589:57-1027(+)	0	0	0.3759	0	0	0	0	0	0.4082	0	0	0	0	0	0	1	0	0.2822	Bacteria	unclassified_Bacteria
16S_rRNA::k131_956884:4-1406(+)	1	0	0	0	0	0	0	0	0	0.0041	0	0	0	0	0	0	0	1	Bacteria	Pseudomonadota	Deltaproteobacteria	Myxococcales	Kofleriaceae	Kofleria
16S_rRNA::k131_956944:0-1299(-)	0.0869	0.0112	0	0.1235	0	0.4843	0	0.4834	0.296	0.0362	0	0	0	0	0	0	0.0524	0	Bacteria	unclassified_Bacteria
16S_rRNA::k131_957983:241-1666(+)	0	0	0	0	0	0	0	0	0	0.0008	0	0	0	0	0	0	0.0889	0	Bacteria	Pseudomonadota	Deltaproteobacteria	Myxococcales	Kofleriaceae	Kofleria
16S_rRNA::k131_958656:162-1677(-)	0	0	0	0	0	0	0	0	0	0	0.223	0	0.1017	0	0	0	0	0	Bacteria	Bacteroidota	Sphingobacteriia	Sphingobacteriales	Sphingobacteriaceae	Daejeonella
16S_rRNA::k131_958999:0-1400(+)	0	0	0	2.2584	4.0984	2.5061	3.3951	0.4083	0	1.8881	0	0	0.1789	0.0844	0	0	0	0	Bacteria	Pseudomonadota	unclassified_Pseudomonadota
16S_rRNA::k131_959092:13-1147(+)	0	0.4034	0	0	0	0	0.2157	0	0	0.5992	0	0	0	0	0	0	0	0	Bacteria	Pseudomonadota	Alphaproteobacteria	Sphingomonadales	Sphingomonadaceae	unclassified_Sphingomonadaceae
16S_rRNA::k131_959752:188-1657(-)	0	0	0	0	0	0.4683	0	0	0	0	0	0	0	0	0	0	0	0	Archaea	Euryarchaeota	Thermoplasmata	unclassified_Thermoplasmata
16S_rRNA::k131_9599:0-1059(+)	0	0	0	0	0	0	0	0	0.2268	0.0258	0	0	0	0.6872	1	0.3685	0	0	Bacteria	Actinomycetota	Acidimicrobiia	Acidimicrobiales	Ilumatobacteraceae	unclassified_Ilumatobacteraceae
16S_rRNA::k131_960385:328-1834(+)	0	0.3916	0	0.076	0	0.128	0.2381	0.2305	0	0	0.4165	0.1194	0.3245	0.1383	0.1591	0.2587	0	0	Bacteria	Pseudomonadota	Deltaproteobacteria	Myxococcales	unclassified_Myxococcales
16S_rRNA::k131_960594:1-1018(+)	0	0	0	0	0	0	0	0	0	0.0012	0	0	0	0.4808	0.3308	0	0	0	Bacteria	Bacteroidota	Chitinophagia	Chitinophagales	Chitinophagaceae	Sediminibacterium
16S_rRNA::k131_960732:282-1669(-)	0	0.504	0	0.4546	0	0	0	0.4767	0	0.032	0	0	0	0	0	0	0	0	Bacteria	Chloroflexota	Tepidiformia	Tepidiformales	Tepidiformaceae	Tepidiforma
16S_rRNA::k131_961326:2-1433(+)	0	0	0	0	0	0.6672	0.3292	0	0	0	0	0	0	0	0	0	0	0	Archaea	Euryarchaeota	Thermoplasmata	unclassified_Thermoplasmata
16S_rRNA::k131_961543:2336-3651(+)	0	0	0	0	0	0	0	0	0	0	0	0	0	0	0	1.3639	0.331	0.4363	Bacteria	unclassified_Bacteria
16S_rRNA::k131_961644:36-1290(-)	0.409	0.287	0.543	0.1071	0.3078	0.0574	0.4323	0.5123	0.8961	0.6651	0.6754	0.5595	0.5377	0.3549	0.334	0.8754	1.2486	0.8602	Bacteria	Actinomycetota	Thermoleophilia	Solirubrobacterales	Paraconexibacteraceae	Paraconexibacter
16S_rRNA::k131_961689:1-1074(+)	0.4043	0	0	0	0.0933	0	0.1876	1	0	0.1304	0	0	0	0	0	0	0	0	Bacteria	Acidobacteriota	Blastocatellia	Blastocatellales	Arenimicrobiaceae	Arenimicrobium
16S_rRNA::k131_962568:82-1494(+)	0	0	0	0	0	0	0	0	0	0.0089	0	0	0	0	0	0	0	0	Bacteria	unclassified_Bacteria
16S_rRNA::k131_96303:1-1147(-)	0	0	0	0	0	0	0	0	0	0.1546	0	0	0	0	0	0	0	0	Bacteria	unclassified_Bacteria
16S_rRNA::k131_963228:2-1099(-)	0	0	0	0	0	0	0	0	0	0.0054	0	0	0.3606	0.3037	0	0	0.0022	0	Bacteria	Pseudomonadota	Alphaproteobacteria	Hyphomicrobiales	Aestuariivirgaceae	Aestuariivirga
16S_rRNA::k131_964144:39-1218(-)	0	0	0	0	0	0	0	0	0	0.4901	0	0	0	0	0	0	0	0	Bacteria	Pseudomonadota	Alphaproteobacteria	Caulobacterales	Caulobacteraceae	Phenylobacterium
16S_rRNA::k131_964809:2-1380(+)	0	0	0	0.022	0	0	0	0	0	15.7222	0	0	0	0	0	0	0	0	Bacteria	unclassified_Bacteria
16S_rRNA::k131_965522:0-1180(-)	0	0.313	0	0	0	0	0	0	0	0.0049	0	0	0	0	0	0	0	0	Bacteria	Actinomycetota	Acidimicrobiia	Acidimicrobiales	Iamiaceae	Aquihabitans
16S_rRNA::k131_966794:1-1184(+)	0	0	0	0	0	0	0	0	0	0.3597	0	0	0	0	0	0	0	0.4086	Bacteria	Pseudomonadota	Gammaproteobacteria	Nevskiales	Steroidobacteraceae	unclassified_Steroidobacteraceae
16S_rRNA::k131_96777:2-1058(-)	0	0	0	0.4418	1.7114	0	0.81	0.0661	0	0.0012	1	1.3604	0.2206	1	0.134	0	0	0	Bacteria	Pseudomonadota	Betaproteobacteria	Nitrosomonadales	Usitatibacteraceae	Usitatibacter
16S_rRNA::k131_967960:231-1689(+)	0	0.2671	0	0	0	0	0	0	0	0.0054	0	0	0	0	0	0	0	0	Bacteria	Thermomicrobiota	Thermomicrobia	Sphaerobacterales	Sphaerobacteraceae	Nitrolancea
16S_rRNA::k131_968006:2-1067(+)	0.2449	0.0623	0	0	0.0249	0	0.0194	0.08	0.0911	7.106	0	0.0012	0.1218	0.2996	0.0363	0	0	0	Bacteria	Pseudomonadota	Deltaproteobacteria	Myxococcales	Kofleriaceae	Kofleria
16S_rRNA::k131_968038:1-1439(-)	0	0	0	0	0	0	0	0	0	0	0	0	0	0	0	0	0.4331	0.471	Bacteria	Verrucomicrobiota	Spartobacteria	unclassified_Spartobacteria
16S_rRNA::k131_968039:0-1112(+)	0	0	0	0	0	0	0	0	0	0.001	0	0	0	0	0	0	0	0	Bacteria	Planctomycetota	Phycisphaerae	Tepidisphaerales	Tepidisphaeraceae	Tepidisphaera
16S_rRNA::k131_968489:1-1445(-)	0	0.1735	0	0.0803	0	0	0	0	0	0.0047	0	0	0	0	1	0	0	0	Bacteria	Chloroflexota	Caldilineae	Caldilineales	Caldilineaceae	Litorilinea
16S_rRNA::k131_969308:1-1051(+)	0	0	0	0	0	0	0	0	0.3671	0.1358	0	0	0	0	0	0.6719	0.1815	0	Bacteria	Actinomycetota	Actinobacteria	Pseudonocardiales	Pseudonocardiaceae	unclassified_Pseudonocardiaceae
16S_rRNA::k131_970463:0-1071(-)	0	0.0813	0	0	0	0	0	0	0	0.0023	0	0	0	0	0	0	0	0	Bacteria	Thermomicrobiota	Thermomicrobia	Sphaerobacterales	Sphaerobacteraceae	Sphaerobacter
16S_rRNA::k131_970652:223-1454(-)	0	0	0.0317	0	0	0	0	0	0	0	0.4954	0	0	0	0	0	0	0	Bacteria	Verrucomicrobiota	Opitutia	Opitutales	Opitutaceae	unclassified_Opitutaceae
16S_rRNA::k131_970784:2-1003(-)	0	0	0	0	0	0	0.1229	0.0799	0	0.1631	0	0.1369	1	0	0	0	0	0	Bacteria	Pseudomonadota	Alphaproteobacteria	Rhodobacterales	Paracoccaceae	unclassified_Paracoccaceae
16S_rRNA::k131_970791:65-1483(+)	0	0	0	0	0	0	0	0	0	0	0.2173	0	0	0	0	0	0	0	Bacteria	Verrucomicrobiota	Subdivision3	unclassified_Subdivision3
16S_rRNA::k131_970854:340-1592(-)	0.6682	0.4229	0	0.3287	1.3858	0.7087	1.3135	0.6829	0	0.0018	0	0	0.495	0.4287	1	0	0.1422	0	Bacteria	Actinomycetota	Acidimicrobiia	Acidimicrobiales	unclassified_Acidimicrobiales
16S_rRNA::k131_972110:95-1554(+)	0	0.3091	0	1	0	0	0.3059	0	0	0.2251	1	0	0	0	0	0	0	0.3455	Bacteria	Pseudomonadota	Deltaproteobacteria	Myxococcales	unclassified_Myxococcales
16S_rRNA::k131_974258:0-1037(+)	0	0	0	0	0	0	0	0	0	0.0161	0	0	0	0	0	0	0	0	Bacteria	Thermomicrobiota	Thermomicrobia	Sphaerobacterales	Sphaerobacteraceae	unclassified_Sphaerobacteraceae
16S_rRNA::k131_974600:282-1415(-)	0	0	0	0	0	0	0	0.4018	0	0.0599	0	0	0	0	0	0	0	0	Bacteria	Chloroflexota	Tepidiformia	Tepidiformales	Tepidiformaceae	Tepidiforma
16S_rRNA::k131_974719:0-1057(+)	0	0	0	0	0	0	0	0	0	0.1761	0	0	0.4165	0	0	0	0	0	Bacteria	Pseudomonadota	Betaproteobacteria	unclassified_Betaproteobacteria
16S_rRNA::k131_97568:158-1321(-)	0	0	0.1453	0	0	0	0	0	0	0	0	0	0	0	0	0	0.165	0	Archaea	Nitrososphaerota	Nitrososphaeria	Nitrososphaerales	Nitrososphaeraceae	Nitrososphaera
16S_rRNA::k131_976114:222-1482(+)	0.2738	0.198	0	0	0.1161	0.2829	0	0	0	0.2289	0.6184	0.1416	0.327	1.0688	0.3925	0	0.4149	0	Bacteria	Pseudomonadota	Betaproteobacteria	Burkholderiales	Comamonadaceae	unclassified_Comamonadaceae
16S_rRNA::k131_97612:0-1211(-)	0.1763	0.5186	0	0	0	0	0	0	0	0.1354	0.3928	0	1.1915	0	0.3467	0	0	0	Bacteria	Armatimonadota	unclassified_Armatimonadota			Armatimonadetes_gp4
16S_rRNA::k131_976630:206-1524(+)	0.286	0.2858	0.2181	0	0	0	0	0	0	0.0071	0	0	0	0	0	0.3816	0	0	Bacteria	Acidobacteriota	Acidobacteria_Gp7	unclassified_Acidobacteria_Gp7
16S_rRNA::k131_977006:55-1214(+)	0.5114	0	0	0.1964	0.1642	0.3374	0	0.6454	0	0.0041	0.2871	0	0.4335	0.2863	0	0	0.4876	0	Bacteria	Planctomycetota	Planctomycetia	Planctomycetales	Planctomycetaceae	Schlesneria
16S_rRNA::k131_977160:8-1308(+)	0	0	0	0	0	0	0	0	0.5082	0	0	0	0	0	0	0	0	0.2378	Bacteria	Chloroflexota	Ktedonobacteria	Ktedonobacterales	Dictyobacteraceae	unclassified_Dictyobacteraceae
16S_rRNA::k131_977275:127-1426(-)	0.9462	0.7489	0.1855	0	0.51	0.3229	0	0.3662	0	6.3483	0	0	0.7556	0.265	0	0	0	0	Bacteria	Gemmatimonadota	Longimicrobia	Longimicrobiales	Longimicrobiaceae	Longimicrobium
16S_rRNA::k131_977490:100-1404(-)	0.0497	0	0	0.352	0	1	0	0.3865	0.0623	0.0026	0	0	0	0	0.4304	0	0.0424	0.0102	Bacteria	Pseudomonadota	Alphaproteobacteria	unclassified_Alphaproteobacteria
16S_rRNA::k131_977854:0-1134(-)	0	0	0	0	0	0	0	0	0	0	0	0	0	0	0	0	0	0	Bacteria	Planctomycetota	Planctomycetia	Pirellulales	Pirellulaceae	unclassified_Pirellulaceae
16S_rRNA::k131_9781:319-1871(+)	0.2798	0.3868	0	0	0.2447	0	0.3078	0	0	0.3235	0.108	0	0	0.2918	0	0	0.4137	0	Bacteria	Acidobacteriota	unclassified_Acidobacteriota
16S_rRNA::k131_978880:11-1497(-)	3.8558	2.5177	1.4379	1.7908	1.9881	1.4322	1.3301	0.6391	4.1706	1.8588	4.4606	2.4918	2.8303	3.9798	3.3397	7.2968	5.7733	4.7472	Bacteria	Pseudomonadota	Alphaproteobacteria	Hyphomicrobiales	Bradyrhizobiaceae	Bradyrhizobium
16S_rRNA::k131_982097:1-1340(+)	1	0	0	0	0	0.1924	0.0412	0	0	0.4267	0.5463	0	0.1412	0.4949	0	0	0	0	Bacteria	Planctomycetota	Planctomycetia	Pirellulales	unclassified_Pirellulales
16S_rRNA::k131_98214:324-1739(-)	0.378	0.3349	0	0.0025	0.0535	0	0.3394	0	0.2525	0.4382	0.7911	0.2295	0.4044	0.4675	0.1194	0.053	0	0	Bacteria	Pseudomonadota	Betaproteobacteria	unclassified_Betaproteobacteria
16S_rRNA::k131_98248:102-1652(-)	0	0	0	0	0	0	0	0	0.0414	0.3031	0	0	0	0	0	0.0229	0.3577	0	Bacteria	Bacillota	Bacilli	Caryophanales	unclassified_Caryophanales
16S_rRNA::k131_983008:2-1428(+)	0	0.2398	0	0.2018	0.1248	1.284	0	0	0	0.0161	0	0	0	0	0.3453	0	0.1018	0	Bacteria	Planctomycetota	Planctomycetia	Gemmatales	Gemmataceae	unclassified_Gemmataceae
16S_rRNA::k131_983389:130-1643(+)	0	0	0	0	0	0	0	0	0	0	0	0	0	0	0	0	0	0	Bacteria	Pseudomonadota	Deltaproteobacteria	Myxococcales	Kofleriaceae	Kofleria
16S_rRNA::k131_984344:84-1596(+)	0.3491	0.4414	1.1946	0.4809	0.4801	0.5121	0.2618	2.1482	4.2577	1.8877	0.8399	0.6498	0.44	0	0.4775	2.9197	2.6431	1.205	Bacteria	Actinomycetota	Actinobacteria	Mycobacteriales	Nocardiaceae	unclassified_Nocardiaceae
16S_rRNA::k131_984356:651-1932(-)	1	0	0	0.203	0.6642	0.4093	0.2151	0.2771	0	0.0895	0	0	1	0.5324	0.3972	0	0	0	Bacteria	Gemmatimonadota	Gemmatimonadia	Gemmatimonadales	Gemmatimonadaceae	unclassified_Gemmatimonadaceae
16S_rRNA::k131_984503:120-1257(-)	0	0	0	0	0	0	0	0	0	0.0626	0.0704	0	0	0	0	0	0	0	Bacteria	Actinomycetota	Acidimicrobiia	Acidimicrobiales	Iamiaceae	unclassified_Iamiaceae
16S_rRNA::k131_98455:52-1291(+)	0	0.3594	0	0	0	0	0	0	0	0.1785	0	0	0	0	0	0	0.204	0	Bacteria	Planctomycetota	Planctomycetia	Isosphaerales	Isosphaeraceae	Singulisphaera
16S_rRNA::k131_984783:0-1195(-)	0.3851	0	0	0.2347	0.4072	0	0	0	0	0.001	0	0	0	0	0.1919	0	0	0	Bacteria	Pseudomonadota	Deltaproteobacteria	Myxococcales	Polyangiaceae	unclassified_Polyangiaceae
16S_rRNA::k131_984829:45-1209(-)	0	0	0	0	0	0	0	0	0	0.2731	0	0	0	0	0	0	0	0	Bacteria	unclassified_Bacteria
16S_rRNA::k131_985227:1-1161(+)	0.2863	0	0	0	0.3343	0	0.2665	0	0	1.2427	0	0	0	0	0	0	0	0	Bacteria	Acidobacteriota	Acidobacteria_Gp10	unclassified_Acidobacteria_Gp10
16S_rRNA::k131_9853:568-1916(-)	0.3478	0.0462	0	0	0.4896	0.2519	0.3327	0	0	0	0	0	0	0	0	0	0	0	Archaea	Nitrososphaerota	Nitrososphaeria	Nitrososphaerales	Nitrososphaeraceae	Nitrososphaera
16S_rRNA::k131_985354:0-1344(-)	0	0	0	0	0	0	0	0	0	0.0043	0	0	0	0	0	0	0	0	Bacteria	Bacteroidota	Cytophagia	Cytophagales	Fulvivirgaceae	Chryseolinea
16S_rRNA::k131_986534:0-1193(+)	0	0	0	0	0	0	0	0	0	0.001	0.2591	1	0	0	1.045	0	0	0	Bacteria	Chloroflexota	Chloroflexia	Kallotenuales	Kallotenuaceae	Kallotenue
16S_rRNA::k131_986831:2-1145(-)	0	0.3188	0	0	0	0	0.3002	0.002	0	0.0031	0.0909	0	0	0	0	0	0	0	Bacteria	Bacteroidota	Chitinophagia	Chitinophagales	Chitinophagaceae	unclassified_Chitinophagaceae
16S_rRNA::k131_987376:1-1068(+)	0	0	0	0	0	0	0	0	0	9.8502	0	0	0	0	0	0	0	0	Bacteria	Planctomycetota	Planctomycetia	Pirellulales	unclassified_Pirellulales
16S_rRNA::k131_9877:0-1207(+)	0.1501	0	0.3413	0.45	0	0.1561	0.2365	0	0	0	0	0	0	0	0	0	0	0	Archaea	Nitrososphaerota	Nitrososphaeria	Nitrososphaerales	Nitrososphaeraceae	Nitrososphaera
16S_rRNA::k131_988495:16-1395(-)	0.0321	0.3317	0	0	0.2734	0	0	0	0	0.0346	0	0	0	0	0	0	0	0	Bacteria	Pseudomonadota	Deltaproteobacteria	Myxococcales	unclassified_Myxococcales
16S_rRNA::k131_988796:250-1357(-)	0	0	0	0	0	0	0	0	0	0	0	0	0	0	0	0.171	0.09	1	Bacteria	Pseudomonadota	Gammaproteobacteria	Gammaproteobacteria_incertae_sedis	unclassified_Gammaproteobacteria_incertae_sedis	Acidibacter
16S_rRNA::k131_989018:151-1685(+)	0	0	0	1.6566	1.4317	2.5418	1.7262	0	0	0.0015	0	0	0	0	0	0	0	0	Bacteria	Pseudomonadota	Betaproteobacteria	unclassified_Betaproteobacteria
16S_rRNA::k131_989325:0-1313(-)	0	0	0	1.7132	1.9639	0.3818	0.2773	0	0	0.083	0	0	0	0	0.6716	0	0	0	Bacteria	Bacillota	Bacilli	Caryophanales	Bacillaceae	Metabacillus
16S_rRNA::k131_990604:0-1076(+)	0.1782	0	0	0	0	0.0742	0	0	0	0.0011	0.3697	0.4304	0.4818	0	0.7106	0	0	0	Bacteria	Gemmatimonadota	Gemmatimonadia	Gemmatimonadales	Gemmatimonadaceae	unclassified_Gemmatimonadaceae
16S_rRNA::k131_990875:91-1613(+)	0	0	0	0	0	0	0	0	0	0.414	0	0	0.5737	0	0	0.2268	0.2279	0	Bacteria	Planctomycetota	Planctomycetia	Pirellulales	Pirellulaceae	Anatilimnocola
16S_rRNA::k131_990908:3-1075(+)	0.193	0.0239	0	0	0	0.3648	0	1.4646	0.2794	0.4695	0	0	0.1263	0	0	0	0.3267	0.2314	Bacteria	Nitrospirota	Nitrospiria	Nitrospirales	Nitrospiraceae	Nitrospira
16S_rRNA::k131_991485:127-1700(+)	0	0	0	0	0.0182	1	0	0.4025	0	0.0007	0	0	0	0	0	0	0	0	Bacteria	unclassified_Bacteria
[truncated: 70 more rows]

## Sheet: S3
Supplemental Table S3: complete ASV table for all 16S rRNA gene amplicons of all analyzed samples and fractions
	Autumn20			Summer21						Spring20	Winter21/22					Autumn22	Winter22/23					Taxonomic Classification
#ASV ID / Fraction	unsorted	Big	Small	unsorted	BC	BNC	MC	SC	SNC	unsorted	unsorted	BNC	MC	SC	SNC	unsorted	BC	BNC	MC	SC	SNC	domain	phylum	class	order	family	genus
95c07c937300edfc81e751145e2b27b4	10	0	0	0	16239	13176	17485	18711	20097	115	82	21455	21567	3252	10313	0	0	0	0	0	0	Bacteria	Bacillota	Bacilli	Caryophanales	Bacillaceae	unclassified_Bacillaceae
1e988a3c9a65b6759ebdecd415ab106b	0	0	0	0	8424	6133	9378	9884	10545	62	77	10224	11436	2257	5357	0	0	0	0	0	0	Bacteria	Bacillota	Bacilli	Caryophanales	Bacillaceae	unclassified_Bacillaceae
ee3a756542b54679dd2ea7d26f8f3773	0	0	0	0	3310	2034	3483	3930	3879	24	28	2851	2440	170	298	0	0	0	0	0	0	Bacteria	Actinomycetota	Actinobacteria	Micrococcales	Brevibacteriaceae	Brevibacterium
8fd167f88a1d46529e19f4e7826fca8c	733	304	133	998	0	160	40	122	0	973	1714	61	68	383	604	0	395	234	203	220	333	Bacteria	Pseudomonadota	Alphaproteobacteria	Hyphomicrobiales	Bradyrhizobiaceae	unclassified_Bradyrhizobiaceae
2cafc35799270126660d71bd7673fad8	394	103	23	940	0	406	99	229	61	556	822	0	19	236	457	282	315	462	323	237	297	Bacteria	Pseudomonadota	Alphaproteobacteria	unclassified_Alphaproteobacteria
dbad56fd2fbefaae72f97b157c2ec4d6	410	447	189	579	160	300	183	0	66	447	732	88	49	352	315	120	0	286	549	319	416	Bacteria	Pseudomonadota	Alphaproteobacteria	unclassified_Alphaproteobacteria
c1ae1e3db6f11ce795d513bd6d72e7c2	0	0	0	0	0	0	0	0	0	0	0	0	0	0	0	0	0	1159	569	0	5200	Bacteria	Pseudomonadota	Betaproteobacteria	Burkholderiales	Comamonadaceae	Aquabacterium
bf89355c74457956e4b3e8b70271e770	102	0	0	56	85	0	0	0	0	167	140	61	0	0	0	0	5072	0	49	27	83	Bacteria	Pseudomonadota	Alphaproteobacteria	Rhodospirillales	Azospirillaceae	unclassified_Azospirillaceae
5e7c319024a535b47a539b833ca179e0	0	0	0	0	1989	272	1164	2029	1506	0	0	683	257	0	178	357	0	6	0	0	75	Bacteria	Pseudomonadota	Betaproteobacteria	Burkholderiales	Burkholderiaceae	Burkholderia
9d3fb7af2398339e898658b030d48b55	0	0	0	0	0	0	0	0	0	0	0	0	0	0	0	0	0	0	0	5136	0	Bacteria	Bacteroidota	Bacteroidia	Bacteroidales	Prevotellaceae	unclassified_Prevotellaceae
efb9074aeb6382687541e45c3657ba5b	179	85	95	315	285	163	71	99	0	361	204	0	61	107	414	0	973	393	131	122	508	Bacteria	Pseudomonadota	Alphaproteobacteria	unclassified_Alphaproteobacteria
0e95c07f542ff110e64fa7c1fb9701c0	0	0	0	1	0	0	0	0	0	15	0	0	0	0	0	0	0	1540	574	0	1971	Bacteria	Pseudomonadota	Betaproteobacteria	Burkholderiales	Comamonadaceae	Acidovorax
bd3692b1e92b38be70cbd89713ae766d	0	0	0	0	2006	210	625	1687	299	0	0	377	482	69	49	0	0	0	0	0	0	Bacteria	Actinomycetota	Actinobacteria	Mycobacteriales	Corynebacteriaceae	Corynebacterium
4db7a8a731597374f470ab55d992415e	63	102	39	97	0	67	40	0	104	126	198	47	0	721	890	101	555	108	308	164	268	Bacteria	Pseudomonadota	Alphaproteobacteria	Rhodospirillales	Reyranellaceae	Reyranella
980c535f124579188b2e04022c94b65a	0	0	0	0	0	0	0	0	0	0	0	0	0	0	0	0	0	731	0	373	2441	Bacteria	Pseudomonadota	Betaproteobacteria	Burkholderiales	Comamonadaceae	Acidovorax
b65c6d3e9d8cfab9730d7e481a5e2083	52	64	103	152	0	32	0	0	35	238	102	0	61	77	71	0	518	359	500	226	96	Bacteria	Pseudomonadota	Alphaproteobacteria	Sphingomonadales	Sphingomonadaceae	unclassified_Sphingomonadaceae
f9dea638b9366f8dac15f69d6ae177b3	0	0	0	0	243	98	43	174	283	6	0	113	37	91	0	3662	0	84	0	0	506	Bacteria	Actinomycetota	Actinobacteria	Propionibacteriales	Propionibacteriaceae	Cutibacterium
cca4145f289906862580c79b0b7f2924	84	157	195	107	0	67	0	0	0	120	43	77	0	267	212	0	0	110	0	591	447	Bacteria	Gemmatimonadota	unclassified_Gemmatimonadota
67e5401caa2aa92b59237c0826cd517a	26	0	0	0	682	132	263	551	626	56	25	398	266	80	64	658	0	0	0	0	0	Bacteria	Bacillota	Bacilli	Caryophanales	Staphylococcaceae	Staphylococcus
b6eb77d946f9cc368aa0a8881ebc0969	161	146	14	87	0	48	0	0	0	346	366	0	43	98	208	119	0	95	299	0	225	Bacteria	Pseudomonadota	Alphaproteobacteria	Hyphomicrobiales	Phyllobacteriaceae	Mesorhizobium
ebbf96d7765cf5e2cc3d6927c5694203	105	18	24	290	60	16	0	0	0	319	279	0	0	107	81	0	0	189	207	57	239	Bacteria	Actinomycetota	unclassified_Actinomycetota
ae3a56ea9b9df59d492fcb8a56fce0d9	179	24	0	246	0	54	0	0	0	188	196	0	0	0	0	319	263	131	158	208	0	Bacteria	Actinomycetota	Actinobacteria	unclassified_Actinobacteria
8b4aaa095394517b8bb6071877656b03	0	0	0	0	0	0	0	0	0	0	0	0	0	0	0	0	304	899	22	0	1197	Bacteria	Pseudomonadota	Betaproteobacteria	Burkholderiales	Comamonadaceae	unclassified_Comamonadaceae
4ffe04ed9bc04cbff2dfc125a2905d4b	0	0	0	0	0	0	0	0	0	0	0	0	0	0	0	0	0	621	387	0	1012	Bacteria	Pseudomonadota	Alphaproteobacteria	Sphingomonadales	Sphingomonadaceae	unclassified_Sphingomonadaceae
3fbd627333a0ba488d9d753f50c8edd8	140	0	97	102	0	128	0	0	24	363	109	0	0	0	0	1389	0	0	41	100	63	Bacteria	Actinomycetota	Actinobacteria	Micrococcales	Micrococcaceae	unclassified_Micrococcaceae
a1fd3a0e49625ba97045da1647280a73	62	0	0	28	0	0	0	0	0	58	105	0	0	0	10	122	0	438	335	0	731	Bacteria	Bacillota	Bacilli	Caryophanales	Bacillaceae	Peribacillus
efd07a758dd3875e59b60031d77c351e	165	19	0	140	0	39	0	0	26	299	200	0	0	317	61	0	133	212	86	155	0	Bacteria	Actinomycetota	unclassified_Actinomycetota
87e1fbcef09113f054a55db0cd3e76ff	290	6	0	412	0	89	0	0	4	189	393	0	0	0	0	0	0	0	0	0	0	Bacteria	Actinomycetota	Actinobacteria	Propionibacteriales	Propionibacteriaceae	unclassified_Propionibacteriaceae
e697fa0c62ad3d758c3dc9bc4ea6f14d	146	353	499	0	0	0	0	0	0	23	46	0	0	0	0	0	0	0	0	0	0	Bacteria	Acidobacteriota	Acidobacteria_Gp7	unclassified_Acidobacteria_Gp7
7f21254cc3b5044bef776efefc6d6664	0	0	0	0	12	0	55	0	0	0	0	249	89	12	0	857	0	32	0	117	1293	Bacteria	Pseudomonadota	Gammaproteobacteria	Enterobacterales	Enterobacteriaceae	Escherichia/Shigella
169011a63c66e0eb249c1ef706e382cb	180	25	224	111	52	33	0	0	0	267	92	0	0	0	0	306	230	141	0	107	29	Bacteria	Actinomycetota	Actinobacteria	unclassified_Actinobacteria
13abac5352fcac4278438c03e7805982	148	3	14	197	0	0	0	0	0	169	394	0	36	122	78	0	0	101	227	94	0	Bacteria	Actinomycetota	Thermoleophilia	Solirubrobacterales	Conexibacteraceae	Conexibacter
4d56d1e0803de5a3340e2544313ef0f1	17	41	37	23	0	0	0	0	0	0	0	0	0	0	7	0	0	733	386	176	0	Bacteria	unclassified_Bacteria
7292e6583d565fda9de1e8e0588d2a28	0	0	0	25	0	27	0	0	0	0	10	0	0	0	3	0	894	151	207	180	178	Bacteria	unclassified_Bacteria
55ce53adf5a2158342542bf384b0558f	0	0	23	75	0	0	63	0	0	56	0	0	48	0	53	0	210	0	389	574	0	Bacteria	Pseudomonadota	Alphaproteobacteria	Sphingomonadales	Sphingomonadaceae	unclassified_Sphingomonadaceae
a9d49af461f01631fdb740d8d8f72234	0	0	0	0	0	0	0	0	0	0	0	0	0	0	0	0	0	0	0	1683	0	Bacteria	Bacteroidota	Flavobacteriia	Flavobacteriales	Weeksellaceae	unclassified_Weeksellaceae
10e2cbe3b1f7913f64f75d9d8a6d69b2	45	8	0	283	0	95	0	105	11	180	150	0	0	0	27	283	349	57	0	0	0	Bacteria	Pseudomonadota	Alphaproteobacteria	Hyphomicrobiales	Hyphomicrobiaceae	Pedomicrobium
6bca3dbcbc82ceb619f980e034691ace	90	173	76	33	0	0	0	0	0	66	0	0	0	0	0	0	0	0	528	0	0	Bacteria	Nitrospirota	Nitrospiria	Nitrospirales	Nitrospiraceae	Nitrospira
ffffa180b8f8a158a4577e639ecdca51	0	0	0	6	0	29	0	0	7	0	0	0	0	0	0	0	175	124	584	168	213	Bacteria	unclassified_Bacteria
8c82ada1603179c48188f13d285d170d	0	562	220	3	0	0	0	0	0	15	0	0	0	0	10	0	0	0	0	0	0	Bacteria	unclassified_Bacteria
f31c17119409d073c408d70c9c943565	114	58	0	57	0	30	0	0	7	149	194	0	0	38	55	169	221	345	0	0	263	Bacteria	Pseudomonadota	Alphaproteobacteria	Hyphomicrobiales	unclassified_Hyphomicrobiales
51c1ceebcc1be0981d5fa427775aa805	184	9	39	115	0	48	0	0	164	401	148	0	0	25	0	0	0	0	176	34	0	Bacteria	unclassified_Bacteria
22f86df11e933c8aa4c92e397634d4c5	61	71	54	37	0	79	0	0	0	81	33	0	0	239	154	0	0	38	207	207	0	Bacteria	Pseudomonadota	Betaproteobacteria	Nitrosomonadales	Usitatibacteraceae	Usitatibacter
b4c20d35ee58429c56dc5d8e3d7241bb	209	0	16	350	0	0	0	0	0	391	238	0	0	0	0	0	0	0	0	0	0	Bacteria	Actinomycetota	Actinobacteria	unclassified_Actinobacteria
a4967a7437376d3b33b5551e18cd8664	172	35	254	52	74	48	0	0	0	155	83	0	0	0	0	137	0	0	1	178	0	Bacteria	unclassified_Bacteria
9dc962c141819b8e6e478732217e306a	58	0	0	60	55	44	0	0	0	64	46	0	0	19	42	0	361	132	321	0	0	Bacteria	Actinomycetota	unclassified_Actinomycetota
91ca39deab670f6a6c198f69b9981427	55	0	0	5	0	0	0	0	0	0	8	0	0	19	9	0	0	0	798	0	0	Bacteria	Bacteroidota	Flavobacteriia	Flavobacteriales	Flavobacteriaceae	Flavobacterium
4dfe9e9a5536491e2fa1fe67636b65e4	0	51	114	13	61	64	64	14	0	0	0	0	37	299	264	0	136	0	153	31	88	Bacteria	Gemmatimonadota	Gemmatimonadia	Gemmatimonadales	Gemmatimonadaceae	unclassified_Gemmatimonadaceae
d0e402bc69456f512a114f22e7dd478f	42	47	0	166	98	83	0	0	0	122	112	0	0	113	69	45	0	0	158	29	124	Bacteria	Actinomycetota	Actinobacteria	Propionibacteriales	Nocardioidaceae	unclassified_Nocardioidaceae
a666f40372f16e32ef6f3cb4ef2b6e4f	0	0	0	22	0	0	0	0	0	0	0	0	0	0	0	0	243	302	272	401	6	Bacteria	Pseudomonadota	Betaproteobacteria	unclassified_Betaproteobacteria
e7dbe9ebd1358407c8762decf02174aa	141	0	15	125	0	0	0	0	126	130	147	15	0	47	0	0	102	47	258	0	3	Bacteria	Actinomycetota	Thermoleophilia	Solirubrobacterales	Solirubrobacteraceae	Solirubrobacter
fb44ee08177169285021281711003466	0	95	0	105	0	0	0	0	0	188	395	0	0	0	157	0	0	486	0	0	0	Bacteria	Planctomycetota	Planctomycetia	unclassified_Planctomycetia
5dc409ea514a47f2d17287fbbdeaaf2d	78	6	0	37	0	175	0	0	0	61	77	0	0	38	131	0	0	0	129	341	0	Bacteria	Pseudomonadota	Alphaproteobacteria	Hyphomicrobiales	unclassified_Hyphomicrobiales
2e93a44dd5d693d0c65fa013b111bb72	0	7	0	155	0	0	0	0	0	0	76	0	0	12	0	0	437	133	192	0	9	Bacteria	Actinomycetota	Thermoleophilia	unclassified_Thermoleophilia
bbb42681210df797600581cb4b53d362	79	109	132	208	0	25	0	0	0	93	27	0	0	34	32	0	0	10	72	9	0	Bacteria	Acidobacteriota	Acidobacteria_Gp4	unclassified_Acidobacteria_Gp4
7d2e78740b410af1d46142348e81fff3	0	0	0	0	0	0	0	0	0	0	0	0	0	0	0	0	0	471	12	0	984	Bacteria	Pseudomonadota	Betaproteobacteria	Rhodocyclales	unclassified_Rhodocyclales
3584dab76d2a5d0e0541953419ece88a	0	11	10	20	0	30	0	0	0	28	38	12	0	475	386	132	0	118	51	353	0	Bacteria	Pseudomonadota	Alphaproteobacteria	Rhodospirillales	unclassified_Rhodospirillales
867d5a3c9968e3c4d67619cde6e72468	166	40	0	51	0	59	0	0	0	88	50	0	147	234	96	0	0	53	0	0	190	Bacteria	Pseudomonadota	Alphaproteobacteria	Caulobacterales	Caulobacteraceae	unclassified_Caulobacteraceae
5ff4f67d8b26f73d82787e92fb1a9755	8	173	137	4	0	79	152	14	13	14	0	6	0	314	69	0	0	0	0	86	0	Bacteria	unclassified_Bacteria
4cb5ee9fc4e2b87f4158cd0aa9ccccc1	0	503	84	0	0	4	0	0	0	4	0	0	0	0	0	0	0	0	0	0	0	Bacteria	unclassified_Bacteria
e959ca52be1e1c06ddfa72a302d6fca0	37	16	44	46	0	11	66	0	0	152	141	0	0	177	313	0	0	419	0	40	0	Bacteria	Pseudomonadota	Alphaproteobacteria	unclassified_Alphaproteobacteria
5d8d001352417a445080d8bc65730b16	82	0	0	109	0	34	0	116	0	107	97	0	0	32	0	0	303	40	142	0	0	Bacteria	Actinomycetota	Thermoleophilia	unclassified_Thermoleophilia
fc994b63d838c4c17ccedd55724175f7	0	0	0	202	0	0	0	0	0	19	14	0	0	0	0	0	371	0	76	312	14	Bacteria	Actinomycetota	Thermoleophilia	unclassified_Thermoleophilia
906d6d8d11b3bac6dedfef880499b950	31	35	24	28	0	133	46	34	0	0	99	0	0	157	74	167	213	240	0	0	0	Bacteria	Actinomycetota	unclassified_Actinomycetota
50d951fa55db7ed1a705bc06fefa1144	123	57	99	101	0	56	0	0	0	264	179	19	0	45	108	0	0	0	0	0	79	Bacteria	Pseudomonadota	Alphaproteobacteria	Sphingomonadales	Sphingomonadaceae	unclassified_Sphingomonadaceae
c1393a1ea650ca146f28284f93a7e31a	15	13	32	19	0	23	26	0	0	105	0	0	0	40	44	294	0	245	0	144	455	Bacteria	Actinomycetota	unclassified_Actinomycetota
e0b13e24336e41772a92893951b221af	215	87	0	72	99	0	0	0	0	297	151	0	0	0	57	0	0	0	0	70	0	Bacteria	Pseudomonadota	Alphaproteobacteria	Hyphomicrobiales	Methylobacteriaceae	Microvirga
b52a21bca93122b293a8d26b0e14dc60	31	156	47	7	0	76	0	0	66	0	0	0	0	190	106	0	208	82	0	0	0	Bacteria	unclassified_Bacteria
fd4f8c1f10de9f21f6c91c967496c416	0	0	0	113	0	0	0	0	0	0	0	0	0	46	0	0	0	193	346	14	133	Bacteria	Actinomycetota	Thermoleophilia	Gaiellales	Gaiellaceae	Gaiella
a4d30cfdca407a9a965627affff9e63f	48	275	240	15	0	0	0	0	0	0	5	0	30	56	10	0	0	0	0	0	0	Bacteria	Acidobacteriota	unclassified_Acidobacteriota
b007526ffaa512d1befa54e02b490eaa	73	0	0	24	0	83	85	0	26	77	65	72	77	56	132	0	0	0	200	0	0	Bacteria	Gemmatimonadota	Gemmatimonadia	Gemmatimonadales	Gemmatimonadaceae	unclassified_Gemmatimonadaceae
d322d3a1c36f405c817225211b4abec3	188	17	39	151	0	0	0	0	0	200	217	0	60	0	0	0	0	0	0	0	0	Bacteria	Pseudomonadota	Alphaproteobacteria	Hyphomicrobiales	unclassified_Hyphomicrobiales
a8119a208a4513620c968f3d2bccb1f9	0	0	0	0	0	0	0	0	0	0	0	0	0	0	0	0	1141	0	5	8	20	Bacteria	unclassified_Bacteria
4296759ad5ab3051aad93e91277384fc	0	465	0	0	0	0	0	0	0	0	0	0	0	0	0	0	0	0	0	0	0	Bacteria	Planctomycetota	Planctomycetia	Gemmatales	unclassified_Gemmatales
e730635754b96520a9dd8b2d02e4595a	41	54	0	45	0	0	0	0	0	24	119	0	0	0	0	0	520	150	7	0	94	Bacteria	Pseudomonadota	Alphaproteobacteria	Rhodospirillales	unclassified_Rhodospirillales
d87163e96e8a4563fd451b4ecd0c3efd	7	115	234	15	0	0	0	0	57	100	0	8	0	0	44	37	0	219	0	44	52	Bacteria	unclassified_Bacteria
d2e6446691228dd67137147cb54465d5	134	80	217	45	0	39	0	0	0	208	87	0	0	0	0	0	0	0	0	0	0	Bacteria	Planctomycetota	Phycisphaerae	Tepidisphaerales	Tepidisphaeraceae	Tepidisphaera
d1dc15350b2efb98e6a0e322862c0a0c	14	6	17	103	0	70	57	0	14	61	69	0	0	24	0	0	0	0	319	0	0	Bacteria	Actinomycetota	Thermoleophilia	unclassified_Thermoleophilia
8ef47656973644d7959920856557a597	389	0	0	55	0	0	0	0	0	212	41	0	0	0	0	0	0	0	0	0	0	Bacteria	Bacillota	Bacilli	Caryophanales	Bacillaceae	Niallia
f58caf095d4039497499208c3139c864	0	0	0	5	0	0	0	0	0	0	18	0	0	0	0	0	445	0	391	2	12	Bacteria	Pseudomonadota	unclassified_Pseudomonadota
bb2d3746f0fcc0a88454a013093464e7	30	77	35	54	0	24	5	0	0	63	67	0	0	0	52	0	0	61	112	134	213	Bacteria	Pseudomonadota	Alphaproteobacteria	Hyphomicrobiales	Aestuariivirgaceae	Aestuariivirga
dc09fe9b01a6cfde82cdd6dcfaff9e4d	22	115	207	4	0	36	172	105	87	37	22	0	0	39	25	0	0	0	47	0	0	Bacteria	unclassified_Bacteria
8a3e9760b4fd2cd5ae18b573040ccec4	0	426	0	0	0	43	0	0	0	0	0	0	0	0	0	0	0	0	0	0	0	Bacteria	unclassified_Bacteria
30d85ac52eb9b70ee784f829dba27d7b	0	0	0	65	0	0	0	0	0	0	0	0	0	90	0	0	257	0	133	125	257	Bacteria	Gemmatimonadota	Gemmatimonadia	Gemmatimonadales	Gemmatimonadaceae	unclassified_Gemmatimonadaceae
2d4989dd478907444fcd1ac16eb2403d	70	0	0	33	0	0	0	0	0	0	48	0	0	0	0	0	813	0	8	2	7	Bacteria	Actinomycetota	Actinobacteria	Propionibacteriales	Propionibacteriaceae	Microlunatus
488f631ba9221b20c7f49d40487a82a1	0	0	0	20	0	0	0	0	0	0	0	30	0	0	4	0	504	0	37	354	7	Bacteria	unclassified_Bacteria
17d90a476ac6778a22a53b61de85258f	76	58	124	59	0	0	0	0	0	0	62	0	0	0	11	0	0	19	0	311	0	Bacteria	Nitrospirota	Nitrospiria	Nitrospirales	Nitrospiraceae	Nitrospira
4fcd3ba47948e5aa9e9906296cf27ee8	0	0	0	19	0	0	0	0	0	0	16	0	0	0	98	0	0	475	0	150	320	Bacteria	unclassified_Bacteria
7cc8eb68b4decbed08b9d2e856896533	0	0	0	157	0	83	0	0	0	152	76	0	0	0	0	309	0	208	0	0	0	Bacteria	Actinomycetota	Actinobacteria	Streptomycetales	Streptomycetaceae	unclassified_Streptomycetaceae
dc66e55cc283114539c26d246c78a540	0	0	0	26	0	0	0	0	0	0	0	0	0	0	0	0	0	108	265	205	80	Bacteria	unclassified_Bacteria
80721351f4e6d0334fdba26a132bb073	0	91	498	0	0	0	0	0	0	0	0	0	0	0	0	0	0	0	0	0	0	Bacteria	unclassified_Bacteria
c3a169819c6362aaed65a259630dfe75	124	32	6	153	0	0	0	61	0	148	298	0	0	0	33	0	0	0	0	0	0	Bacteria	Actinomycetota	Actinobacteria	unclassified_Actinobacteria
b10c252e59a8355550e35394ef6a0644	44	44	59	24	129	44	0	0	117	86	117	0	0	29	128	81	0	0	94	0	0	Bacteria	Pseudomonadota	Alphaproteobacteria	Hyphomicrobiales	Aestuariivirgaceae	Aestuariivirga
b27e707b9d1dbb28be6e169ef5c0593b	0	0	0	0	0	0	0	0	0	0	0	0	0	0	0	0	0	0	559	0	0	Bacteria	unclassified_Bacteria
e43c421bfdb62461b930704f35cc5fdf	10	0	0	220	0	0	0	0	0	69	0	0	0	45	0	0	0	147	0	150	69	Bacteria	Actinomycetota	unclassified_Actinomycetota
09085655587e046993c3cc746ac6475d	0	0	0	0	0	0	0	0	0	0	0	0	0	0	0	0	0	0	541	0	0	Bacteria	Acidobacteriota	Acidobacteria_Gp7	unclassified_Acidobacteria_Gp7
1876d0f156d9f8c9d6fb9df3df254c9e	111	0	0	166	39	23	0	0	0	223	232	0	0	50	0	0	0	0	0	0	0	Bacteria	Actinomycetota	Thermoleophilia	Solirubrobacterales	unclassified_Solirubrobacterales
fb5e8a07578f6ae6b4aec1091aac4b1d	4	4	0	12	0	0	0	0	0	26	14	0	0	85	47	0	332	184	8	0	325	Bacteria	Gemmatimonadota	Gemmatimonadia	Gemmatimonadales	Gemmatimonadaceae	unclassified_Gemmatimonadaceae
9cf7acb37dd10a34a53b0cf062b4b509	0	0	0	0	0	0	0	0	0	0	0	0	0	0	0	0	44	0	156	604	0	Bacteria	Actinomycetota	Actinobacteria	unclassified_Actinobacteria
4d41c1afcd49d580f6af9b7efd5fc62a	0	0	0	70	0	0	0	0	0	0	0	0	0	71	0	0	0	202	333	0	0	Bacteria	unclassified_Bacteria
c1c7dc86116854acb0b3b46ec78a0679	43	34	9	89	0	18	0	0	0	21	66	0	0	48	71	0	0	79	206	0	0	Bacteria	Pseudomonadota	Alphaproteobacteria	unclassified_Alphaproteobacteria
f9ab642e07a561e1f9429f642fdda4b0	36	5	0	98	0	0	20	0	0	35	37	0	0	34	0	0	430	115	3	1	7	Bacteria	unclassified_Bacteria
5661e745c506941042dc01f019f23b5f	25	0	0	67	0	38	0	148	0	81	64	0	0	0	0	42	0	0	238	0	0	Bacteria	Actinomycetota	unclassified_Actinomycetota
6cc7e508308d3cb585f75212a7a82b7f	42	0	34	156	0	0	0	0	0	169	60	0	0	0	0	109	0	0	178	0	0	Bacteria	Actinomycetota	Thermoleophilia	unclassified_Thermoleophilia
42e76fe6dcaf4c3955bf263a265c4274	64	64	0	18	0	0	0	0	0	124	73	0	0	11	0	0	0	70	246	0	0	Bacteria	Pseudomonadota	Alphaproteobacteria	Rhodospirillales	Rhodospirillaceae	unclassified_Rhodospirillaceae
304fac294ded2ebc9633e7f24ec7d2e2	10	24	22	3	0	142	0	0	0	0	0	0	0	32	134	0	0	0	86	180	0	Bacteria	Gemmatimonadota	Gemmatimonadia	Gemmatimonadales	Gemmatimonadaceae	unclassified_Gemmatimonadaceae
fdd734b4ac3502a93163d64cea67a8bc	63	155	0	15	0	0	0	0	0	15	14	0	0	0	0	876	0	0	2	0	0	Bacteria	Bacillota	Bacilli	Caryophanales	Paenibacillaceae	Paenibacillus
151a3424c0f2b92fc5fc592505574b2f	0	0	0	0	0	0	0	0	0	0	0	0	0	0	0	0	0	0	0	820	0	Bacteria	Bacillota	Bacilli	Lactobacillales	Enterococcaceae	Enterococcus
92df1b56133be7f3ad09779d74084689	3	0	0	76	0	84	0	32	0	26	10	5	0	0	0	0	184	155	2	60	123	Bacteria	unclassified_Bacteria
f54cf7d5f34ae4b680c0279dd8d54ea5	95	0	39	72	0	5	0	10	0	181	135	0	53	96	57	0	0	0	0	98	0	Bacteria	Actinomycetota	Actinobacteria	Propionibacteriales	Nocardioidaceae	Marmoricola
0385d0474aac9749ea5ce1126155793c	15	0	27	96	0	0	7	0	0	0	84	0	0	0	0	0	193	297	7	0	0	Bacteria	Actinomycetota	Actinobacteria	Mycobacteriales	unclassified_Mycobacteriales
188f09324571952afdc55620c113fb97	37	40	45	3	0	0	12	0	0	21	0	0	0	0	0	0	0	89	175	219	0	Bacteria	Acidobacteriota	Acidobacteria_Gp7	unclassified_Acidobacteria_Gp7
5ebd92b37e7e303aed5fc7964cb9de2d	0	0	0	40	0	0	22	0	0	0	0	0	0	101	78	0	0	138	0	387	136	Bacteria	Pseudomonadota	Betaproteobacteria	Nitrosomonadales	unclassified_Nitrosomonadales
492eaf301b75b09fba1314016d7331d2	54	0	0	268	0	0	0	0	0	130	170	0	0	0	0	0	0	0	0	0	0	Bacteria	Actinomycetota	Actinobacteria	unclassified_Actinobacteria
7fca3bd605abbadb0090d8d426af458c	0	355	0	0	0	0	0	0	0	0	0	0	0	5	0	0	0	0	0	0	0	Bacteria	Pseudomonadota	Betaproteobacteria	Nitrosomonadales	Sterolibacteriaceae	unclassified_Sterolibacteriaceae
e1948f6490d5a8eb12943e60ac900835	0	0	0	0	0	0	0	0	0	0	0	0	0	0	0	0	0	0	399	149	0	Bacteria	unclassified_Bacteria
259709406dfa54e97b77d35f6d61409b	60	263	66	0	0	0	0	0	0	0	0	0	0	0	0	0	0	0	0	0	0	Bacteria	Bacteroidota	Chitinophagia	Chitinophagales	Chitinophagaceae	unclassified_Chitinophagaceae
0f5ffaf6b90803960db56cb04408e965	21	76	32	119	0	0	0	0	0	147	90	0	0	85	0	0	60	0	33	0	0	Bacteria	Acidobacteriota	Acidobacteria_Gp6	unclassified_Acidobacteria_Gp6
4b51cc8989e12001445f179e785cc2c7	34	177	114	13	0	0	0	0	0	0	98	0	0	0	8	141	0	0	0	0	0	Bacteria	Pseudomonadota	Alphaproteobacteria	Rhodospirillales	unclassified_Rhodospirillales
f8a57d272e32bd4de6423959ea6f8bbc	164	116	69	12	0	0	0	0	0	49	45	0	0	0	13	0	0	0	0	0	0	Bacteria	Bacteroidota	Chitinophagia	Chitinophagales	Chitinophagaceae	unclassified_Chitinophagaceae
522b03a38072b107a033892049d0dc72	0	149	301	0	0	0	0	0	0	0	0	0	0	0	0	0	0	0	0	0	0	Bacteria	Planctomycetota	Planctomycetia	unclassified_Planctomycetia
d14e5e97e7e2e04a8cd5e04f26e204c3	0	0	0	0	0	0	0	0	0	0	0	0	0	0	0	0	0	229	0	0	684	Bacteria	Pseudomonadota	Betaproteobacteria	Rhodocyclales	Rhodocyclaceae	Azospira
f54064b780a9e01edbd0e8ceaab377eb	13	35	122	0	0	0	25	0	0	0	0	45	0	92	77	0	0	0	0	127	224	Bacteria	Pseudomonadota	unclassified_Pseudomonadota
b08babf8a8240c193b327ffe27b9742f	0	44	191	2	0	0	0	0	0	0	0	0	0	0	0	0	0	348	0	0	0	Bacteria	unclassified_Bacteria
47476ce3ab8734374f8e18ab3f98ec21	0	0	490	0	0	0	0	0	0	0	0	0	0	0	0	0	0	0	0	0	0	Bacteria	Bacteroidota	Flavobacteriia	Flavobacteriales	unclassified_Flavobacteriales
2581e3b7e76f361cfcac36a3c1f64c84	121	17	13	93	0	58	0	0	0	131	134	0	0	0	0	0	0	0	0	0	0	Bacteria	Pseudomonadota	Alphaproteobacteria	Hyphomicrobiales	Bradyrhizobiaceae	Bradyrhizobium
7734e167bdace7eb70eceb83c8d1c44b	0	0	0	8	0	0	0	0	0	0	0	0	0	0	0	0	772	3	9	2	11	Bacteria	unclassified_Bacteria
45174b5e04c45925451b86bf70e01d70	120	0	252	0	0	31	26	0	0	36	0	0	0	0	0	0	0	0	0	0	0	Bacteria	Planctomycetota	Planctomycetia	unclassified_Planctomycetia
4f6a197524db96dc84d0d0b960042f23	0	0	0	0	0	0	0	0	0	0	9	0	0	0	0	0	0	0	376	114	0	Bacteria	Pseudomonadota	Gammaproteobacteria	Xanthomonadales	unclassified_Xanthomonadales
2491f839670b46ac46871e2ea3160d73	61	87	0	33	0	12	0	0	0	116	32	0	0	73	15	0	0	0	0	0	178	Bacteria	Pseudomonadota	Alphaproteobacteria	Hyphomicrobiales	Hyphomicrobiaceae	Hyphomicrobium
1b9d4dfed92bcd5b1e39ac096076968c	0	0	0	0	0	0	0	0	0	0	0	0	0	0	0	0	0	0	428	0	0	Bacteria	Bacteroidota	unclassified_Bacteroidota
693edb18e07156309b4d77091446fadc	0	0	0	16	0	0	0	0	0	28	0	0	0	0	0	0	0	0	424	0	0	Bacteria	unclassified_Bacteria
e32f7fa0b4662a97e5125f646dccf0f2	0	0	0	8	0	0	0	0	0	0	0	0	0	0	0	0	243	0	271	48	90	Bacteria	Pseudomonadota	Alphaproteobacteria	Sphingomonadales	Sphingomonadaceae	unclassified_Sphingomonadaceae
207e381faec8b0d2c3b9303644b861dc	83	21	61	9	0	17	0	0	0	169	50	0	114	0	0	231	0	0	0	0	0	Bacteria	Pseudomonadota	Alphaproteobacteria	Hyphomicrobiales	Rhizobiaceae	Ensifer
abbc12c3085f26c2591337f82208dbfc	0	0	9	14	0	0	0	0	0	0	0	0	0	0	0	0	499	0	0	0	242	Bacteria	Actinomycetota	unclassified_Actinomycetota
a6ca9f7fe644d00790a3146d9c21f9f4	0	20	81	24	0	29	86	0	0	102	78	0	0	0	0	0	0	0	106	0	159	Bacteria	Pseudomonadota	Alphaproteobacteria	Hyphomicrobiales	unclassified_Hyphomicrobiales
78b0b1d741f139c69cf66c3ebe66ecaf	43	18	76	0	0	0	0	0	0	58	0	0	0	37	121	0	0	131	3	0	300	Bacteria	Pseudomonadota	Alphaproteobacteria	Caulobacterales	Caulobacteraceae	Caulobacter
64f24beffb1b0950a44305a059bad362	0	0	0	58	0	9	0	0	0	0	70	0	0	0	0	0	178	0	229	0	0	Bacteria	Actinomycetota	unclassified_Actinomycetota
8a9929f5084e98fbb8cc5797294f6c63	34	32	20	11	0	66	0	0	13	86	68	0	0	16	22	296	0	111	0	19	0	Bacteria	Actinomycetota	Acidimicrobiia	Acidimicrobiales	unclassified_Acidimicrobiales
f43015e2136a9779bba3583b0b00c052	8	0	0	19	0	0	0	0	0	0	0	0	0	0	0	0	0	0	430	0	0	Bacteria	unclassified_Bacteria
f2e90a71f9e4bb94c85f37270641b4dd	0	0	0	0	0	0	0	0	0	0	0	366	0	261	176	0	0	0	0	0	0	Bacteria	Actinomycetota	Actinobacteria	Mycobacteriales	Gordoniaceae	unclassified_Gordoniaceae
c061955255771fa5a522b29494b6d905	43	43	0	84	24	0	0	0	0	227	188	0	0	82	0	0	0	0	0	0	0	Bacteria	Actinomycetota	Actinobacteria	Propionibacteriales	Nocardioidaceae	Nocardioides
0410cd7a6dba623b4486214af6c92bb4	4	73	25	52	0	3	0	39	0	33	25	0	0	29	24	0	0	36	26	91	164	Bacteria	Actinomycetota	unclassified_Actinomycetota
d01a8bf89d3820166deec5f272ac1220	69	21	67	74	0	28	0	0	0	43	58	0	0	0	15	0	97	37	0	0	0	Bacteria	Pseudomonadota	Alphaproteobacteria	unclassified_Alphaproteobacteria
2bbc4f888c45169177164892a112e986	72	0	14	115	0	0	0	0	0	81	0	0	0	18	0	238	0	42	82	39	0	Bacteria	Actinomycetota	Actinobacteria	unclassified_Actinobacteria
f1dff9208f11ef2e9191b41946e3f460	13	0	322	9	0	0	0	0	0	0	56	0	0	52	49	0	0	0	0	0	0	Bacteria	Planctomycetota	Planctomycetia	Gemmatales	Gemmataceae	Frigoriglobus
9f314434377b8eaea8642c7a122b232f	50	12	0	136	0	0	29	0	0	68	98	0	0	0	0	0	160	0	0	0	0	Bacteria	Actinomycetota	unclassified_Actinomycetota
83a67aae154fffd4f95cdef6f583b5eb	0	0	0	0	0	0	0	0	0	0	0	0	0	0	0	0	759	0	3	5	12	Bacteria	unclassified_Bacteria
6f75e170b6288db743b436c43468d639	0	0	0	0	0	0	0	0	0	0	0	0	0	0	0	0	770	0	4	2	10	Bacteria	unclassified_Bacteria
2fc1b56833fe596884fc4c24b07c3bb5	0	84	299	2	0	10	0	17	0	0	0	0	0	0	59	0	0	0	0	0	0	Bacteria	Planctomycetota	Planctomycetia	Gemmatales	Gemmataceae	Urbifossiella
8901c6115d6548ec71122a58233d9e64	0	263	0	0	0	0	0	0	199	0	0	0	0	0	0	0	0	0	0	0	0	Bacteria	unclassified_Bacteria
433c73642ebc24b5a6d88abaf3703805	93	49	127	25	0	0	0	0	0	68	42	0	0	80	0	0	0	0	0	0	0	Bacteria	Planctomycetota	Phycisphaerae	unclassified_Phycisphaerae
39a7ed189ea648460e09deb78cb46bd3	13	24	12	10	0	31	43	0	0	0	0	0	0	54	0	0	472	0	0	0	13	Bacteria	Acidobacteriota	Acidobacteria_Gp7	unclassified_Acidobacteria_Gp7
06fb373e3567276406d75a63719f61bb	22	21	0	38	0	0	0	0	0	77	107	0	0	147	89	0	0	0	80	22	86	Bacteria	Gemmatimonadota	Gemmatimonadia	Gemmatimonadales	Gemmatimonadaceae	unclassified_Gemmatimonadaceae
912c77842fa16f0fe551f6e147e15daf	7	0	8	63	0	0	0	0	0	49	25	0	0	0	0	0	0	392	0	117	0	Bacteria	Actinomycetota	unclassified_Actinomycetota
94ee978423aa3ee424d1fac73b728885	0	0	0	0	0	0	0	0	0	0	0	0	0	23	0	0	0	0	315	135	0	Bacteria	Pseudomonadota	unclassified_Pseudomonadota
0662c14e390d554f9b6cec2379e34238	16	23	14	11	0	7	22	6	0	118	52	0	0	86	120	76	0	51	98	17	0	Bacteria	Pseudomonadota	Alphaproteobacteria	Hyphomicrobiales	unclassified_Hyphomicrobiales
2cdc2d413123e4d51e1a614ac9cdbf24	0	0	283	0	0	0	0	0	0	0	0	0	0	0	35	0	0	223	0	0	0	Bacteria	unclassified_Bacteria
87b0679d8f9dde984cee1320bcfac19d	0	284	0	0	0	0	0	0	0	0	0	0	0	0	0	0	0	0	0	0	0	Bacteria	Planctomycetota	Planctomycetia	unclassified_Planctomycetia
b212014105604bcaff1c7ef9e1306027	0	0	0	16	0	34	87	0	0	0	0	0	0	0	42	0	0	232	116	118	0	Bacteria	Pseudomonadota	unclassified_Pseudomonadota
f87028c4a4beff9d2011840bdf481f29	0	37	0	9	0	0	0	0	0	17	0	0	0	0	0	0	0	0	343	0	0	Bacteria	Actinomycetota	unclassified_Actinomycetota
001811e796dc77fddd9499b87512181f	8	0	0	12	0	0	0	0	0	0	0	0	0	0	0	435	6	234	0	197	0	Bacteria	unclassified_Bacteria
283ae9628aa56a86030df03fe0a99db5	116	20	0	34	0	23	0	0	46	140	131	0	0	104	57	0	0	0	0	0	0	Bacteria	Actinomycetota	Thermoleophilia	unclassified_Thermoleophilia
9b3438e43cefdf93a4f6c0af6d8a982c	25	0	0	0	0	0	0	0	0	0	0	341	155	64	253	0	0	0	0	0	0	Bacteria	Actinomycetota	Actinobacteria	unclassified_Actinobacteria
7a51235c54280c6645ebb66058bfc907	17	15	18	31	50	11	49	0	0	63	24	0	0	27	0	0	0	9	159	0	77	Bacteria	Actinomycetota	Actinobacteria	Propionibacteriales	Nocardioidaceae	unclassified_Nocardioidaceae
86fcb3aa0c7c6a1362d92d411794fe48	7	38	0	37	0	119	150	0	0	54	24	0	0	8	49	0	0	0	0	50	0	Bacteria	Gemmatimonadota	Gemmatimonadia	Gemmatimonadales	Gemmatimonadaceae	unclassified_Gemmatimonadaceae
67ee942aa5e6ed64ea7aa265fb60c4d1	0	0	29	149	22	18	0	0	0	174	138	0	0	0	17	0	0	0	51	0	0	Bacteria	unclassified_Bacteria
ca526af48b5086c1e3e9e672f7c9a6fc	52	182	15	9	0	54	0	0	0	0	0	0	0	0	12	0	0	0	0	0	0	Bacteria	Pseudomonadota	Betaproteobacteria	Nitrosomonadales	Usitatibacteraceae	Usitatibacter
077c1e60efe63d486d5f93d76735ff03	0	0	0	0	0	0	0	0	0	0	0	0	0	0	0	0	635	0	8	2	66	Bacteria	Pseudomonadota	Gammaproteobacteria	unclassified_Gammaproteobacteria
f39a64959e130f4ce1b4697eb895d5fb	58	0	0	72	0	0	53	0	0	52	152	0	0	56	18	48	0	0	0	43	100	Bacteria	Actinomycetota	Thermoleophilia	Gaiellales	Gaiellaceae	Gaiella
f745907b78d056e065d2f0ec23cf6e84	0	0	0	0	0	0	0	0	0	0	0	0	0	0	0	0	649	0	5	3	10	Bacteria	unclassified_Bacteria
ee3ce90260c20d7d8e7c728e08ea0aba	16	36	17	0	0	72	0	131	12	50	0	0	0	42	49	0	0	74	0	118	0	Bacteria	Pseudomonadota	Betaproteobacteria	Nitrosomonadales	Usitatibacteraceae	Usitatibacter
fd629703bd2252a0181fc03acc4c1854	0	0	26	23	0	28	0	0	0	22	0	0	0	6	0	0	0	0	0	339	163	Bacteria	Bacteroidota	Chitinophagia	Chitinophagales	Chitinophagaceae	unclassified_Chitinophagaceae
eb0ae49cc1fc3380185147ff14b814e9	26	50	0	0	0	0	0	0	0	0	0	0	0	33	0	627	0	0	0	147	0	Bacteria	unclassified_Bacteria
c8ebbc5eeb204410910f77f330cd80ba	10	0	37	51	0	50	0	0	32	75	39	0	0	0	0	0	0	0	0	227	0	Bacteria	Actinomycetota	Acidimicrobiia	Acidimicrobiales	Iamiaceae	unclassified_Iamiaceae
7a6cc848b795cfb366e1a2792d6b10f0	98	3	201	22	0	26	0	0	6	0	22	0	0	0	0	0	0	0	0	0	0	Bacteria	Bacteroidota	Chitinophagia	Chitinophagales	Chitinophagaceae	unclassified_Chitinophagaceae
c3dc456e34d06dabce4eaa4d8e522d44	0	0	0	0	0	4	9	0	12	0	0	0	0	0	0	111	0	0	1	529	1	Bacteria	Pseudomonadota	Gammaproteobacteria	Pseudomonadales	Moraxellaceae	Moraxella
e6070ba741f627b32bf88732f2457bdf	0	0	0	98	0	0	0	0	0	108	102	0	0	26	0	0	0	0	207	0	0	Bacteria	Actinomycetota	Actinobacteria	unclassified_Actinobacteria
daadb3ea1649dd2389b1e7caaa1f9c87	21	0	0	191	0	0	0	0	0	72	196	0	0	0	0	0	0	0	0	0	0	Bacteria	Actinomycetota	Actinobacteria	unclassified_Actinobacteria
748c46c477a8452f3f13755c1efd3ace	35	265	0	0	0	0	0	0	0	0	0	0	0	0	0	0	0	0	0	0	0	Bacteria	Bacillota	Bacilli	Caryophanales	Bacillaceae	unclassified_Bacillaceae
a4a63aaf24d23b32dce5d04ac334b576	52	0	70	38	0	11	122	0	0	99	38	0	0	19	0	0	0	0	0	177	0	Bacteria	Pseudomonadota	Alphaproteobacteria	Hyphomicrobiales	Hyphomicrobiaceae	Methyloceanibacter
74d9aec98176a0c293f4fb94f13dd70c	34	69	131	9	141	40	0	0	3	37	0	0	0	0	5	0	0	0	0	0	0	Bacteria	unclassified_Bacteria
acee164d2a4b96dceacd611ed8568d57	13	0	0	4	0	10	0	0	0	0	15	0	0	0	15	0	0	31	303	0	0	Bacteria	Pseudomonadota	Betaproteobacteria	unclassified_Betaproteobacteria
efc291fa794303940075848462b13262	0	0	24	66	0	0	0	0	0	0	0	0	0	14	0	0	0	0	119	109	74	Bacteria	Verrucomicrobiota	Spartobacteria	unclassified_Spartobacteria
ed9c4b13f272fbb17acc1fbe2de58015	20	0	0	60	0	55	0	0	0	64	129	0	0	59	67	0	0	0	0	80	0	Bacteria	Actinomycetota	Thermoleophilia	Solirubrobacterales	unclassified_Solirubrobacterales
b6d034bdb77a5cd562ff0ffd1621fbe3	45	0	0	60	0	47	0	0	0	0	103	41	99	0	0	0	0	0	0	73	0	Bacteria	Pseudomonadota	Alphaproteobacteria	unclassified_Alphaproteobacteria
d542eca5b9d2c9e49bd46eeb9ec83e9a	51	149	93	0	0	0	0	0	0	19	0	0	0	10	0	0	0	0	0	0	0	Bacteria	Acidobacteriota	Acidobacteria_Gp7	unclassified_Acidobacteria_Gp7
1221f9ec9f979beeb24ed9a66848bb71	305	0	0	5	0	0	0	0	0	0	0	0	0	0	0	0	0	0	0	0	0	Bacteria	Cyanobacteriota	Chloroplast	unclassified_Chloroplast	Chloroplast	Streptophyta
059d4a0142b562d76a31179b1b7d54eb	0	0	0	0	0	0	0	0	0	0	7	0	0	0	0	0	0	0	189	194	107	Bacteria	Pseudomonadota	Alphaproteobacteria	Hyphomicrobiales	unclassified_Hyphomicrobiales
6d1c1ce52d855a819b82d14547234726	18	84	0	22	0	31	0	0	0	39	56	0	0	0	0	0	0	0	0	0	193	Bacteria	Pseudomonadota	Alphaproteobacteria	Hyphomicrobiales	Methylocystaceae	Methylocystis
d4ed6c5903da890e79c387595fb98aa6	48	0	0	36	0	0	0	0	0	24	42	0	0	0	0	0	0	0	253	0	0	Bacteria	Pseudomonadota	Gammaproteobacteria	Nevskiales	Steroidobacteraceae	Povalibacter
ebd0933850c71981eaa4e8768485d896	3	30	66	2	31	93	0	0	7	0	0	0	0	11	108	0	0	0	0	0	104	Bacteria	Pseudomonadota	Betaproteobacteria	unclassified_Betaproteobacteria
241815dfb725c24f907aebd87b3028ea	37	0	0	93	0	14	31	0	0	226	86	0	0	57	0	0	0	0	0	54	0	Bacteria	Actinomycetota	Actinobacteria	Propionibacteriales	Nocardioidaceae	unclassified_Nocardioidaceae
7436ce125fa04b687febb571482feb3e	0	67	51	0	0	77	0	0	0	0	0	39	0	0	0	0	0	132	0	0	0	Bacteria	unclassified_Bacteria
74892775b788cafbd28ff007676258d4	0	0	0	0	0	0	0	0	34	0	0	0	0	0	0	0	594	0	3	3	8	Bacteria	Pseudomonadota	Alphaproteobacteria	unclassified_Alphaproteobacteria
9f12197962018584f298a03788b8a2e2	56	0	0	39	0	32	0	116	0	223	127	0	9	0	0	0	0	0	0	0	0	Bacteria	Actinomycetota	Thermoleophilia	unclassified_Thermoleophilia
21b001a43cb20c4e1b450e939bd02c4d	0	0	0	0	249	0	342	0	78	0	0	0	107	0	0	0	0	85	0	0	32	Bacteria	Pseudomonadota	Alphaproteobacteria	Rhodobacterales	Paracoccaceae	Paracoccus
f4e79863584a056e07adb563eab31468	0	0	0	0	0	0	0	0	0	0	0	0	0	0	0	0	0	0	349	0	0	Bacteria	Pseudomonadota	Betaproteobacteria	Burkholderiales	Comamonadaceae	unclassified_Comamonadaceae
d25ff714593a98d7180d119a6cb963f7	0	46	0	28	0	0	0	0	0	0	0	0	0	0	0	0	0	99	0	307	0	Bacteria	Actinomycetota	unclassified_Actinomycetota
5579b222615c9be652ee4bbe34c1518c	10	0	0	125	0	0	0	0	0	0	85	0	0	0	0	0	193	0	3	0	0	Bacteria	Actinomycetota	Actinobacteria	Mycobacteriales	unclassified_Mycobacteriales
696d01b870af005088b4947282b2f6e8	55	88	0	29	0	60	0	0	0	35	80	0	0	0	33	0	0	0	0	0	0	Bacteria	Actinomycetota	Actinobacteria	Micrococcales	Microbacteriaceae	unclassified_Microbacteriaceae
10b186dc79de48d38651ab2aa0766690	55	13	0	13	0	0	0	0	0	0	46	0	0	0	70	0	318	0	0	0	0	Bacteria	Pseudomonadota	Alphaproteobacteria	Hyphomicrobiales	unclassified_Hyphomicrobiales
99f9cb1ffa48ae10b55695c62d163a26	22	0	0	196	0	14	0	0	0	67	56	0	0	13	0	0	0	0	0	0	0	Bacteria	Actinomycetota	Actinobacteria	Mycobacteriales	unclassified_Mycobacteriales
d7f4f6cf8bb58f92dbdbc3e18881d08e	0	0	0	0	0	0	0	0	0	0	0	0	0	19	81	0	0	0	332	0	0	Bacteria	Pseudomonadota	Alphaproteobacteria	Rhodospirillales	Rhodospirillaceae	Dongia
38fdba3b035d821884365dbdb18bf8b9	0	18	324	0	0	12	0	0	0	0	0	0	0	0	18	0	0	0	0	0	0	Bacteria	unclassified_Bacteria
06592f2a42f8720c3add4e44e73ffe6b	12	0	0	14	0	25	0	0	0	0	0	0	0	0	95	0	0	40	8	0	412	Bacteria	Pseudomonadota	Alphaproteobacteria	Hyphomicrobiales	Methylocystaceae	Methylocystis
c58f8fbd32a9b4c402365a379616d812	13	51	0	0	0	0	0	0	0	0	0	0	0	0	34	0	0	0	244	0	0	Bacteria	Pseudomonadota	Alphaproteobacteria	Hyphomicrobiales	unclassified_Hyphomicrobiales
ae788042a53e377fc16316c14129fb17	0	114	154	0	0	0	0	0	0	0	0	0	0	0	0	0	0	0	0	0	0	Bacteria	Pseudomonadota	Betaproteobacteria	Burkholderiales	Oxalobacteraceae	Massilia
aee094ef19d75d795963b7aeca7cf64f	0	0	0	12	0	0	0	0	0	18	31	0	0	0	0	0	539	0	4	0	0	Bacteria	Pseudomonadota	Deltaproteobacteria	Myxococcales	Kofleriaceae	Kofleria
589d4c4e62a3869fb6252eb210c487a2	115	82	0	22	0	13	0	0	0	73	84	0	0	0	0	0	0	0	0	0	0	Bacteria	Planctomycetota	Phycisphaerae	Tepidisphaerales	Tepidisphaeraceae	Tepidisphaera
ba13e0f021cb8cc7dd3263bb7a0561ad	0	25	0	0	0	0	0	0	0	0	0	0	0	0	0	0	0	0	276	0	0	Bacteria	Bacteroidota	unclassified_Bacteroidota
ef5514b892d83fc752c0a4759d61a952	0	0	0	0	0	0	0	0	0	0	0	0	0	0	0	0	0	0	311	0	0	Bacteria	Bacteroidota	unclassified_Bacteroidota
9141d87c70421dfca093716c08ae5211	0	260	0	0	0	0	0	0	0	0	0	0	0	0	0	0	0	0	0	0	0	Bacteria	Bacteroidota	Chitinophagia	Chitinophagales	Chitinophagaceae	unclassified_Chitinophagaceae
ada3404110e4b6998ae32e05c0569734	0	218	0	3	0	0	0	0	0	0	0	0	0	0	0	0	0	0	0	0	0	Bacteria	unclassified_Bacteria
aad7619fb9947cbab4e92c5b8ed59da7	0	0	0	3	0	0	0	0	0	11	0	0	0	0	0	0	0	0	328	0	0	Bacteria	unclassified_Bacteria
a395ccaa14c40778a00c9ded39964625	33	137	80	7	0	0	0	0	0	14	0	0	0	0	0	0	0	0	0	0	0	Bacteria	Acidobacteriota	unclassified_Acidobacteriota
a186f6dda6fcb36fa0364f8486fd2c5f	0	0	0	38	0	27	98	0	0	19	65	0	0	28	0	0	0	91	0	0	213	Bacteria	Pseudomonadota	Gammaproteobacteria	unclassified_Gammaproteobacteria
ba264bf0899e537ebd000ab16e254792	3	19	95	4	0	12	0	0	0	19	0	0	0	251	207	0	0	0	0	0	0	Bacteria	unclassified_Bacteria
80e6c92a5c7ed2de9d42356316357912	0	17	0	23	0	31	20	0	0	60	30	0	0	0	24	0	0	0	177	0	0	Bacteria	unclassified_Bacteria
ee7b963daa200884c73a7bd728bcfcb8	7	108	185	0	0	0	0	0	0	32	0	0	0	0	0	0	0	0	0	0	0	Bacteria	Gemmatimonadota	Longimicrobia	Longimicrobiales	Longimicrobiaceae	Longimicrobium
90664f503ea2891acab61b6964d6608f	42	0	55	56	20	0	0	0	0	77	0	0	0	47	0	228	0	0	0	0	72	Bacteria	Pseudomonadota	Alphaproteobacteria	unclassified_Alphaproteobacteria
73950e331d99ff44598ca38e65e1498d	0	7	0	2	0	0	0	0	0	9	0	0	0	0	0	0	0	0	326	0	0	Bacteria	unclassified_Bacteria
8983b4ed851022ed5f48b2c51c2a0c82	0	0	0	75	57	41	0	0	17	0	66	0	0	0	0	0	142	0	0	0	58	Bacteria	Actinomycetota	Actinobacteria	unclassified_Actinobacteria
69d2a5f7d2e121cd8aab441e7a887927	33	0	0	6	0	49	0	0	10	0	0	0	0	115	58	0	0	77	0	0	170	Bacteria	Pseudomonadota	Betaproteobacteria	Nitrosomonadales	Usitatibacteraceae	Usitatibacter
bd928fc2099f57dbe3afc008e492cedf	0	215	34	0	0	0	0	0	0	0	0	0	0	0	0	0	0	0	0	0	0	Bacteria	Planctomycetota	Planctomycetia	unclassified_Planctomycetia
c948e50cfe3b3be7022bc5bf5f5291ec	0	32	21	20	24	8	0	13	0	35	11	0	0	114	13	0	39	64	36	32	5	Bacteria	Acidobacteriota	Acidobacteria_Gp6	unclassified_Acidobacteria_Gp6
c59afec5cbf8f6ef4dffa2f8b8ca6115	42	62	0	108	0	0	0	0	0	24	0	0	0	0	0	0	0	0	0	27	0	Bacteria	Acidobacteriota	Acidobacteria_Gp4	unclassified_Acidobacteria_Gp4
37e406bce0ae0847d8c2647cd3a9e0ee	34	68	121	0	0	0	0	0	0	71	0	0	0	0	39	0	0	0	0	0	0	Bacteria	Acidobacteriota	Acidobacteria_Gp6	unclassified_Acidobacteria_Gp6
e977c254173f53e3f344a72ab5ef5cda	0	137	145	0	0	0	0	0	0	0	14	0	0	0	0	0	0	0	0	0	0	Bacteria	Planctomycetota	Planctomycetia	unclassified_Planctomycetia
e7f0632f0236deb58d442a5c15ecc952	0	258	0	0	0	0	0	0	0	0	0	0	0	0	0	0	0	0	0	0	0	Bacteria	unclassified_Bacteria
c09416e840ccdb280e52a1f4028c89de	68	0	0	35	0	43	0	0	12	67	147	0	0	0	0	0	0	0	0	61	0	Bacteria	unclassified_Bacteria
45bcb719e1856c435c89290252a16b2d	0	0	0	0	0	0	0	0	0	20	0	0	0	0	0	1109	0	0	0	0	0	Bacteria	Bacillota	Bacilli	Lactobacillales	Streptococcaceae	Streptococcus
3e67f383a825131daef32a6dd6ce6ba6	0	0	0	0	0	0	0	0	0	0	0	0	0	0	0	0	0	0	302	0	0	Bacteria	Pseudomonadota	Deltaproteobacteria	Myxococcales	unclassified_Myxococcales
7a5f9273b0e0519c63159ea57ebd013e	0	0	0	31	0	34	19	0	0	119	67	0	0	38	0	0	0	122	0	88	0	Bacteria	unclassified_Bacteria
13339a45fe5b6c06428fca04cf57d2e1	39	93	32	50	0	4	0	0	0	47	46	0	0	0	0	0	0	0	0	0	0	Bacteria	Pseudomonadota	Betaproteobacteria	Nitrosomonadales	unclassified_Nitrosomonadales
eac095a3e21e3a80fd871422161ba4d9	0	181	58	16	0	0	0	0	0	20	13	0	0	0	5	0	0	0	0	0	0	Bacteria	unclassified_Bacteria
1fafc5231106dc89a5793ff776890727	0	0	90	10	0	0	0	0	0	0	0	0	28	66	81	0	0	0	124	0	0	Bacteria	Pseudomonadota	Betaproteobacteria	unclassified_Betaproteobacteria
27a66278f459046f36f3a3990b692d73	41	0	0	34	0	0	0	0	0	70	54	0	95	33	14	0	8	52	0	104	0	Bacteria	Pseudomonadota	Alphaproteobacteria	unclassified_Alphaproteobacteria
8885d54d51654306233af5ab950f9934	29	82	42	43	0	0	0	0	0	27	47	0	0	88	0	0	0	0	0	0	1	Bacteria	Planctomycetota	Planctomycetia	unclassified_Planctomycetia
539494fce3858038dd804074eb151b5e	54	76	159	0	0	0	0	0	0	0	0	0	0	0	0	0	0	0	0	0	0	Bacteria	Nitrospirota	Nitrospiria	Nitrospirales	Nitrospiraceae	Nitrospira
933121863bfa9f5f7bf3063b6ecac00f	4	25	0	10	0	0	0	0	0	0	0	47	0	0	0	0	398	0	0	0	5	Bacteria	Pseudomonadota	Gammaproteobacteria	unclassified_Gammaproteobacteria
ca5d3e38cfff118ba6618b390e97a343	0	0	0	0	0	0	0	0	0	0	0	0	0	0	0	0	516	0	3	0	8	Bacteria	Bacteroidota	Chitinophagia	Chitinophagales	Chitinophagaceae	unclassified_Chitinophagaceae
fd1c8a4bacd476258265d88f33d47fea	0	0	0	3	0	0	0	0	0	0	0	0	0	0	54	0	0	0	301	0	0	Bacteria	Pseudomonadota	Betaproteobacteria	unclassified_Betaproteobacteria
c36db1f1aa6756563acc113869315982	26	0	0	29	0	0	0	0	0	60	53	0	0	20	34	0	0	104	0	0	223	Bacteria	Pseudomonadota	Alphaproteobacteria	Hyphomicrobiales	unclassified_Hyphomicrobiales
82deb1db0b5cd4951ccf3119dc71d61e	72	133	0	19	0	0	0	0	0	0	0	0	0	0	0	0	0	0	0	0	0	Bacteria	Pseudomonadota	Betaproteobacteria	Burkholderiales	Comamonadaceae	unclassified_Comamonadaceae
a8455c7993f070fd47b0ada17c4fcfcc	33	0	0	164	0	0	0	0	0	42	105	0	0	0	0	0	0	0	0	0	0	Bacteria	Actinomycetota	Actinobacteria	unclassified_Actinobacteria
493f964a4d5e0c3c1be2b2377cf06fb9	53	0	0	136	0	20	0	0	0	68	59	34	0	0	0	0	0	0	0	0	0	Bacteria	Verrucomicrobiota	Terrimicrobia	Terrimicrobiales	Terrimicrobiaceae	Terrimicrobium
13a3e8ebd4cb964f74478694c4f2b066	0	241	0	4	0	0	0	0	0	0	11	0	0	0	0	0	0	0	0	0	0	Bacteria	Planctomycetota	Planctomycetia	unclassified_Planctomycetia
c1e740fcff497e772a921f63770793f3	16	0	13	22	40	0	0	0	0	0	92	0	0	143	25	0	0	149	0	73	0	Bacteria	Actinomycetota	Actinobacteria	Propionibacteriales	Nocardioidaceae	unclassified_Nocardioidaceae
e06254f209c4aee7e4e4d19588643174	82	103	0	16	0	0	33	0	0	0	30	0	0	0	8	0	0	47	0	0	0	Bacteria	Planctomycetota	Phycisphaerae	Tepidisphaerales	Tepidisphaeraceae	Tepidisphaera
cee5a5b13ab27fe2a2c917ab1194fbdc	40	0	0	59	0	0	0	0	0	199	228	0	0	0	0	0	0	0	0	0	0	Bacteria	Actinomycetota	Actinobacteria	Micromonosporales	Micromonosporaceae	Actinoplanes
cdfa285e12d48dc997af004eec894c1c	0	0	0	21	0	10	0	0	0	0	0	0	0	0	0	0	96	40	111	40	81	Bacteria	Acidobacteriota	Acidobacteria_Gp6	unclassified_Acidobacteria_Gp6
8b4c7587812c1c694dbcb23803e064f2	0	188	0	5	0	0	0	0	0	0	83	0	0	0	8	0	0	0	0	0	0	Bacteria	Planctomycetota	Planctomycetia	Planctomycetales	Planctomycetaceae	Caulifigura
1bfb3cc09140f473312366ae6549a0c0	77	0	0	46	78	0	0	0	0	165	132	0	0	32	0	0	0	0	0	0	0	Bacteria	Actinomycetota	Thermoleophilia	Solirubrobacterales	unclassified_Solirubrobacterales
25a8b794c2e0e97e998727f4fec03f73	96	0	0	49	0	31	0	0	0	30	48	0	0	21	40	156	0	0	0	0	0	Bacteria	Actinomycetota	Actinobacteria	unclassified_Actinobacteria
bc97afe2681976e9309a1002067dd21b	0	0	0	208	0	0	0	0	0	0	0	0	0	0	0	0	0	0	0	0	0	Bacteria	Chloroflexota	Ktedonobacteria	Ktedonobacterales	Dictyobacteraceae	Dictyobacter
02bb58ee3e4799d734b15db50b1a42d8	42	0	0	15	0	6	0	0	0	146	156	0	0	68	48	0	0	0	0	90	0	Bacteria	Actinomycetota	Acidimicrobiia	Acidimicrobiales	Ilumatobacteraceae	unclassified_Ilumatobacteraceae
1216860f75ed3b7cd785283a60f0e88b	0	0	0	0	0	0	0	0	0	0	0	0	0	0	0	0	411	0	0	67	0	Bacteria	Actinomycetota	unclassified_Actinomycetota
e03b2be3c17d3aa49ba3f9f971d95b3a	22	144	0	10	0	15	5	0	0	21	0	0	0	0	0	0	0	0	0	0	0	Bacteria	Acidobacteriota	Blastocatellia	Blastocatellales	Blastocatellaceae	Blastocatella
400be274e4d2fa7812305a6e40e6424a	10	0	0	85	0	8	0	0	0	40	69	0	0	0	0	0	247	0	0	0	0	Bacteria	unclassified_Bacteria
a5616dab72821aa478f572ba9ec67d3e	0	201	0	5	0	0	0	0	0	58	0	0	0	0	0	0	0	0	0	0	0	Bacteria	unclassified_Bacteria
9e7b81e34bd33b09e4c80f9a36f2c1e1	23	0	0	70	0	0	0	0	0	105	0	0	0	0	0	0	25	0	0	0	234	Bacteria	Pseudomonadota	Alphaproteobacteria	Hyphomicrobiales	unclassified_Hyphomicrobiales
dd59f8bfdb4fd12d00aff4252b6fbf12	0	0	0	2	0	22	0	0	0	0	0	0	0	0	0	0	0	0	240	0	0	Bacteria	unclassified_Bacteria
72e1c55a5f43e5b688f09aa0e00ac923	0	0	19	19	0	44	0	0	0	35	65	0	0	29	0	0	0	0	129	0	0	Bacteria	Pseudomonadota	Alphaproteobacteria	Sphingomonadales	unclassified_Sphingomonadales
22823100f2f355e9c8eb3fbd4123b6de	0	0	0	0	0	0	0	0	0	0	0	0	0	16	0	0	0	0	294	0	0	Bacteria	Candidatus Saccharibacteria	unclassified_Candidatus Saccharibacteria
78e96e8a4dc4d1b6e2b42059b9188385	0	0	0	4	0	0	0	0	0	0	0	0	0	0	0	0	0	0	274	0	0	Bacteria	Acidobacteriota	Acidobacteria_Gp7	unclassified_Acidobacteria_Gp7
bcbb818d832dd2a9d71edfd84cf2f428	11	0	0	79	0	0	86	0	0	46	48	0	0	54	0	0	0	141	0	0	0	Bacteria	Actinomycetota	unclassified_Actinomycetota
097ffb2da62ce61d673e5e62761e3395	0	0	0	12	0	50	0	21	0	14	19	0	0	0	53	0	259	0	2	0	6	Bacteria	Pseudomonadota	Betaproteobacteria	Nitrosomonadales	unclassified_Nitrosomonadales
7752216b3c1e2f50ec803cea83c641b9	0	0	0	0	0	0	0	0	0	0	0	0	0	0	17	0	477	0	0	0	6	Bacteria	unclassified_Bacteria
dc5f9a6b407d7db67ee71cce046006eb	4	0	0	0	0	9	0	0	0	0	0	0	0	0	27	0	378	43	2	0	7	Bacteria	Pseudomonadota	Betaproteobacteria	Nitrosomonadales	Usitatibacteraceae	Usitatibacter
94ad93f8db412abb34276852360f1d48	0	0	0	44	0	0	0	0	0	0	0	0	0	0	0	0	321	51	0	0	0	Bacteria	Pseudomonadota	Alphaproteobacteria	Hyphomicrobiales	unclassified_Hyphomicrobiales
e5dcb634e4582cb64de3d44129e201b1	0	0	0	0	0	0	0	0	0	0	0	0	0	0	0	0	0	0	273	0	0	Bacteria	Actinomycetota	Thermoleophilia	unclassified_Thermoleophilia
2f72bcec0e99da73c6943774c9e1c745	0	211	0	0	0	0	0	0	0	0	0	0	0	0	9	0	0	0	0	0	0	Bacteria	Planctomycetota	Planctomycetia	unclassified_Planctomycetia
42a3e5ba2c7fc800c53bf5e875faae82	25	33	86	26	0	30	0	0	0	41	67	0	0	0	0	0	0	0	0	0	0	Bacteria	Planctomycetota	Planctomycetia	Pirellulales	unclassified_Pirellulales
13d4b636288a7cac5b00211784cdc4e9	11	0	78	11	0	0	0	0	0	0	31	0	0	0	0	0	0	0	0	272	0	Bacteria	Bacteroidota	Chitinophagia	Chitinophagales	Chitinophagaceae	unclassified_Chitinophagaceae
3d8cd91ac5a0075b0464c18e0d248a31	0	170	0	0	0	0	0	0	0	0	0	0	0	36	28	0	0	0	0	0	0	Bacteria	Planctomycetota	Planctomycetia	unclassified_Planctomycetia
48e2cbf637748c160ea86bcefc88aae7	1	188	6	0	0	0	0	0	0	7	7	0	0	0	8	0	0	0	0	0	0	Bacteria	unclassified_Bacteria
03510c7a1ea1b09edce8be038eee0ca5	111	0	0	24	0	0	0	0	0	75	114	0	0	0	36	0	0	0	0	0	0	Bacteria	Actinomycetota	Actinobacteria	Propionibacteriales	Propionibacteriaceae	unclassified_Propionibacteriaceae
f88885a1782756cf8951c8af69b2b679	14	0	33	33	0	1	0	0	0	40	255	0	0	0	0	0	0	0	30	43	0	Bacteria	Acidobacteriota	Acidobacteria_Gp4	unclassified_Acidobacteria_Gp4
1177718d859305a099fa20ef7cd35242	0	52	37	0	0	0	0	0	0	0	0	54	0	128	83	0	0	0	0	109	0	Bacteria	Pseudomonadota	Betaproteobacteria	Nitrosomonadales	Usitatibacteraceae	Usitatibacter
c7b905274935fe211e152d8703747381	0	0	293	0	0	0	0	0	0	0	0	0	0	0	0	0	0	0	0	0	0	Bacteria	Planctomycetota	Planctomycetia	unclassified_Planctomycetia
4977bfd2eeea1da795d028865b4342b4	43	0	0	6	0	44	0	0	0	82	17	0	0	0	0	0	184	0	0	0	38	Bacteria	Pseudomonadota	Alphaproteobacteria	Hyphomicrobiales	Methylocystaceae	Methylopila
82838bb810c727d7bb7739ab74b63148	24	0	0	20	0	0	0	0	0	0	0	0	0	0	0	0	0	107	141	0	0	Bacteria	Pseudomonadota	Betaproteobacteria	Nitrosomonadales	Usitatibacteraceae	Usitatibacter
ceb80bd907a2d921dc7c8889a2e613f7	0	0	0	0	0	0	0	0	0	0	0	0	0	0	0	0	20	107	95	163	0	Bacteria	Pseudomonadota	Gammaproteobacteria	unclassified_Gammaproteobacteria
9060a2747f7262056ec39b19468f3c17	105	0	0	15	0	0	0	0	0	57	225	0	0	0	18	0	0	0	0	0	0	Bacteria	Planctomycetota	Planctomycetia	Pirellulales	Lacipirellulaceae	unclassified_Lacipirellulaceae
54f3b5d1d73867e479591d23cd6695a4	7	0	0	41	195	70	0	0	0	52	77	0	0	0	0	0	0	0	0	0	0	Bacteria	Actinomycetota	unclassified_Actinomycetota
bfff5f620b0c176f299b9cf4ca13687f	0	0	0	16	0	0	0	0	0	13	0	0	0	59	18	0	330	0	0	29	47	Bacteria	Acidobacteriota	Acidobacteria_Gp7	unclassified_Acidobacteria_Gp7
07cbd5364f010fedab8f4371a12d9597	0	0	0	0	0	0	0	0	0	0	0	0	0	0	0	0	0	0	293	0	0	Bacteria	Bacillota	Bacilli	Caryophanales	Paenibacillaceae	Ammoniphilus
4ebf4fb715bd77c370fdcec55438b02a	62	36	48	6	0	13	0	0	0	2	13	0	0	67	53	0	0	0	0	0	0	Bacteria	Pseudomonadota	Gammaproteobacteria	Xanthomonadales	Xanthomonadaceae	unclassified_Xanthomonadaceae
cadbe8032052b003949120de259d61b5	0	0	0	38	0	0	0	0	0	0	0	0	0	0	0	0	0	0	220	0	0	Bacteria	Actinomycetota	unclassified_Actinomycetota
a2c7a0f7e159bdcc20229a7d682ab3ad	0	0	0	0	0	0	0	0	0	0	0	0	0	0	0	0	0	241	0	193	0	Bacteria	unclassified_Bacteria
8d41e9d648e3df958059d819c0231d0d	20	78	114	10	0	0	0	0	0	28	22	0	0	0	11	0	0	0	0	0	0	Bacteria	Pseudomonadota	Gammaproteobacteria	Nevskiales	Steroidobacteraceae	unclassified_Steroidobacteraceae
1e4fd5046e5aae9350b961a20b462f3d	74	0	0	55	0	7	0	0	0	71	117	0	0	89	24	0	0	0	0	0	0	Bacteria	Actinomycetota	Thermoleophilia	unclassified_Thermoleophilia
966735034790e1b54b6a89b40b3474f7	20	6	35	0	48	0	0	0	0	0	0	0	0	0	0	0	0	33	0	218	0	Bacteria	Pseudomonadota	Betaproteobacteria	Nitrosomonadales	Usitatibacteraceae	Usitatibacter
677c604f78bdbbfc436d190e488452bc	0	0	0	0	0	0	0	0	0	0	0	0	0	0	0	0	0	36	0	380	0	Bacteria	Actinomycetota	Actinobacteria	Micrococcales	Microbacteriaceae	unclassified_Microbacteriaceae
89ed917f1fe77b73f2652365959dda8c	18	63	0	10	103	35	0	56	0	91	0	0	0	0	13	0	0	0	0	0	0	Bacteria	unclassified_Bacteria
27bba921736f28f6f4ec258b4b570ada	31	35	0	17	0	97	0	0	9	39	69	0	0	0	4	0	0	0	0	0	0	Bacteria	unclassified_Bacteria
45e56999eb57f322183ff0d01fe06a16	0	0	0	0	0	0	0	0	0	0	0	0	0	0	0	0	0	0	243	0	0	Bacteria	unclassified_Bacteria
27e110fe343a8f65f90e48f07bf3b133	0	0	0	1	0	18	0	0	0	0	0	0	0	116	176	0	0	46	0	0	220	Bacteria	Pseudomonadota	Alphaproteobacteria	unclassified_Alphaproteobacteria
78b5a2e76a2c5c56418750ab47c6bf4d	11	169	0	0	0	0	0	0	0	8	14	0	0	0	0	0	0	0	0	0	0	Bacteria	Planctomycetota	Planctomycetia	Planctomycetales	Planctomycetaceae	unclassified_Planctomycetaceae
dbec1f91b10ccc70eb880bab46c2dab5	0	195	0	0	0	0	0	0	0	0	0	0	0	0	0	0	0	0	0	0	0	Bacteria	Bacteroidota	unclassified_Bacteroidota
ea4e676c5b2f3c539f403149580ef005	0	0	0	14	0	0	0	0	0	0	0	0	0	0	0	0	0	0	232	0	0	Bacteria	unclassified_Bacteria
06b1ddfb6a1dc55bd27c0cd62872d1ec	4	0	0	3	0	61	0	0	0	5	0	103	0	206	103	0	0	0	2	0	0	Bacteria	unclassified_Bacteria
ce8d14cd9fe355ef6c20e313a04c0b4d	20	0	0	31	0	0	0	0	0	87	126	0	0	111	0	0	0	144	0	0	0	Bacteria	Pseudomonadota	Alphaproteobacteria	Hyphomicrobiales	unclassified_Hyphomicrobiales
da28f4d398ece6959722af490ca32888	1	0	0	9	0	0	0	0	0	0	0	0	0	13	0	0	256	0	0	51	91	Bacteria	Pseudomonadota	Gammaproteobacteria	Gammaproteobacteria_incertae_sedis	unclassified_Gammaproteobacteria_incertae_sedis	Acidibacter
21551348fefb19f19a58495bb66d8498	15	158	29	0	0	0	0	0	0	0	0	0	0	0	0	0	0	0	0	0	0	Bacteria	Pseudomonadota	Alphaproteobacteria	Caulobacterales	Caulobacteraceae	Phenylobacterium
94c80c01c6a0cd26430fded01d9edd8d	8	0	5	22	20	47	67	0	0	0	10	0	0	64	49	0	0	42	0	0	63	Bacteria	unclassified_Bacteria
56303f15052883492ba41a33fc5ee8d5	36	44	0	16	0	0	0	0	0	68	0	0	0	0	0	0	0	0	108	0	0	Bacteria	unclassified_Bacteria
f61cc2a07400bd7024562e301159acf6	14	151	16	6	0	0	0	0	0	8	0	0	0	3	0	0	0	0	0	0	0	Bacteria	Acidobacteriota	Acidobacteria_Gp6	unclassified_Acidobacteria_Gp6
a4c1af070f1845414047eea8a5234bdd	0	0	0	95	0	0	0	0	0	36	41	0	0	0	0	0	0	105	0	21	0	Bacteria	Actinomycetota	unclassified_Actinomycetota
dfd3f82d49eb8b8256ddc57b8efec9eb	39	0	11	28	0	72	0	0	0	0	0	0	50	67	0	0	0	0	0	0	0	Bacteria	Actinomycetota	unclassified_Actinomycetota
0bb51434d81ccc5788331b274ab4d79a	0	0	0	3	0	0	0	0	0	0	0	0	0	0	0	0	0	0	249	0	0	Bacteria	Nitrospirota	Nitrospiria	Nitrospirales	Nitrospiraceae	Nitrospira
d84670782de7592ca93fb8f7a722a4e1	33	0	6	90	0	10	0	0	0	111	52	0	0	0	0	0	0	0	0	0	0	Bacteria	Actinomycetota	Actinobacteria	unclassified_Actinobacteria
3ce1c004cc48d2e2b2d2d221f318f0c0	0	0	0	6	0	0	0	0	0	0	0	0	0	0	0	0	0	0	246	0	0	Bacteria	Pseudomonadota	Gammaproteobacteria	unclassified_Gammaproteobacteria
79b6a662c4b89c1bf363bb1660be7aff	2	1	0	45	0	0	0	0	0	0	20	0	0	46	0	0	291	0	0	0	0	Bacteria	Actinomycetota	unclassified_Actinomycetota
0348fd55f2ce89021373f38f2967e19c	0	7	225	8	0	0	0	0	0	33	0	0	0	0	60	0	0	0	0	0	0	Bacteria	Planctomycetota	Planctomycetia	Gemmatales	Gemmataceae	unclassified_Gemmataceae
f308dc26a7cfe2981f0e90a7021149dd	8	0	0	0	0	0	57	0	0	0	556	0	0	19	15	0	0	0	0	0	0	Bacteria	unclassified_Bacteria
523514d836667b71a3e9a1451aac6761	0	0	0	0	0	0	0	0	0	0	0	0	0	0	0	0	0	0	0	368	0	Bacteria	Actinomycetota	Actinobacteria	unclassified_Actinobacteria
ecd1398e6eead31b63b606caf879fe24	5	23	10	13	110	73	0	0	0	46	0	0	24	0	0	0	0	0	0	0	0	Bacteria	Pseudomonadota	unclassified_Pseudomonadota
6133b383304aa115244f3728ebf6986b	0	0	0	0	0	0	0	0	0	0	0	0	0	0	6	650	0	108	0	0	0	Bacteria	Planctomycetota	Planctomycetia	Gemmatales	unclassified_Gemmatales
d2cf1aceaa8ac9f6f771c39e137820a1	0	142	0	0	0	0	0	0	0	0	0	0	0	0	0	0	0	0	0	0	0	Bacteria	Planctomycetota	Phycisphaerae	unclassified_Phycisphaerae
4c44e16c22d03607ccd865aa3bf669bf	20	35	127	4	0	0	0	0	0	30	0	0	0	0	0	0	0	0	0	0	0	Bacteria	Bacteroidota	unclassified_Bacteroidota
2ee75eaebe74151d88c5f43406cdf15b	0	0	0	15	0	0	0	0	0	0	27	0	0	0	0	0	0	0	190	0	0	Bacteria	Bacteroidota	Chitinophagia	Chitinophagales	Chitinophagaceae	unclassified_Chitinophagaceae
4cb7fe4c0d33f811df2aee617e03c3a0	39	0	0	39	0	32	0	0	0	117	60	0	0	62	21	0	0	38	0	0	0	Bacteria	Actinomycetota	Actinobacteria	Propionibacteriales	Nocardioidaceae	Nocardioides
0f2eb3a4c676a3d1188326204d8add00	0	0	0	0	0	0	0	0	0	0	0	0	0	0	0	0	0	0	226	0	0	Bacteria	unclassified_Bacteria
2ce600c757c959b072fdef6b98d90655	0	159	11	0	0	0	0	0	0	0	0	0	0	0	0	0	0	0	0	0	0	Bacteria	Pseudomonadota	Deltaproteobacteria	Myxococcales	Nannocystaceae	Nannocystis
b33ca97a661f6a2b835f253f4e1ea1ac	23	91	49	10	0	0	0	0	0	0	25	0	0	0	0	0	0	0	0	0	0	Bacteria	Planctomycetota	Phycisphaerae	Tepidisphaerales	Tepidisphaeraceae	Tepidisphaera
2100a72ee534334fc4b1455f3c54961a	0	0	184	4	0	0	0	0	0	0	38	0	0	0	38	83	0	21	0	0	0	Bacteria	Planctomycetota	Planctomycetia	unclassified_Planctomycetia
6e149ad52e2e7cce92e4fe996972fd19	0	0	0	0	0	0	0	0	0	0	0	0	0	0	0	0	308	0	0	111	5	Bacteria	Acidobacteriota	Acidobacteria_Gp7	unclassified_Acidobacteria_Gp7
334dbe8f7874ebd33e2962bc6e93ac45	0	80	101	14	0	0	0	0	0	0	23	40	0	0	0	0	0	0	0	0	0	Bacteria	unclassified_Bacteria
710f797cc08a41bae2ca6555c3431c5a	0	113	0	7	0	4	0	0	0	6	14	0	0	16	0	0	0	0	0	69	0	Bacteria	Pseudomonadota	Gammaproteobacteria	Nevskiales	unclassified_Nevskiales
11d55a3926f85c772027535dc9bd29e3	50	7	0	7	0	0	0	0	0	55	68	0	0	36	92	0	0	0	0	119	0	Bacteria	Pseudomonadota	Betaproteobacteria	Nitrosomonadales	Usitatibacteraceae	Usitatibacter
5a6d64fd7a45a112650560892f391b34	0	51	0	24	0	24	0	0	0	0	0	0	0	0	0	0	0	160	0	0	0	Bacteria	unclassified_Bacteria
053eaf42c92cbd089bda178967b9e92f	41	32	0	27	0	0	0	0	0	88	72	0	0	0	148	0	0	0	0	0	0	Bacteria	Pseudomonadota	Alphaproteobacteria	Hyphomicrobiales	Methylobacteriaceae	Microvirga
288560e6da4cfd33860bae7f74e65372	16	25	0	24	0	0	0	0	0	106	39	0	0	0	0	386	0	0	0	0	0	Bacteria	Pseudomonadota	unclassified_Pseudomonadota
501f4c1bdac267362d1d55dc1e8bdbde	0	0	0	21	0	0	0	0	0	0	0	0	0	0	0	0	0	0	0	305	0	Bacteria	Bacteroidota	Chitinophagia	Chitinophagales	Chitinophagaceae	Flavihumibacter
2e175b6c5a4e5cb669385fd1aee41711	0	0	0	0	0	0	0	0	0	0	0	0	0	0	0	0	0	0	213	0	0	Bacteria	unclassified_Bacteria
480dc313709456438876a58fb5dbcc70	0	0	0	0	0	0	0	0	0	0	0	0	0	0	0	0	0	0	233	0	0	Bacteria	Pseudomonadota	Gammaproteobacteria	Xanthomonadales	Xanthomonadaceae	unclassified_Xanthomonadaceae
3627d582d8047181e359e441447caed7	28	34	0	44	0	0	138	0	0	62	83	0	0	0	0	0	0	0	0	0	0	Bacteria	Pseudomonadota	Alphaproteobacteria	Hyphomicrobiales	Hyphomicrobiaceae	Pedomicrobium
16f128efef7b871ef3f8f5c2a7b92dad	0	0	0	23	0	0	0	0	0	0	0	0	0	0	0	0	0	0	0	0	389	Bacteria	unclassified_Bacteria
bca96e5c20c94d182a6934560d84a50b	101	0	0	29	0	0	0	0	0	150	92	0	0	0	16	0	0	0	0	0	0	Bacteria	Bacillota	Bacilli	Caryophanales	Bacillaceae	Bacillus
e526c2e589f745315f645003994720ad	0	0	0	0	0	0	0	0	0	0	0	0	0	0	0	0	0	0	203	0	0	Bacteria	unclassified_Bacteria
27a7573e52ae5e366f3a67e4ce520a57	3	108	52	0	0	0	0	0	0	0	18	0	0	34	0	0	0	0	0	0	0	Bacteria	unclassified_Bacteria
1c1b62fbf0a81ca0e3f14a8c2d895848	0	182	0	0	0	0	0	0	0	0	0	0	0	0	0	0	0	0	0	0	0	Bacteria	Pseudomonadota	Alphaproteobacteria	Rhodospirillales	unclassified_Rhodospirillales
f8bfba9810d3e72e3beebac998370cf6	0	0	0	192	0	0	0	0	0	0	0	0	0	0	0	0	0	0	0	0	0	Bacteria	Actinomycetota	Thermoleophilia	Solirubrobacterales	unclassified_Solirubrobacterales
f0d048c8ef2769310a21912b1913cf70	49	157	0	0	0	0	0	0	0	0	0	0	0	0	0	0	0	0	0	0	0	Bacteria	unclassified_Bacteria
ba6ca3a053581e28db36f147d439c398	28	125	0	19	0	0	0	0	0	39	0	0	0	0	0	0	0	0	0	0	0	Bacteria	Planctomycetota	Phycisphaerae	Tepidisphaerales	Tepidisphaeraceae	Tepidisphaera
d9b213ce076347791a15ea123edffcc8	33	141	0	1	0	0	0	0	0	12	22	0	0	0	0	0	0	0	0	0	0	Bacteria	Bacteroidota	Chitinophagia	Chitinophagales	Chitinophagaceae	unclassified_Chitinophagaceae
7db4c1f29672bba3cab126e4c90176c8	0	0	38	0	0	0	0	0	0	0	0	0	0	4	7	0	0	0	0	295	0	Bacteria	unclassified_Bacteria
5fa85df1a39eb177d6248b62a4965225	9	10	20	3	0	47	0	0	3	0	0	0	0	80	42	137	0	17	0	32	0	Bacteria	Armatimonadota	unclassified_Armatimonadota
a6f6d35b89ed8b910d39acf42399f7e0	12	0	0	79	0	0	0	0	0	28	77	0	0	72	29	38	0	32	0	0	18	Bacteria	Acidobacteriota	Acidobacteria_Gp17	unclassified_Acidobacteria_Gp17
1e7be3d7bda2aef6b125db9e9e0ae695	19	69	44	27	0	19	0	0	0	40	0	0	0	29	0	0	0	0	0	0	0	Bacteria	Acidobacteriota	Blastocatellia	Blastocatellales	Blastocatellaceae	Stenotrophobacter
2e651002794b3a37cacbfbf0581fd572	40	68	76	0	0	0	0	0	0	21	0	0	0	0	0	0	0	0	0	0	0	Bacteria	Pseudomonadota	Betaproteobacteria	Burkholderiales	Comamonadaceae	Rhizobacter
01cd9c50419deb171285ab4681d7e962	129	0	0	10	0	43	0	0	0	38	16	0	0	0	19	0	0	0	0	0	0	Bacteria	Pseudomonadota	Gammaproteobacteria	Xanthomonadales	Xanthomonadaceae	Lysobacter
3b65e8ff65d0bdfdb01105e834b90c08	22	87	0	11	0	22	0	0	0	0	0	0	0	111	0	0	0	0	0	0	0	Bacteria	Pseudomonadota	Betaproteobacteria	unclassified_Betaproteobacteria
2e56b615e5ac85dfa791cc0897360335	4	0	70	18	0	0	0	0	0	19	16	0	0	0	0	0	0	86	0	0	146	Bacteria	Pseudomonadota	Betaproteobacteria	unclassified_Betaproteobacteria
fb539f909909f0727fd1ee949f47d6de	20	0	12	16	0	13	0	0	0	32	12	0	0	89	17	0	0	0	7	136	0	Bacteria	unclassified_Bacteria
d7a62a50188f3494e810d474dd579a5c	0	0	0	0	0	0	0	0	0	0	0	74	0	0	0	719	0	0	0	0	0	Bacteria	Pseudomonadota	Gammaproteobacteria	Enterobacterales	Enterobacteriaceae	Escherichia/Shigella
281e59e4d9434f49a3011ed12ee2d90b	15	0	45	0	0	0	0	0	0	0	0	0	0	0	0	204	0	176	0	0	0	Bacteria	Bacillota	Bacilli	Caryophanales	Paenibacillaceae	Paenibacillus
586872c41c71a5ae410cdb37289c671f	0	0	0	0	0	0	0	0	0	0	0	0	0	0	0	0	374	0	1	0	7	Bacteria	unclassified_Bacteria
1e7f919d767d60f3a3c6e20c7575b52c	0	0	0	0	0	0	0	0	0	0	0	0	0	0	0	0	0	0	246	0	0	Bacteria	unclassified_Bacteria
d55ac291b752f0caec28de328565e1ad	0	151	0	0	0	0	0	0	0	0	0	0	0	0	0	0	0	0	0	0	0	Bacteria	unclassified_Bacteria
bee9bcc754e6099426e9ab27f1a05c42	47	43	0	37	0	8	31	0	0	70	83	0	0	0	0	0	0	0	0	22	0	Bacteria	Pseudomonadota	Alphaproteobacteria	Hyphomicrobiales	Rhizobiaceae	unclassified_Rhizobiaceae
84cca2eda8f2d7158f77f298e925e966	0	58	0	98	0	6	0	0	0	0	0	0	0	56	0	0	0	0	0	0	0	Bacteria	Verrucomicrobiota	Spartobacteria	unclassified_Spartobacteria
fd9f35095237d5efbbdd2255913abdf1	197	0	0	4	0	0	0	0	0	0	0	0	0	0	0	0	0	0	0	0	0	Bacteria	Bacillota	Bacilli	Caryophanales	Caryophanaceae	Sporosarcina
c0e4013a81e60d08dec79d751f9fed4a	0	0	0	0	0	0	0	0	0	0	0	0	0	0	0	0	0	0	238	0	0	Bacteria	Bacteroidota	Chitinophagia	Chitinophagales	Chitinophagaceae	unclassified_Chitinophagaceae
43cba9b346c9759b2d3ac184004f01f9	0	71	98	7	0	0	0	0	0	0	0	0	0	38	13	0	0	0	0	0	0	Bacteria	Pseudomonadota	Gammaproteobacteria	Xanthomonadales	Xanthomonadaceae	unclassified_Xanthomonadaceae
0d3e9997e516513b0d87fbab9cd0b4d6	50	6	0	50	0	0	0	59	0	79	112	0	0	0	0	0	0	0	0	0	0	Bacteria	Actinomycetota	unclassified_Actinomycetota
4aca0c433cbb3e57d237e74eed83dd42	0	0	13	7	0	0	0	0	0	0	0	62	0	43	82	122	0	35	0	0	138	Bacteria	Pseudomonadota	Alphaproteobacteria	Hyphomicrobiales	unclassified_Hyphomicrobiales
00282b4ce1c2bc76fef6badabb60b24e	0	140	0	0	0	0	0	0	0	0	0	0	0	0	22	0	0	0	0	0	0	Bacteria	Pseudomonadota	Alphaproteobacteria	Rhodospirillales	unclassified_Rhodospirillales
6d6e207356c30f17760b37acf37d96ef	19	0	0	65	0	0	0	0	0	127	63	0	0	0	0	0	0	0	0	0	101	Bacteria	Actinomycetota	Actinobacteria	Propionibacteriales	Kribbellaceae	Kribbella
356bca4fdf2c80641cc8e9a7845bda30	0	158	0	0	0	0	0	0	0	0	0	0	0	0	0	0	0	0	0	0	0	Bacteria	unclassified_Bacteria
3ae22ba673352d8a5688f58996e1b0e3	6	14	0	87	0	0	0	0	0	39	43	0	0	37	0	0	0	0	0	95	0	Bacteria	Actinomycetota	Thermoleophilia	Solirubrobacterales	unclassified_Solirubrobacterales
6056226e035f144aee5d05955d29c779	31	52	40	1	0	22	0	0	0	49	39	0	0	0	0	0	0	0	0	0	0	Bacteria	Actinomycetota	unclassified_Actinomycetota
abbb53b15069dd2a00aee285ee99941a	0	0	0	0	0	0	0	0	0	0	0	0	0	0	0	0	163	0	0	0	241	Bacteria	Actinomycetota	Thermoleophilia	Solirubrobacterales	unclassified_Solirubrobacterales
ea5814e849100dd85370bd2067860f8e	35	0	56	20	0	4	0	0	0	33	125	0	0	47	20	0	0	31	0	0	0	Bacteria	Pseudomonadota	Alphaproteobacteria	unclassified_Alphaproteobacteria
7c07a3930a149bd49d9b8cbd12be5310	17	7	0	91	0	2	0	0	0	0	93	0	0	0	0	0	0	0	0	0	0	Bacteria	Actinomycetota	Actinobacteria	Mycobacteriales	Mycobacteriaceae	Mycobacterium
14249323ba5dc0597136c30e2815ebd1	32	0	185	4	0	0	0	0	0	28	0	0	0	0	0	0	0	0	0	0	0	Bacteria	unclassified_Bacteria
[truncated: 8,868 more rows]

## Sheet: S4
Supplemental Table S4: Overview of assemblies. Fraction abbreviations: BC = “Big Complex”, MC = “Medium Complex”, SC = “Small Complex”, BNC = “Big Non-Complex”, SNC = “Small Non-Complex”, Sample abbeviations: Soil1 = Autumn2020, Soil2 = Summer21, Soil3 = Spring20, Soil4 = Winter21/22, Soil5 = Autumn22, Soil6 = Winter22/23, low contamination: <=5%, high contamination: >5%
[truncated: 153 more rows]

[truncated: 4 more sheets: S5, S6, S7, S8]
